# Supplementary material for: H2B oncohistones cause homologous recombination defect and genomic instability through reducing H2B monoubiquitination in Schizosaccharomyces pombe
Source: J Biol Chem. 2024 May 7;300(6):107345. doi: 10.1016/j.jbc.2024.107345 (PMC11167522; doi:10.1016/j.jbc.2024.107345)
Supplement: Supporting Table S4 [file mmc1.xlsx]

## Sheet: H2BG52D
id	WT-1_count	WT-2_count	WT-3_count	H2BG52D-1_count	H2BG52D-2_count	H2BG52D-3_count	WT-1_fpkm	WT-2_fpkm	WT-3_fpkm	H2BG52D-1_fpkm	H2BG52D-2_fpkm	H2BG52D-3_fpkm	WT_mean	H2BG52D_mean	log2(fc)	PValue	FDR	Symbol	Description	KEGG_A_class	KEGG_B_class	Pathway	K_ID	GO Component	GO Function	GO Process
SPAC15E1.02c	407	340	361	11195	5499	7423	30.96	26.62	28.55	892.4	518.58	560.12	28.71	657.033	4.51634	1.39609e-95	7.16055e-92	SPAC15E1.02c	DUF1761 family protein [Source:PomBase;Acc:SPAC15E1.02c]	-	-	-	-	GO:0016020//membrane;GO:0016021//integral component of membrane	GO:0003674//molecular_function	GO:0008150//biological_process
SPBC16E9.16c	1513	1254	1897	44431	31880	41863	28.42	24.24	37.05	874.51	742.33	779.97	29.9033	798.937	4.7397	3.36769e-95	8.63645e-92	lsd90	Lsd90 protein [Source:PomBase;Acc:SPBC16E9.16c]	-	-	-	-	GO:0005575//cellular_component	GO:0000166//nucleotide binding;GO:0005524//ATP binding	GO:0042759//long-chain fatty acid biosynthetic process
SPBC725.10	248	177	282	4852	3383	4054	11.27	8.3	13.35	231.4	190.9	183	10.9733	201.767	4.20061	4.28441e-61	7.32492e-58	SPBC725.10	mitochondrial transport protein, tspO homolog (predicted) [Source:PomBase;Acc:SPBC725.10]	-	-	-	-	GO:0005739//mitochondrion;GO:0005741//mitochondrial outer membrane;GO:0016020//membrane;GO:0016021//integral component of membrane;GO:0031966//mitochondrial membrane	GO:0003674//molecular_function	GO:1990542//mitochondrial transmembrane transport
SPCC1393.12	81	82	152	2345	1175	1773	3.39	3.53	6.61	102.73	60.9	73.52	4.51	79.05	4.13157	1.84441e-54	2.365e-51	SPCC1393.12	Schizosaccharomyces specific protein [Source:PomBase;Acc:SPCC1393.12]	-	-	-	-	GO:0005737//cytoplasm	GO:0003674//molecular_function	GO:0008150//biological_process
SPAC22H10.13	347	253	502	11502	4782	5200	28.93	21.71	43.51	1004.79	494.21	430.01	31.3833	643.003	4.35676	1.51701e-47	1.55615e-44	zym1	metallothionein Zym1 [Source:PomBase;Acc:SPAC22H10.13]	-	-	-	-	GO:0005634//nucleus;GO:0005737//cytoplasm;GO:0005829//cytosol	GO:0008270//zinc ion binding;GO:0046872//metal ion binding	GO:0006882//cellular zinc ion homeostasis;GO:1990748//cellular detoxification
SPAC977.12	1620	1617	1908	637	370	553	50.6	51.96	61.95	20.85	14.31	17.12	54.8367	17.4267	-1.65384	2.04939e-47	1.75188e-44	SPAC977.12	L-asparaginase (predicted) [Source:PomBase;Acc:SPAC977.12]	Metabolism;Metabolism;Metabolism;Metabolism	Global and overview maps;Global and overview maps;Amino acid metabolism;Metabolism of other amino acids	ko01100//Metabolic pathways;ko01110//Biosynthesis of secondary metabolites;ko00250//Alanine, aspartate and glutamate metabolism;ko00460//Cyanoamino acid metabolism	K01424;K01424;K01424;K01424	GO:0005576//extracellular region;GO:0005618//cell wall;GO:0009986//cell surface;GO:0042597//periplasmic space	GO:0004067//asparaginase activity;GO:0016787//hydrolase activity	GO:0006528//asparagine metabolic process;GO:0006530//asparagine catabolic process;GO:0006531//aspartate metabolic process
SPCC338.12	459	385	464	5784	3054	3705	29.06	25.08	30.54	383.65	239.65	232.63	28.2267	285.31	3.3374	4.12241e-47	3.02055e-44	pbi2	proteinase B inhibitor Pbi2 [Source:PomBase;Acc:SPCC338.12]	-	-	-	-	GO:0000324//fungal-type vacuole;GO:0005634//nucleus;GO:0005737//cytoplasm;GO:0005829//cytosol	GO:0004866//endopeptidase inhibitor activity	GO:0007039//protein catabolic process in the vacuole;GO:0010951//negative regulation of endopeptidase activity;GO:0042144//vacuole fusion, non-autophagic
SPBC365.12c	788	758	678	9446	5895	8077	12.59	12.46	11.25	158.05	116.69	127.93	12.1	134.223	3.47156	2.82269e-43	1.8097e-40	ish1	LEA domain protein [Source:PomBase;Acc:SPBC365.12c]	-	-	-	-	GO:0005634//nucleus;GO:0005635//nuclear envelope;GO:0005783//endoplasmic reticulum;GO:0005886//plasma membrane;GO:0016020//membrane;GO:0031965//nuclear membrane	GO:0005515//protein binding	GO:0008150//biological_process
SPAC22F8.05	197	162	258	2955	1128	2068	2.49	2.11	3.39	39.12	17.67	25.92	2.66333	27.57	3.37179	3.31206e-40	1.8875e-37	SPAC22F8.05	alpha,alpha-trehalose-phosphate synthase (predicted) [Source:PomBase;Acc:SPAC22F8.05]	Metabolism;Metabolism	Global and overview maps;Carbohydrate metabolism	ko01100//Metabolic pathways;ko00500//Starch and sucrose metabolism	K22337;K22337	GO:0005737//cytoplasm;GO:0005829//cytosol;GO:0005946//alpha,alpha-trehalose-phosphate synthase complex (UDP-forming)	GO:0003824//catalytic activity;GO:0003825//alpha,alpha-trehalose-phosphate synthase (UDP-forming) activity;GO:0004805//trehalose-phosphatase activity;GO:0016740//transferase activity;GO:0016757//transferase activity, transferring glycosyl groups	GO:0005992//trehalose biosynthetic process;GO:0016311//dephosphorylation;GO:0070413//trehalose metabolism in response to stress
SPAC29E6.10c	55	43	39	983	435	693	0.63	0.51	0.47	11.84	6.2	7.9	0.536667	8.64667	4.01005	6.24144e-40	3.20123e-37	nst1	conserved fungal protein Nst1 [Source:PomBase;Acc:SPAC29E6.10c]	-	-	-	-	GO:0005737//cytoplasm;GO:0005829//cytosol	GO:0003674//molecular_function	GO:0008150//biological_process
MSTRG.4723	31	20	34	2652	423	1878	0.46	0.29	0.52	40.64	7.67	27.25	0.423333	25.1867	5.89472	5.81214e-39	2.71004e-36	tlh1	RecQ type DNA helicase Tlh1 [Schizosaccharomyces pombe]	-	-	-	-	-	-	-
SPAC1687.19c	1271	1442	1715	705	363	509	38.03	44.39	53.34	22.1	13.46	15.1	45.2533	16.8867	-1.42214	1.14407e-37	4.88994e-35	qtr1	queuine tRNA-ribosyltransferase Qtrt1 [Source:PomBase;Acc:SPAC1687.19c]	-	-	-	-	GO:0005634//nucleus;GO:0005737//cytoplasm;GO:0005829//cytosol	GO:0008479//queuine tRNA-ribosyltransferase activity;GO:0016740//transferase activity;GO:0016757//transferase activity, transferring glycosyl groups;GO:0016763//transferase activity, transferring pentosyl groups;GO:0046872//metal ion binding	GO:0006400//tRNA modification;GO:0008033//tRNA processing
SPBPB8B6.05c	1524	1780	1654	710	331	554	51.49	61.89	58.1	25.13	13.87	18.58	57.16	19.1933	-1.5744	3.10553e-37	1.22525e-34	SPBPB8B6.05c	L-asparaginase (predicted) [Source:PomBase;Acc:SPBPB8B6.05c]	Metabolism;Metabolism;Metabolism;Metabolism	Global and overview maps;Global and overview maps;Amino acid metabolism;Metabolism of other amino acids	ko01100//Metabolic pathways;ko01110//Biosynthesis of secondary metabolites;ko00250//Alanine, aspartate and glutamate metabolism;ko00460//Cyanoamino acid metabolism	K01424;K01424;K01424;K01424	GO:0005576//extracellular region;GO:0005618//cell wall;GO:0005737//cytoplasm;GO:0009986//cell surface;GO:0042597//periplasmic space	GO:0004067//asparaginase activity;GO:0016787//hydrolase activity	GO:0006528//asparagine metabolic process;GO:0006530//asparagine catabolic process;GO:0006531//aspartate metabolic process
SPBC23E6.10c	653	549	843	280	129	217	19.62	16.97	26.33	8.81	4.8	6.47	20.9733	6.69333	-1.64776	1.58995e-36	5.82488e-34	mri1	methylthioribose-1-phosphate isomerase Mri1 (predicted) [Source:PomBase;Acc:SPBC23E6.10c]	Metabolism;Metabolism	Global and overview maps;Amino acid metabolism	ko01100//Metabolic pathways;ko00270//Cysteine and methionine metabolism	K08963;K08963	GO:0005634//nucleus;GO:0005737//cytoplasm;GO:0005829//cytosol	GO:0016853//isomerase activity;GO:0046523//S-methyl-5-thioribose-1-phosphate isomerase activity	GO:0008652//cellular amino acid biosynthetic process;GO:0009086//methionine biosynthetic process;GO:0019284//L-methionine biosynthetic process from S-adenosylmethionine;GO:0019509//L-methionine biosynthetic process from methylthioadenosine;GO:0044237//cellular metabolic process;GO:0044249//cellular biosynthetic process
MSTRG.3044	25	18	13	2778	446	925	0.72	0.53	0.39	83.56	15.87	26.34	0.546667	41.9233	6.26095	1.71871e-36	5.87685e-34	tlh1	RecQ type DNA helicase, partial [Schizosaccharomyces pombe]	-	-	-	-	-	-	-
SPAP8A3.04c	8796	7630	8014	80675	41753	54889	520.49	464.58	492.98	5001.85	3062.51	3221.41	492.683	3761.92	2.93274	2.22184e-36	7.12238e-34	hsp9	heat shock protein Hsp9 [Source:PomBase;Acc:SPAP8A3.04c]	-	-	-	-	GO:0005634//nucleus;GO:0005737//cytoplasm;GO:0005829//cytosol;GO:0005886//plasma membrane	GO:0003674//molecular_function;GO:0008289//lipid binding	GO:0010972//negative regulation of G2/M transition of mitotic cell cycle;GO:1903614//negative regulation of protein tyrosine phosphatase activity
SPAC4H3.08	200	224	361	4147	4365	4917	5.2	5.99	9.76	112.95	140.65	126.77	6.98333	126.79	4.18238	3.01606e-36	9.09963e-34	SPAC4H3.08	3-hydroxyacyl-CoA dehydrogenase (predicted) [Source:PomBase;Acc:SPAC4H3.08]	-	-	-	-	GO:0005634//nucleus;GO:0005829//cytosol	GO:0003857//3-hydroxyacyl-CoA dehydrogenase activity;GO:0016491//oxidoreductase activity	GO:0006631//fatty acid metabolic process;GO:0055114//oxidation-reduction process
SPAC19G12.09	937	807	893	8407	4264	5542	32.91	29.17	32.61	309.39	185.64	193.06	31.5633	229.363	2.86131	3.17054e-34	9.03427e-32	SPAC19G12.09	NADH/NADPH dependent indole-3-acetaldehyde reductase [Source:PomBase;Acc:SPAC19G12.09]	-	-	-	-	GO:0005634//nucleus;GO:0005737//cytoplasm;GO:0005829//cytosol	GO:0004032//alditol:NADP+ 1-oxidoreductase activity;GO:0008106//alcohol dehydrogenase (NADP+) activity;GO:0016491//oxidoreductase activity;GO:0016652//oxidoreductase activity, acting on NAD(P)H, NAD(P) as acceptor;GO:0047018//indole-3-acetaldehyde reductase (NADH) activity;GO:0047019//indole-3-acetaldehyde reductase (NADPH) activity;GO:0051268//alpha-keto amide reductase activity;GO:0051269//alph…	GO:0008150//biological_process;GO:0055114//oxidation-reduction process
SPAC27F1.05c	407	337	518	5678	4389	4003	7.85	6.69	10.38	114.69	104.88	76.54	8.30667	98.7033	3.57076	3.50504e-34	9.46176e-32	SPAC27F1.05c	aminotransferase class-III, unknown specificty [Source:PomBase;Acc:SPAC27F1.05c]	-	-	-	-	GO:0005737//cytoplasm;GO:0005759//mitochondrial matrix;GO:0005829//cytosol	GO:0003824//catalytic activity;GO:0008483//transaminase activity;GO:0016740//transferase activity;GO:0030170//pyridoxal phosphate binding	GO:0008150//biological_process
SPAC637.03	1159	909	1276	9596	6306	8140	34.22	27.62	39.16	296.86	230.79	238.37	33.6667	255.34	2.92303	2.38565e-33	6.11799e-31	SPAC637.03	conserved fungal protein [Source:PomBase;Acc:SPAC637.03]	-	-	-	-	GO:0016020//membrane;GO:0016021//integral component of membrane	GO:0003674//molecular_function	GO:0008150//biological_process
SPAC212.11	10	4	16	900	216	466	0.08	0.03	0.12	7.09	2.01	3.47	0.0766667	4.19	5.77221	4.15931e-33	1.01586e-30	tlh1	RecQ type DNA helicase [Source:PomBase;Acc:SPAC212.11]	-	-	-	-	GO:0005634//nucleus;GO:0005694//chromosome;GO:0005737//cytoplasm	GO:0000166//nucleotide binding;GO:0003676//nucleic acid binding;GO:0003678//DNA helicase activity;GO:0004386//helicase activity;GO:0005524//ATP binding;GO:0008270//zinc ion binding;GO:0016787//hydrolase activity;GO:0036310//annealing helicase activity;GO:0043138//3'-5' DNA helicase activity;GO:0046872//metal ion binding	GO:0000722//telomere maintenance via recombination;GO:0000733//DNA strand renaturation;GO:0032508//DNA duplex unwinding
SPAC186.06	12	1	12	421	249	411	0.69	0.06	0.72	25.33	17.72	23.41	0.49	22.1533	5.4986	1.65091e-32	3.84888e-30	SPAC186.06	ER unfolded protein response protein (predicted) [Source:PomBase;Acc:SPAC186.06]	-	-	-	-	GO:0005634//nucleus;GO:0005737//cytoplasm;GO:0005829//cytosol	GO:0003824//catalytic activity;GO:0016853//isomerase activity	GO:0008150//biological_process;GO:0009058//biosynthetic process
SPCPB16A4.06c	39	33	38	616	280	442	1.16	1.01	1.17	19.15	10.3	13.01	1.11333	14.1533	3.66818	1.8886e-32	4.21158e-30	SPCPB16A4.06c	Schizosaccharomyces specific protein [Source:PomBase;Acc:SPCPB16A4.06c]	-	-	-	-	GO:0005634//nucleus;GO:0005829//cytosol	GO:0003674//molecular_function	GO:0008150//biological_process
SPBC660.07	390	288	396	3463	1524	2798	5.43	4.12	5.73	50.49	26.28	38.61	5.09333	38.46	2.91668	3.00378e-32	6.41934e-30	ntp1	alpha,alpha-trehalase Ntp1 [Source:PomBase;Acc:SPBC660.07]	Metabolism;Metabolism	Global and overview maps;Carbohydrate metabolism	ko01100//Metabolic pathways;ko00500//Starch and sucrose metabolism	K01194;K01194	GO:0005737//cytoplasm;GO:0005829//cytosol	GO:0003824//catalytic activity;GO:0004555//alpha,alpha-trehalase activity;GO:0005509//calcium ion binding;GO:0005515//protein binding;GO:0016787//hydrolase activity;GO:0016798//hydrolase activity, acting on glycosyl bonds	GO:0005991//trehalose metabolic process;GO:0005993//trehalose catabolic process;GO:0008152//metabolic process;GO:0030437//ascospore formation;GO:1903134//trehalose catabolic process involved in cellular response to stress
SPBC1289.07c	1528	1623	2071	1006	450	772	50.27	54.94	70.83	34.68	18.35	25.19	58.68	26.0733	-1.17029	3.13884e-32	6.43965e-30	rpc40	DNA-directed RNA polymerase I and III subunit Rpc40 [Source:PomBase;Acc:SPBC1289.07c]	Metabolism;Metabolism;Metabolism;Genetic Information Processing	Global and overview maps;Nucleotide metabolism;Nucleotide metabolism;Transcription	ko01100//Metabolic pathways;ko00230//Purine metabolism;ko00240//Pyrimidine metabolism;ko03020//RNA polymerase	K03027;K03027;K03027;K03027	GO:0005634//nucleus;GO:0005666//DNA-directed RNA polymerase III complex;GO:0005730//nucleolus;GO:0005736//DNA-directed RNA polymerase I complex;GO:0005829//cytosol	GO:0001054//RNA polymerase I activity;GO:0001056//RNA polymerase III activity;GO:0003677//DNA binding;GO:0003899//DNA-directed RNA polymerase activity;GO:0016740//transferase activity;GO:0016779//nucleotidyltransferase activity;GO:0046983//protein dimerization activity	GO:0006351//transcription, DNA-templated;GO:0006360//transcription from RNA polymerase I promoter;GO:0006383//transcription from RNA polymerase III promoter
SPAC29A4.11	77	66	57	1057	792	1576	0.57	0.5	0.43	8.14	7.21	11.48	0.5	8.94333	4.16081	6.87367e-32	1.35596e-29	rga3	Rho-type GTPase activating protein Rga3 [Source:PomBase;Acc:SPAC29A4.11]	-	-	-	-	GO:0005737//cytoplasm;GO:0005829//cytosol;GO:0030428//cell septum;GO:0032153//cell division site;GO:0051285//cell cortex of cell tip;GO:0051286//cell tip	GO:0005096//GTPase activator activity;GO:0046872//metal ion binding	GO:0007165//signal transduction;GO:0035556//intracellular signal transduction;GO:0043087//regulation of GTPase activity;GO:0043547//positive regulation of GTPase activity
SPCC1259.03	2000	1870	2276	1327	645	944	87.94	84.6	104.03	61.13	35.15	41.17	92.19	45.8167	-1.00874	1.55659e-31	2.95695e-29	rpa12	DNA-directed RNA polymerase complex I subunit Rpa12 [Source:PomBase;Acc:SPCC1259.03]	Metabolism;Metabolism;Metabolism;Genetic Information Processing	Global and overview maps;Nucleotide metabolism;Nucleotide metabolism;Transcription	ko01100//Metabolic pathways;ko00230//Purine metabolism;ko00240//Pyrimidine metabolism;ko03020//RNA polymerase	K03000;K03000;K03000;K03000	GO:0005634//nucleus;GO:0005730//nucleolus;GO:0005736//DNA-directed RNA polymerase I complex;GO:0005829//cytosol	GO:0001054//RNA polymerase I activity;GO:0003676//nucleic acid binding;GO:0003899//DNA-directed RNA polymerase activity;GO:0005515//protein binding;GO:0008270//zinc ion binding;GO:0046872//metal ion binding	GO:0006351//transcription, DNA-templated;GO:0006353//DNA-templated transcription, termination;GO:0006360//transcription from RNA polymerase I promoter;GO:0006363//termination of RNA polymerase I transcription;GO:0006379//mRNA cleavage
SPACUNK4.17	2456	2181	2032	28229	11258	16421	54.78	50.06	47.12	659.76	311.28	363.29	50.6533	444.777	3.13435	6.25004e-31	1.14487e-28	SPACUNK4.17	NAD binding dehydrogenase family protein [Source:PomBase;Acc:SPACUNK4.17]	-	-	-	-	GO:0005634//nucleus;GO:0005737//cytoplasm;GO:0005829//cytosol	GO:0016491//oxidoreductase activity	GO:0008150//biological_process;GO:0055114//oxidation-reduction process
SPAC23H3.15c	2594	1868	1324	41203	16392	27361	81.08	60.08	43.02	1349.45	635.12	848.26	61.3933	944.277	3.94306	3.97069e-30	7.02264e-28	SPAC23H3.15c	Schizosaccharomyces specific protein [Source:PomBase;Acc:SPAC23H3.15c]	-	-	-	-	GO:0005634//nucleus;GO:0005829//cytosol	GO:0003674//molecular_function	GO:0006281//DNA repair
MSTRG.3037	16	18	16	1793	231	685	0.23	0.28	0.24	27.47	4.19	9.93	0.25	13.8633	5.7932	9.46689e-29	1.61852e-26	tlh1	TPA_exp: sub-telomeric helicase RecQ [Schizosaccharomyces pombe]	-	-	-	-	-	-	-
SPCC663.06c	16	16	28	492	337	315	0.61	0.62	1.1	19.56	15.83	11.85	0.776667	15.7467	4.34161	1.15488e-28	1.91077e-26	osr1	short chain dehydrogenase (predicted) [Source:PomBase;Acc:SPCC663.06c]	-	-	-	-	GO:0005634//nucleus;GO:0005737//cytoplasm;GO:0005829//cytosol	GO:0016491//oxidoreductase activity	GO:0055114//oxidation-reduction process
SPBC20F10.01	6440	6799	7305	4395	2252	2946	270.59	293.95	319.07	193.48	117.29	122.77	294.537	144.513	-1.02724	1.87482e-28	3.00498e-26	gar1	snoRNP pseudouridylase box H/ACA snoRNP complex protein Gar1 [Source:PomBase;Acc:SPBC20F10.01]	Genetic Information Processing	Translation	ko03008//Ribosome biogenesis in eukaryotes	K11128	GO:0005634//nucleus;GO:0005730//nucleolus;GO:0031429//box H/ACA snoRNP complex	GO:0003723//RNA binding;GO:0034513//box H/ACA snoRNA binding	GO:0000454//snoRNA guided rRNA pseudouridine synthesis;GO:0001522//pseudouridine synthesis;GO:0006364//rRNA processing;GO:0031118//rRNA pseudouridine synthesis;GO:0031120//snRNA pseudouridine synthesis;GO:0042254//ribosome biogenesis
SPCC569.09	54	50	65	840	313	524	2.81	2.68	3.52	45.84	20.21	27.07	3.00333	31.04	3.36949	4.35211e-28	6.76424e-26	SPCC569.09	Schizosaccharomyces specific protein [Source:PomBase;Acc:SPCC569.09]	-	-	-	-	GO:0005575//cellular_component	GO:0003674//molecular_function	GO:0008150//biological_process
SPAC29A4.12c	188	79	122	2150	1902	3484	7.34	3.17	4.96	88.03	92.16	135.05	5.15667	105.08	4.34891	6.28244e-28	9.47725e-26	mug108	Schizosaccharomyces specific protein Mug108 [Source:PomBase;Acc:SPAC29A4.12c]	-	-	-	-	GO:0005634//nucleus;GO:0005737//cytoplasm;GO:0005829//cytosol	GO:0003674//molecular_function	GO:0008150//biological_process;GO:0051321//meiotic cell cycle
SPBC1711.07	2114	2682	2957	1453	649	854	38.79	50.64	56.4	27.93	14.76	15.54	48.61	19.41	-1.32445	7.13828e-28	1.04606e-25	rrb1	WD repeat protein Rrb1 (predicted) [Source:PomBase;Acc:SPBC1711.07]	-	-	-	-	GO:0005634//nucleus;GO:0005730//nucleolus;GO:0005737//cytoplasm;GO:0005829//cytosol	GO:0003674//molecular_function;GO:0005515//protein binding	GO:0006364//rRNA processing;GO:0042254//ribosome biogenesis
SPBC56F2.06	119	121	138	1242	511	892	2.82	2.95	3.4	30.8	14.99	20.94	3.05667	22.2433	2.86334	3.49299e-27	4.97654e-25	mug147	Schizosaccharomyces specific protein Mug147 [Source:PomBase;Acc:SPBC56F2.06]	-	-	-	-	GO:0005634//nucleus;GO:0005737//cytoplasm;GO:0005829//cytosol	GO:0003674//molecular_function	GO:0008150//biological_process;GO:0051321//meiotic cell cycle
SPAC1783.05	55	57	39	697	446	621	0.5	0.54	0.37	6.69	5.06	5.64	0.47	5.79667	3.62449	4.82725e-27	6.69161e-25	hrp1	ATP-dependent DNA helicase Hrp1 [Source:PomBase;Acc:SPAC1783.05]	-	-	-	-	GO:0000780//condensed nuclear chromosome, centromeric region;GO:0000790//nuclear chromatin;GO:0005634//nucleus	GO:0000166//nucleotide binding;GO:0003677//DNA binding;GO:0004386//helicase activity;GO:0005515//protein binding;GO:0005524//ATP binding;GO:0016787//hydrolase activity;GO:0017116//single-stranded DNA-dependent ATP-dependent DNA helicase activity;GO:0036121//double-stranded DNA-dependent ATP-dependent DNA helicase activity	GO:0006357//regulation of transcription from RNA polymerase II promoter;GO:0006369//termination of RNA polymerase II transcription;GO:0030466//chromatin silencing at silent mating-type cassette;GO:0030702//chromatin silencing at centromere;GO:0032508//DNA duplex unwinding;GO:0035067//negative regulation of histone acetylation;GO:0043044//ATP-dependent chromatin remodeling;GO:0043486//histone exch…
SPBC887.17	1528	1711	2666	1000	393	576	24.16	27.83	43.81	16.56	7.7	9.03	31.9333	11.0967	-1.52494	6.29115e-27	8.4914e-25	SPBC887.17	transmembrane transporter (predicted) [Source:PomBase;Acc:SPBC887.17]	-	-	-	-	GO:0000139//Golgi membrane;GO:0005794//Golgi apparatus;GO:0005886//plasma membrane;GO:0016020//membrane;GO:0016021//integral component of membrane	GO:0005345//purine nucleobase transmembrane transporter activity;GO:0022857//transmembrane transporter activity	GO:0015853//adenine transport;GO:0015854//guanine transport;GO:0055085//transmembrane transport;GO:1904082//pyrimidine nucleobase transmembrane transport;GO:1904823//purine nucleobase transmembrane transport
SPBC725.15	2197	1737	2076	991	605	824	71.02	57.78	69.76	33.56	24.24	26.42	66.1867	28.0733	-1.23734	6.5766e-27	8.64907e-25	ura5	orotate phosphoribosyltransferase Ura5 [Source:PomBase;Acc:SPBC725.15]	Metabolism;Metabolism	Global and overview maps;Nucleotide metabolism	ko01100//Metabolic pathways;ko00240//Pyrimidine metabolism	K00762;K00762	GO:0005634//nucleus;GO:0005737//cytoplasm;GO:0005829//cytosol	GO:0004588//orotate phosphoribosyltransferase activity;GO:0016740//transferase activity;GO:0016757//transferase activity, transferring glycosyl groups	GO:0006207//'de novo' pyrimidine nucleobase biosynthetic process;GO:0006221//pyrimidine nucleotide biosynthetic process;GO:0009116//nucleoside metabolic process;GO:0044205//'de novo' UMP biosynthetic process;GO:0046132//pyrimidine ribonucleoside biosynthetic process
SPBC11C11.06c	252	335	340	2715	1260	2015	10.15	13.88	14.23	114.55	62.89	80.48	12.7533	85.9733	2.75301	1.93242e-26	2.47784e-24	SPBC11C11.06c	Schizosaccharomyces specific protein [Source:PomBase;Acc:SPBC11C11.06c]	-	-	-	-	GO:0005634//nucleus;GO:0005739//mitochondrion;GO:0005829//cytosol	GO:0003674//molecular_function	GO:0008150//biological_process
SPBC23E6.05	1588	1798	1808	1112	512	786	46.02	53.62	54.47	33.77	18.39	22.59	51.37	24.9167	-1.04381	2.11252e-26	2.64271e-24	arx1	ribosomal export complex protein Arx1, peptidase family (predicted) [Source:PomBase;Acc:SPBC23E6.05]	-	-	-	-	GO:0005634//nucleus;GO:0005635//nuclear envelope;GO:0005730//nucleolus;GO:0005737//cytoplasm;GO:0005829//cytosol	GO:0003676//nucleic acid binding;GO:0008233//peptidase activity;GO:0008237//metallopeptidase activity;GO:0016787//hydrolase activity;GO:0046872//metal ion binding	GO:0000055//ribosomal large subunit export from nucleus;GO:0006508//proteolysis;GO:0042273//ribosomal large subunit biogenesis
SPBC8E4.01c	3976	2639	3587	871	762	733	81.61	55.72	76.52	18.72	19.37	14.93	71.2833	17.6733	-2.01199	3.2637e-26	3.9856e-24	pho84	inorganic phosphate transmembrane transporter (predicted) [Source:PomBase;Acc:SPBC8E4.01c]	-	-	-	-	GO:0005887//integral component of plasma membrane;GO:0016020//membrane;GO:0016021//integral component of membrane	GO:0005215//transporter activity;GO:0005315//inorganic phosphate transmembrane transporter activity;GO:0022857//transmembrane transporter activity	GO:0006817//phosphate ion transport;GO:0035435//phosphate ion transmembrane transport;GO:0055085//transmembrane transport
SPAC1002.13c	25083	28212	32861	17613	8322	9714	530.88	614.41	723.01	390.58	218.33	203.91	622.767	270.94	-1.20072	3.55891e-26	4.24504e-24	psu1	cell wall protein Psu1, beta-glucosidase (predicted) [Source:PomBase;Acc:SPAC1002.13c]	-	-	-	-	GO:0005576//extracellular region;GO:0005618//cell wall;GO:0009277//fungal-type cell wall;GO:0009986//cell surface	GO:0008422//beta-glucosidase activity;GO:0016787//hydrolase activity;GO:0016798//hydrolase activity, acting on glycosyl bonds	GO:0000272//polysaccharide catabolic process;GO:0005975//carbohydrate metabolic process;GO:0008152//metabolic process;GO:0031505//fungal-type cell wall organization;GO:0071555//cell wall organization;GO:0071852//fungal-type cell wall organization or biogenesis
SPAC328.03	2370	1895	2138	14948	8279	11823	45.73	37.63	42.89	302.21	198.02	226.27	42.0833	242.167	2.52468	7.19194e-25	8.38352e-23	tps1	alpha,alpha-trehalose-phosphate synthase [UDP-forming] [Source:PomBase;Acc:SPAC328.03]	Metabolism;Metabolism	Global and overview maps;Carbohydrate metabolism	ko01100//Metabolic pathways;ko00500//Starch and sucrose metabolism	K00697;K00697	GO:0005737//cytoplasm;GO:0005829//cytosol;GO:0005946//alpha,alpha-trehalose-phosphate synthase complex (UDP-forming)	GO:0003824//catalytic activity;GO:0003825//alpha,alpha-trehalose-phosphate synthase (UDP-forming) activity;GO:0004805//trehalose-phosphatase activity;GO:0005515//protein binding;GO:0016740//transferase activity;GO:0016757//transferase activity, transferring glycosyl groups	GO:0005992//trehalose biosynthetic process;GO:0016311//dephosphorylation;GO:0030437//ascospore formation;GO:0034605//cellular response to heat;GO:0070413//trehalose metabolism in response to stress;GO:0090441//trehalose biosynthesis in response to heat stress
SPBC16A3.02c	1676	1566	2398	13856	7911	9654	37.66	36.21	56.01	326.23	220.35	215.16	43.2933	253.913	2.55212	1.27929e-24	1.4581e-22	SPBC16A3.02c	mitochondrial conserved protein (predicted) [Source:PomBase;Acc:SPBC16A3.02c]	-	-	-	-	GO:0005737//cytoplasm;GO:0005739//mitochondrion;GO:0005783//endoplasmic reticulum;GO:0005794//Golgi apparatus	GO:0016491//oxidoreductase activity;GO:0016616//oxidoreductase activity, acting on the CH-OH group of donors, NAD or NADP as acceptor	GO:0008150//biological_process;GO:0055114//oxidation-reduction process
SPAC22E12.13c	4218	3870	4866	3038	1209	1649	165.48	156.23	198.45	124.88	58.79	64.16	173.387	82.61	-1.0696	1.45384e-24	1.62104e-22	rlp24	ribosomal L24-like protein involved in ribosome biogenesis Rlp24 (predicted) [Source:PomBase;Acc:SPAC22E12.13c]	Genetic Information Processing	Translation	ko03010//Ribosome	K02896	GO:0005634//nucleus;GO:0005730//nucleolus;GO:0005737//cytoplasm;GO:0022625//cytosolic large ribosomal subunit;GO:0030687//preribosome, large subunit precursor	GO:0003674//molecular_function;GO:0003723//RNA binding;GO:0003735//structural constituent of ribosome	GO:0000027//ribosomal large subunit assembly;GO:0006412//translation;GO:0042254//ribosome biogenesis;GO:0042273//ribosomal large subunit biogenesis;GO:1902626//assembly of large subunit precursor of preribosome
SPBC32F12.03c	1691	1733	1757	11689	5713	8336	95.8	101.03	103.48	693.88	401.21	468.42	100.103	521.17	2.38026	2.92273e-24	3.1895e-22	gpx1	glutathione peroxidase Gpx1 [Source:PomBase;Acc:SPBC32F12.03c]	Metabolism;Metabolism	Metabolism of other amino acids;Lipid metabolism	ko00480//Glutathione metabolism;ko00590//Arachidonic acid metabolism	K00432;K00432	GO:0005634//nucleus;GO:0005737//cytoplasm;GO:0005739//mitochondrion;GO:0005829//cytosol	GO:0004601//peroxidase activity;GO:0004602//glutathione peroxidase activity;GO:0008379//thioredoxin peroxidase activity;GO:0016209//antioxidant activity;GO:0016491//oxidoreductase activity;GO:0051920//peroxiredoxin activity	GO:0006979//response to oxidative stress;GO:0042744//hydrogen peroxide catabolic process;GO:0045454//cell redox homeostasis;GO:0055114//oxidation-reduction process;GO:0061692//cellular detoxification of hydrogen peroxide
SPAC57A10.12c	10564	11305	12797	8895	4271	6004	263.66	290.34	332.04	232.61	132.14	148.63	295.347	171.127	-0.787345	3.00852e-24	3.21473e-22	ura3	dihydroorotate dehydrogenase Ura3 [Source:PomBase;Acc:SPAC57A10.12c]	Metabolism;Metabolism	Global and overview maps;Nucleotide metabolism	ko01100//Metabolic pathways;ko00240//Pyrimidine metabolism	K00254;K00254	GO:0005737//cytoplasm;GO:0005739//mitochondrion;GO:0005743//mitochondrial inner membrane;GO:0016020//membrane;GO:0016021//integral component of membrane	GO:0003824//catalytic activity;GO:0004152//dihydroorotate dehydrogenase activity;GO:0016491//oxidoreductase activity;GO:0016627//oxidoreductase activity, acting on the CH-CH group of donors	GO:0006207//'de novo' pyrimidine nucleobase biosynthetic process;GO:0006221//pyrimidine nucleotide biosynthetic process;GO:0009220//pyrimidine ribonucleotide biosynthetic process;GO:0044205//'de novo' UMP biosynthetic process;GO:0055114//oxidation-reduction process
SPBPB21E7.01c	208	163	172	1637	1333	1587	5.65	4.55	4.86	46.57	44.87	42.74	5.02	44.7267	3.15538	9.92315e-24	1.03869e-21	eno102	enolase (predicted) [Source:PomBase;Acc:SPBPB21E7.01c]	Metabolism;Metabolism;Metabolism;Metabolism;Metabolism;Genetic Information Processing;Metabolism;Metabolism	Global and overview maps;Global and overview maps;Global and overview maps;Global and overview maps;Global and overview maps;Folding, sorting and degradation;Carbohydrate metabolism;Energy metabolism	ko01100//Metabolic pathways;ko01110//Biosynthesis of secondary metabolites;ko01130//Biosynthesis of antibiotics;ko01230//Biosynthesis of amino acids;ko01200//Carbon metabolism;ko03018//RNA degradation;ko00010//Glycolysis / Gluconeogenesis;ko00680//Methane metabolism	K01689;K01689;K01689;K01689;K01689;K01689;K01689;K01689	GO:0000015//phosphopyruvate hydratase complex;GO:0005737//cytoplasm	GO:0000287//magnesium ion binding;GO:0004634//phosphopyruvate hydratase activity;GO:0016829//lyase activity;GO:0046872//metal ion binding	GO:0006096//glycolytic process;GO:0061621//canonical glycolysis
SPAC23H4.01c	386	394	537	3473	1902	2194	4.85	5.1	7.02	45.75	29.64	27.36	5.65667	34.25	2.59808	2.46967e-23	2.53338e-21	osh3	sterol binding ankyrin repeat protein Osh3 [Source:PomBase;Acc:SPAC23H4.01c]	-	-	-	-	GO:0005737//cytoplasm;GO:0005783//endoplasmic reticulum;GO:0005829//cytosol;GO:0005886//plasma membrane;GO:0016020//membrane;GO:0032991//macromolecular complex;GO:0043231//intracellular membrane-bounded organelle;GO:0097038//perinuclear endoplasmic reticulum	GO:0008142//oxysterol binding;GO:0008289//lipid binding;GO:0032934//sterol binding	GO:0006869//lipid transport;GO:0006887//exocytosis;GO:0006897//endocytosis;GO:0030011//maintenance of cell polarity;GO:0034727//piecemeal microautophagy of nucleus;GO:0035621//ER to Golgi ceramide transport
SPAC30C2.02	1577	1857	1914	1080	355	518	47.52	57.57	59.95	34.1	13.26	15.48	55.0133	20.9467	-1.39306	6.84004e-23	6.87893e-21	mmd1	deoxyhypusine hydroxylase (predicted) [Source:PomBase;Acc:SPAC30C2.02]	-	-	-	-	GO:0005634//nucleus;GO:0005737//cytoplasm;GO:0005829//cytosol	GO:0004497//monooxygenase activity;GO:0005515//protein binding;GO:0016491//oxidoreductase activity;GO:0019135//deoxyhypusine monooxygenase activity;GO:0046872//metal ion binding	GO:0008612//peptidyl-lysine modification to peptidyl-hypusine;GO:0055114//oxidation-reduction process;GO:2000765//regulation of cytoplasmic translation
SPAC2E1P3.01	639	592	699	4321	2186	2874	13.89	13.24	15.8	98.41	58.9	61.96	14.31	73.09	2.35265	7.20762e-23	7.10921e-21	SPAC2E1P3.01	dehydrogenase (predicted) [Source:PomBase;Acc:SPAC2E1P3.01]	-	-	-	-	GO:0005739//mitochondrion	GO:0008106//alcohol dehydrogenase (NADP+) activity;GO:0008270//zinc ion binding;GO:0016491//oxidoreductase activity	GO:0008150//biological_process;GO:0055114//oxidation-reduction process
SPBC725.03	441	480	345	3826	2567	4114	14.4	16.13	11.71	130.88	103.88	133.21	14.08	122.657	3.12291	8.93127e-23	8.64311e-21	SPBC725.03	pyridoxamine 5'-phosphate oxidase (predicted) [Source:PomBase;Acc:SPBC725.03]	-	-	-	-	GO:0005634//nucleus;GO:0005829//cytosol	GO:0004733//pyridoxamine-phosphate oxidase activity;GO:0010181//FMN binding;GO:0048037//cofactor binding	GO:0010144//pyridoxal phosphate biosynthetic process from pyridoxamine
SPAC15A10.16	32	38	32	436	216	420	0.32	0.39	0.33	4.5	2.64	4.11	0.346667	3.75	3.43527	9.27191e-23	8.8066e-21	bud6	actin interacting protein 3 homolog Bud6 [Source:PomBase;Acc:SPAC15A10.16]	-	-	-	-	GO:0005737//cytoplasm;GO:0005856//cytoskeleton;GO:0030478//actin cap;GO:0035838//growing cell tip;GO:0035839//non-growing cell tip;GO:0051286//cell tip	GO:0003779//actin binding;GO:0005515//protein binding;GO:0005519//cytoskeletal regulatory protein binding	GO:0051125//regulation of actin nucleation;GO:0051127//positive regulation of actin nucleation
SPBC28E12.05	75	101	71	888	479	712	0.6	0.83	0.59	7.42	4.74	5.63	0.673333	5.93	3.13864	1.10436e-22	1.02878e-20	esf2	U3 snoRNP-associated protein Esf2 (predicted) [Source:PomBase;Acc:SPBC28E12.05]	-	-	-	-	GO:0005634//nucleus;GO:0005730//nucleolus	GO:0003676//nucleic acid binding;GO:0003723//RNA binding	GO:0000447//endonucleolytic cleavage in ITS1 to separate SSU-rRNA from 5.8S rRNA and LSU-rRNA from tricistronic rRNA transcript (SSU-rRNA, 5.8S rRNA, LSU-rRNA);GO:0000472//endonucleolytic cleavage to generate mature 5'-end of SSU-rRNA from (SSU-rRNA, 5.8S rRNA, LSU-rRNA);GO:0000480//endonucleolytic cleavage in 5'-ETS of tricistronic rRNA transcript (SSU-rRNA, 5.8S rRNA, LSU-rRNA);GO:0006364//rRNA…
SPCC74.04	777	742	889	496	278	330	10.09	9.91	12	6.75	4.47	4.25	10.6667	5.15667	-1.0486	1.12326e-22	1.02878e-20	SPCC74.04	amino acid permease (predicted) [Source:PomBase;Acc:SPCC74.04]	-	-	-	-	GO:0005737//cytoplasm;GO:0016020//membrane;GO:0016021//integral component of membrane	GO:0015171//amino acid transmembrane transporter activity;GO:0022857//transmembrane transporter activity	GO:0003333//amino acid transmembrane transport;GO:0006865//amino acid transport;GO:0055085//transmembrane transport
SPCC895.06	1101	1319	1603	902	421	650	18.37	22.65	27.81	15.77	8.71	10.76	22.9433	11.7467	-0.965824	1.27111e-22	1.14378e-20	elp2	elongator complex subunit Elp2 (predicted) [Source:PomBase;Acc:SPCC895.06]	-	-	-	-	GO:0005634//nucleus;GO:0005737//cytoplasm;GO:0005829//cytosol;GO:0008023//transcription elongation factor complex;GO:0033588//Elongator holoenzyme complex	GO:0003674//molecular_function;GO:0005515//protein binding	GO:0002098//tRNA wobble uridine modification;GO:0006357//regulation of transcription from RNA polymerase II promoter;GO:0008033//tRNA processing;GO:0015031//protein transport
SPBC215.11c	212	204	363	2230	1132	1591	7.7	7.62	13.71	84.87	50.96	57.31	9.67667	64.38	2.73403	1.70961e-22	1.51183e-20	SPBC215.11c	aldo/keto reductase, unknown biological role [Source:PomBase;Acc:SPBC215.11c]	Metabolism;Metabolism	Global and overview maps;Metabolism of cofactors and vitamins	ko01100//Metabolic pathways;ko00750//Vitamin B6 metabolism	K05275;K05275	GO:0005634//nucleus;GO:0005737//cytoplasm;GO:0005829//cytosol	GO:0016491//oxidoreductase activity	GO:0008150//biological_process;GO:0055114//oxidation-reduction process
SPCC70.12c	115	120	149	1125	1213	1819	1.36	1.46	1.83	13.96	17.81	21.37	1.55	17.7133	3.5145	1.9345e-22	1.6817e-20	ecl1	extender of the chronological lifespan protein Ecl1 [Source:PomBase;Acc:SPCC70.12c]	-	-	-	-	GO:0005634//nucleus	GO:0008270//zinc ion binding	GO:0000747//conjugation with cellular fusion;GO:0010106//cellular response to iron ion starvation
SPAC22A12.17c	261	285	285	2040	1464	1807	3.03	3.4	3.43	24.81	21.06	20.81	3.28667	22.2267	2.75759	1.99478e-22	1.7052e-20	SPAC22A12.17c	short chain dehydrogenase (predicted) [Source:PomBase;Acc:SPAC22A12.17c]	Metabolism	Carbohydrate metabolism	ko00051//Fructose and mannose metabolism	K17742	GO:0005634//nucleus;GO:0005737//cytoplasm;GO:0005829//cytosol	GO:0016491//oxidoreductase activity;GO:0016616//oxidoreductase activity, acting on the CH-OH group of donors, NAD or NADP as acceptor	GO:0008150//biological_process;GO:0055114//oxidation-reduction process
SPBC1271.08c	31	31	28	414	419	930	0.63	0.65	0.59	8.8	10.54	18.71	0.623333	12.6833	4.34679	2.28862e-22	1.92432e-20	SPBC1271.08c	Schizosaccharomyces pombe specific protein [Source:PomBase;Acc:SPBC1271.08c]	-	-	-	-	GO:0005783//endoplasmic reticulum;GO:0016020//membrane;GO:0016021//integral component of membrane	GO:0003674//molecular_function	GO:0008150//biological_process
SPAC13G7.08c	854	751	1036	631	251	395	23.66	21.41	29.83	18.31	8.62	10.85	24.9667	12.5933	-0.987343	2.98653e-22	2.47063e-20	crb3	WD repeat protein Crb3 [Source:PomBase;Acc:SPAC13G7.08c]	-	-	-	-	GO:0000775//chromosome, centromeric region;GO:0005634//nucleus;GO:0005656//nuclear pre-replicative complex;GO:0005694//chromosome;GO:0005720//nuclear heterochromatin;GO:0005829//cytosol;GO:0032153//cell division site;GO:0097344//Rix1 complex	GO:0005515//protein binding	GO:0006364//rRNA processing;GO:0030174//regulation of DNA-dependent DNA replication initiation;GO:0030702//chromatin silencing at centromere;GO:0042254//ribosome biogenesis
SPBC17D1.05	2651	2662	3326	2113	1151	1711	53	54.76	69.13	44.26	28.52	33.93	58.9633	35.57	-0.729157	3.25577e-22	2.65061e-20	SPBC17D1.05	Schizosaccharomyces specific protein [Source:PomBase;Acc:SPBC17D1.05]	-	-	-	-	GO:0005829//cytosol	GO:0003674//molecular_function	GO:0008150//biological_process
SPBC1347.02	6216	7390	7762	4650	1570	2228	181.51	222.05	235.63	142.27	56.83	64.53	213.063	87.8767	-1.27773	7.29886e-22	5.84935e-20	fkbp39	FKBP-type peptidyl-prolyl cis-trans isomerase (predicted) [Source:PomBase;Acc:SPBC1347.02]	-	-	-	-	GO:0005634//nucleus;GO:0005730//nucleolus	GO:0003755//peptidyl-prolyl cis-trans isomerase activity;GO:0016853//isomerase activity	GO:0000412//histone peptidyl-prolyl isomerization;GO:0006334//nucleosome assembly
SPBC649.05	25	14	24	301	196	295	0.54	0.31	0.54	6.81	5.24	6.31	0.463333	6.12	3.72341	1.48363e-21	1.1707e-19	cut12	spindle pole body protein Cut12 [Source:PomBase;Acc:SPBC649.05]	-	-	-	-	GO:0005634//nucleus;GO:0005737//cytoplasm;GO:0005816//spindle pole body;GO:0005856//cytoskeleton;GO:0015630//microtubule cytoskeleton;GO:0032153//cell division site;GO:0044732//mitotic spindle pole body;GO:0061497//inner plaque of mitotic spindle pole body	GO:0005515//protein binding	GO:0007049//cell cycle;GO:0008150//biological_process;GO:0051301//cell division
SPAPJ691.02	62	61	78	588	348	666	1.71	1.74	2.24	17.03	11.93	18.26	1.89667	15.74	3.0529	1.51131e-21	1.17447e-19	SPAPJ691.02	yippee-like protein [Source:PomBase;Acc:SPAPJ691.02]	-	-	-	-	GO:0000151//ubiquitin ligase complex;GO:0005634//nucleus	GO:0008270//zinc ion binding;GO:0046872//metal ion binding	GO:0006915//apoptotic process
SPCC338.18	8	6	8	225	109	234	0.28	0.22	0.29	8.23	4.72	8.1	0.263333	7.01667	4.73582	2.19658e-21	1.68153e-19	SPCC338.18	Schizosaccharomyces pombe specific protein [Source:PomBase;Acc:SPCC338.18]	-	-	-	-	GO:0000139//Golgi membrane;GO:0005737//cytoplasm;GO:0005783//endoplasmic reticulum;GO:0005789//endoplasmic reticulum membrane;GO:0005794//Golgi apparatus;GO:0016020//membrane;GO:0016021//integral component of membrane	GO:0003674//molecular_function	GO:0008150//biological_process
SPBC16H5.08c	8282	8785	10869	7321	3605	4708	176.43	192.57	240.7	163.4	95.19	99.47	203.233	119.353	-0.767898	2.41443e-21	1.82112e-19	SPBC16H5.08c	ribosome biogenesis ATPase, Arb family ABCF2-like (predicted) [Source:PomBase;Acc:SPBC16H5.08c]	-	-	-	-	GO:0005737//cytoplasm;GO:0005829//cytosol	GO:0000166//nucleotide binding;GO:0005524//ATP binding;GO:0016887//ATPase activity	GO:0000056//ribosomal small subunit export from nucleus
SPBC3E7.01	45	24	21	463	283	411	0.24	0.13	0.12	2.62	1.9	2.21	0.163333	2.24333	3.77975	5.49652e-21	4.08575e-19	fab1	1-phosphatidylinositol-3-phosphate 5-kinase Fab1 [Source:PomBase;Acc:SPBC3E7.01]	Metabolism;Cellular Processes;Environmental Information Processing;Metabolism	Global and overview maps;Transport and catabolism;Signal transduction;Carbohydrate metabolism	ko01100//Metabolic pathways;ko04145//Phagosome;ko04070//Phosphatidylinositol signaling system;ko00562//Inositol phosphate metabolism	K00921;K00921;K00921;K00921	GO:0000329//fungal-type vacuole membrane;GO:0005737//cytoplasm;GO:0010008//endosome membrane;GO:0070772//PAS complex	GO:0000166//nucleotide binding;GO:0000285//1-phosphatidylinositol-3-phosphate 5-kinase activity;GO:0005524//ATP binding;GO:0016301//kinase activity;GO:0016307//phosphatidylinositol phosphate kinase activity;GO:0016740//transferase activity;GO:0032266//phosphatidylinositol-3-phosphate binding;GO:0046872//metal ion binding	GO:0000750//pheromone-dependent signal transduction involved in conjugation with cellular fusion;GO:0016310//phosphorylation;GO:0046488//phosphatidylinositol metabolic process;GO:0046854//phosphatidylinositol phosphorylation;GO:0070647//protein modification by small protein conjugation or removal
SPCC663.08c	32	25	24	359	225	277	1.22	0.98	0.95	14.31	10.63	10.45	1.05	11.7967	3.48992	8.9023e-21	6.52284e-19	SPCC663.08c	short chain dehydrogenase [Source:PomBase;Acc:SPCC663.08c]	-	-	-	-	GO:0005634//nucleus;GO:0005737//cytoplasm;GO:0005829//cytosol	GO:0016491//oxidoreductase activity	GO:0055114//oxidation-reduction process
SPAC19B12.02c	47716	34985	44766	23478	15101	17823	915.73	690.88	893.11	472.1	359.23	339.25	833.24	390.193	-1.09454	1.11041e-20	8.02155e-19	gas1	cell wall protein Gas1, 1,3-beta-glucanosyltransferase (predicted) [Source:PomBase;Acc:SPAC19B12.02c]	-	-	-	-	GO:0000936//primary cell septum;GO:0005576//extracellular region;GO:0005618//cell wall;GO:0009277//fungal-type cell wall;GO:0016020//membrane;GO:0030427//site of polarized growth;GO:0031225//anchored component of membrane;GO:0031362//anchored component of external side of plasma membrane;GO:0032153//cell division site;GO:0035840//old growing cell tip;GO:0035841//new growing cell tip;GO:0043188//c…	GO:0016740//transferase activity;GO:0042124//1,3-beta-glucanosyltransferase activity	GO:0000902//cell morphogenesis;GO:0000917//barrier septum assembly;GO:0007163//establishment or maintenance of cell polarity;GO:0031505//fungal-type cell wall organization;GO:0034407//cell wall (1->3)-beta-D-glucan metabolic process;GO:0071555//cell wall organization;GO:0071940//fungal-type cell wall assembly;GO:0071970//fungal-type cell wall (1->3)-beta-D-glucan biosynthetic process
SPCC63.06	644	569	633	427	194	309	19.2	17.46	19.62	13.34	7.17	9.14	18.76	9.88333	-0.92459	1.52658e-20	1.08747e-18	SPCC63.06	human WDR89 family WD repeat protein [Source:PomBase;Acc:SPCC63.06]	-	-	-	-	GO:0005634//nucleus;GO:0005737//cytoplasm;GO:0005829//cytosol;GO:0032991//macromolecular complex	GO:0003674//molecular_function;GO:0005515//protein binding	GO:0008150//biological_process
SPAC4H3.03c	107	129	83	1108	559	947	1.56	1.94	1.26	16.93	10.1	13.7	1.58667	13.5767	3.09706	1.62492e-20	1.13433e-18	SPAC4H3.03c	glucan 1,4-alpha-glucosidase (predicted) [Source:PomBase;Acc:SPAC4H3.03c]	-	-	-	-	GO:0005634//nucleus;GO:0005829//cytosol;GO:0016020//membrane;GO:0016021//integral component of membrane	GO:0003674//molecular_function;GO:0003824//catalytic activity	GO:0044264//cellular polysaccharide metabolic process
SPBC660.09	7	9	10	224	132	165	0.51	0.68	0.76	17.21	12	12	0.65	13.7367	4.40145	1.63658e-20	1.13433e-18	mug168	Schizosaccharomyces specific protein Mug168 [Source:PomBase;Acc:SPBC660.09]	-	-	-	-	GO:0005634//nucleus;GO:0005829//cytosol	GO:0003674//molecular_function	GO:0008150//biological_process;GO:0051321//meiotic cell cycle
SPCP31B10.06	99	75	98	1023	355	636	0.91	0.71	0.94	9.89	4.06	5.82	0.853333	6.59	2.9491	2.0503e-20	1.40213e-18	mug190	C2 domain protein involved in ER membrane tethering [Source:PomBase;Acc:SPCP31B10.06]	-	-	-	-	GO:0005634//nucleus;GO:0005737//cytoplasm;GO:0005783//endoplasmic reticulum;GO:0005789//endoplasmic reticulum membrane;GO:0005816//spindle pole body;GO:0005829//cytosol;GO:0005856//cytoskeleton;GO:0005886//plasma membrane;GO:0016020//membrane;GO:0016021//integral component of membrane;GO:0031965//nuclear membrane;GO:0032541//cortical endoplasmic reticulum	GO:0005543//phospholipid binding;GO:0008289//lipid binding	GO:0006869//lipid transport;GO:0051321//meiotic cell cycle
SPBC1198.14c	163	81	117	1373	626	987	3.83	1.96	2.86	33.77	18.21	22.98	2.88333	24.9867	3.11535	2.4801e-20	1.67374e-18	fbp1	fructose-1,6-bisphosphatase Fbp1 [Source:PomBase;Acc:SPBC1198.14c]	Metabolism;Metabolism;Metabolism;Metabolism;Metabolism;Metabolism;Metabolism;Metabolism	Global and overview maps;Global and overview maps;Global and overview maps;Global and overview maps;Carbohydrate metabolism;Carbohydrate metabolism;Carbohydrate metabolism;Energy metabolism	ko01100//Metabolic pathways;ko01110//Biosynthesis of secondary metabolites;ko01130//Biosynthesis of antibiotics;ko01200//Carbon metabolism;ko00010//Glycolysis / Gluconeogenesis;ko00030//Pentose phosphate pathway;ko00051//Fructose and mannose metabolism;ko00680//Methane metabolism	K03841;K03841;K03841;K03841;K03841;K03841;K03841;K03841	GO:0005634//nucleus;GO:0005737//cytoplasm;GO:0005829//cytosol	GO:0003824//catalytic activity;GO:0016787//hydrolase activity;GO:0016791//phosphatase activity;GO:0042132//fructose 1,6-bisphosphate 1-phosphatase activity;GO:0042578//phosphoric ester hydrolase activity;GO:0046872//metal ion binding	GO:0005975//carbohydrate metabolic process;GO:0005986//sucrose biosynthetic process;GO:0006000//fructose metabolic process;GO:0006002//fructose 6-phosphate metabolic process;GO:0006094//gluconeogenesis;GO:0008152//metabolic process;GO:0016311//dephosphorylation;GO:0030388//fructose 1,6-bisphosphate metabolic process;GO:0042149//cellular response to glucose starvation
SPCC1840.03	9262	9119	10856	7905	4136	5293	104.75	106.13	127.64	93.68	57.98	59.37	112.84	70.3433	-0.681793	4.23425e-20	2.82045e-18	sal3	karyopherin Sal3 [Source:PomBase;Acc:SPCC1840.03]	-	-	-	-	GO:0005634//nucleus;GO:0005635//nuclear envelope;GO:0005643//nuclear pore;GO:0005737//cytoplasm;GO:0005829//cytosol;GO:0031965//nuclear membrane;GO:0034399//nuclear periphery	GO:0005525//GTP binding;GO:0008139//nuclear localization sequence binding;GO:0061608//nuclear import signal receptor activity	GO:0006606//protein import into nucleus;GO:0010389//regulation of G2/M transition of mitotic cell cycle;GO:0015031//protein transport
SPAC1A6.10	1203	1344	1505	858	515	748	31.52	36.24	40.99	23.56	16.73	19.44	36.25	19.91	-0.864488	9.80206e-20	6.44548e-18	tcd1	tRNA threonylcarbamoyladenosine dehydratase Tcd1 (predicted) [Source:PomBase;Acc:SPAC1A6.10]	-	-	-	-	GO:0005739//mitochondrion;GO:0005741//mitochondrial outer membrane;GO:0016020//membrane;GO:0016021//integral component of membrane	GO:0000166//nucleotide binding;GO:0005524//ATP binding;GO:0008641//small protein activating enzyme activity;GO:0016874//ligase activity;GO:0061503//tRNA threonylcarbamoyladenosine dehydratase	GO:0061504//cyclic threonylcarbamoyladenosine biosynthetic process
SPCC584.13	840	866	1036	625	361	505	17.59	18.67	22.56	13.72	9.37	10.49	19.6067	11.1933	-0.808705	1.2027e-19	7.80843e-18	SPCC584.13	amino acid permease (predicted) [Source:PomBase;Acc:SPCC584.13]	-	-	-	-	GO:0000324//fungal-type vacuole;GO:0016020//membrane;GO:0016021//integral component of membrane	GO:0015171//amino acid transmembrane transporter activity;GO:0022857//transmembrane transporter activity	GO:0003333//amino acid transmembrane transport;GO:0006865//amino acid transport;GO:0055085//transmembrane transport
SPBC409.15	1040	1241	1427	885	452	676	59.32	72.8	84.58	52.9	31.94	38.22	72.2333	41.02	-0.816337	1.23351e-19	7.90836e-18	tsr2	rRNA processing protein Tsr2 (predicted) [Source:PomBase;Acc:SPBC409.15]	-	-	-	-	GO:0005634//nucleus;GO:0005737//cytoplasm;GO:0005829//cytosol	GO:0003674//molecular_function	GO:0000462//maturation of SSU-rRNA from tricistronic rRNA transcript (SSU-rRNA, 5.8S rRNA, LSU-rRNA);GO:0006364//rRNA processing;GO:0030490//maturation of SSU-rRNA;GO:0042254//ribosome biogenesis
SPAC977.10	431	467	497	317	127	178	6.47	7.22	7.76	4.99	2.36	2.65	7.15	3.33333	-1.10098	1.68625e-19	1.06775e-17	sod2	plasma membrane sodium ion/proton antiporter Sod2 [Source:PomBase;Acc:SPAC977.10]	-	-	-	-	GO:0005628//prospore membrane;GO:0005886//plasma membrane;GO:0005887//integral component of plasma membrane;GO:0016020//membrane;GO:0016021//integral component of membrane;GO:0031520//plasma membrane of cell tip;GO:0042175//nuclear outer membrane-endoplasmic reticulum membrane network;GO:1990578//perinuclear endoplasmic reticulum membrane	GO:0015297//antiporter activity;GO:0015299//solute:proton antiporter activity;GO:0015385//sodium:proton antiporter activity	GO:0006811//ion transport;GO:0006812//cation transport;GO:0006814//sodium ion transport;GO:0006883//cellular sodium ion homeostasis;GO:0030004//cellular monovalent inorganic cation homeostasis;GO:0030007//cellular potassium ion homeostasis;GO:0036376//sodium ion export from cell;GO:0051452//intracellular pH reduction;GO:0055085//transmembrane transport;GO:1902600//hydrogen ion transmembrane trans…
SPAC4A8.05c	32	22	22	375	177	246	0.21	0.15	0.15	2.6	1.45	1.61	0.17	1.88667	3.47223	1.97823e-19	1.23736e-17	myp2	myosin II heavy chain Myo3 [Source:PomBase;Acc:SPAC4A8.05c]	-	-	-	-	GO:0000930//gamma-tubulin complex;GO:0005737//cytoplasm;GO:0005739//mitochondrion;GO:0005826//actomyosin contractile ring;GO:0016459//myosin complex;GO:0016460//myosin II complex;GO:0031097//medial cortex;GO:0032153//cell division site	GO:0000166//nucleotide binding;GO:0003774//motor activity;GO:0003779//actin binding;GO:0005515//protein binding;GO:0005524//ATP binding;GO:0051015//actin filament binding	GO:0000281//mitotic cytokinesis;GO:0090561//nuclear migration during mitotic telophase;GO:1902404//mitotic actomyosin contractile ring contraction;GO:1902406//mitotic actomyosin contractile ring maintenance;GO:1903475//mitotic actomyosin contractile ring assembly
SPAC29A4.17c	72	48	66	528	367	551	3.04	2.1	2.9	23.22	19.13	22.98	2.68	21.7767	3.02248	2.17088e-19	1.3415e-17	SPAC29A4.17c	mitochondrial FUN14 family protein involved in mitophagy [Source:PomBase;Acc:SPAC29A4.17c]	-	-	-	-	GO:0005739//mitochondrion;GO:0005741//mitochondrial outer membrane;GO:0016020//membrane;GO:0016021//integral component of membrane;GO:0031307//integral component of mitochondrial outer membrane	GO:0003674//molecular_function	GO:0000422//mitophagy
SPAC977.11	552	567	743	401	217	349	18.8	19.9	26.32	14.33	9.17	11.8	21.6733	11.7667	-0.881215	3.40392e-19	2.07842e-17	SPAC977.11	CRCB domain protein [Source:PomBase;Acc:SPAC977.11]	-	-	-	-	GO:0016021//integral component of membrane	-	-
SPAC644.13c	268	297	319	2292	974	1356	3.49	3.98	4.33	31.3	15.74	17.53	3.93333	21.5233	2.45208	5.19322e-19	3.13365e-17	SPAC644.13c	Rab GTPase binding (predicted) [Source:PomBase;Acc:SPAC644.13c]	-	-	-	-	GO:0005783//endoplasmic reticulum;GO:0016020//membrane;GO:0016021//integral component of membrane	GO:0017137//Rab GTPase binding	GO:0006886//intracellular protein transport;GO:0016192//vesicle-mediated transport
SPBC428.03c	1950	2376	1766	777	559	833	44.81	56.18	42.19	18.71	15.92	18.99	47.7267	17.8733	-1.41699	9.32872e-19	5.56361e-17	pho4	thiamine-repressible acid phosphatase Pho4 [Source:PomBase;Acc:SPBC428.03c]	Metabolism;Metabolism;Metabolism	Global and overview maps;Metabolism of cofactors and vitamins;Metabolism of cofactors and vitamins	ko01100//Metabolic pathways;ko00730//Thiamine metabolism;ko00740//Riboflavin metabolism	K01078;K01078;K01078	GO:0005576//extracellular region;GO:0005618//cell wall;GO:0009277//fungal-type cell wall;GO:0030287//cell wall-bounded periplasmic space	GO:0003993//acid phosphatase activity;GO:0016787//hydrolase activity;GO:0016791//phosphatase activity;GO:0042131//thiamine phosphate phosphatase activity	GO:0009228//thiamine biosynthetic process;GO:0016311//dephosphorylation
SPBC9B6.07	274	222	393	146	38	66	14.17	11.81	21.12	7.91	2.44	3.38	15.7	4.57667	-1.7784	9.80643e-19	5.78128e-17	nop52	nucleolar protein Nop52 family Rrp1 (predicted) [Source:PomBase;Acc:SPBC9B6.07]	-	-	-	-	GO:0005634//nucleus;GO:0005730//nucleolus;GO:0030687//preribosome, large subunit precursor;GO:0030688//preribosome, small subunit precursor	GO:0003674//molecular_function	GO:0006364//rRNA processing
SPCC417.06c	151	109	109	983	779	1048	2.86	2.12	2.14	19.48	18.26	19.66	2.37333	19.1333	3.0111	1.66394e-18	9.6981e-17	mug27	meiosis specific protein kinase Mug27/Slk1 [Source:PomBase;Acc:SPCC417.06c]	Cellular Processes	Cell growth and death	ko04111//Cell cycle - yeast	K06684	GO:0005628//prospore membrane;GO:0005634//nucleus;GO:0005730//nucleolus;GO:0005737//cytoplasm;GO:0005816//spindle pole body;GO:0005829//cytosol;GO:0035974//meiotic spindle pole body	GO:0000166//nucleotide binding;GO:0004672//protein kinase activity;GO:0004674//protein serine/threonine kinase activity;GO:0005524//ATP binding;GO:0016301//kinase activity;GO:0016740//transferase activity	GO:0006468//protein phosphorylation;GO:0016310//phosphorylation;GO:0018105//peptidyl-serine phosphorylation;GO:0023052//signaling;GO:0032120//ascospore-type prospore membrane assembly;GO:0035556//intracellular signal transduction;GO:0051321//meiotic cell cycle
SPAC3H1.07	15754	18075	13190	8000	4833	6770	540.4	637.99	470.36	287.54	205.5	230.33	549.583	241.123	-1.18857	1.75919e-18	1.01381e-16	aru1	arginase Aru1 [Source:PomBase;Acc:SPAC3H1.07]	Metabolism;Metabolism;Metabolism;Metabolism;Metabolism;Metabolism	Global and overview maps;Global and overview maps;Global and overview maps;Global and overview maps;Amino acid metabolism;Amino acid metabolism	ko01100//Metabolic pathways;ko01110//Biosynthesis of secondary metabolites;ko01130//Biosynthesis of antibiotics;ko01230//Biosynthesis of amino acids;ko00330//Arginine and proline metabolism;ko00220//Arginine biosynthesis	K01476;K01476;K01476;K01476;K01476;K01476	GO:0005634//nucleus;GO:0005737//cytoplasm;GO:0005829//cytosol	GO:0004053//arginase activity;GO:0016787//hydrolase activity;GO:0016813//hydrolase activity, acting on carbon-nitrogen (but not peptide) bonds, in linear amidines;GO:0030145//manganese ion binding;GO:0046872//metal ion binding	GO:0000050//urea cycle;GO:0006525//arginine metabolic process;GO:0010121//arginine catabolic process to proline via ornithine;GO:0019547//arginine catabolic process to ornithine
SPCP20C8.02c	84	75	132	6	9	15	3.03	2.79	4.95	0.23	0.4	0.55	3.59	0.393333	-3.19016	1.86122e-18	1.06069e-16	SPCP20C8.02c	S. pombe specific UPF0321 family protein 1 [Source:PomBase;Acc:SPCP20C8.02c]	-	-	-	-	GO:0005575//cellular_component	GO:0003674//molecular_function	GO:0008150//biological_process
SPCC584.04	6754	6601	8482	5221	3195	4472	113.6	114.25	148.31	92.01	66.61	74.6	125.387	77.74	-0.689655	2.52264e-18	1.42182e-16	sup35	translation release factor class II eRF3 [Source:PomBase;Acc:SPCC584.04]	Genetic Information Processing	Translation	ko03015//mRNA surveillance pathway	K03267	GO:0005737//cytoplasm;GO:0005829//cytosol;GO:0018444//translation release factor complex	GO:0000166//nucleotide binding;GO:0000287//magnesium ion binding;GO:0003747//translation release factor activity;GO:0003924//GTPase activity;GO:0005085//guanyl-nucleotide exchange factor activity;GO:0005515//protein binding;GO:0005525//GTP binding;GO:0008022//protein C-terminus binding;GO:0019003//GDP binding	GO:0000288//nuclear-transcribed mRNA catabolic process, deadenylation-dependent decay;GO:0002184//cytoplasmic translational termination;GO:0006412//translation;GO:0006415//translational termination
SPAC16E8.16	209	169	305	1733	835	1152	4.39	3.65	6.65	38.11	21.72	23.98	4.89667	27.9367	2.51229	2.66346e-18	1.48488e-16	sua7	transcription factor TFIIB [Source:PomBase;Acc:SPAC16E8.16]	Genetic Information Processing	Transcription	ko03022//Basal transcription factors	K03124	GO:0005634//nucleus;GO:0097550//transcriptional preinitiation complex	GO:0000979//RNA polymerase II core promoter sequence-specific DNA binding;GO:0001139//transcription factor activity, core RNA polymerase II recruiting;GO:0005515//protein binding;GO:0008134//transcription factor binding;GO:0017025//TBP-class protein binding;GO:0046872//metal ion binding	GO:0001174//transcriptional start site selection at RNA polymerase II promoter;GO:0006352//DNA-templated transcription, initiation;GO:0006355//regulation of transcription, DNA-templated;GO:0006367//transcription initiation from RNA polymerase II promoter;GO:0051123//RNA polymerase II transcriptional preinitiation complex assembly;GO:0070897//DNA-templated transcriptional preinitiation complex ass…
SPBC1711.16	1473	1824	2387	1330	494	681	31.62	40.28	53.26	29.91	13.14	14.5	41.72	19.1833	-1.12089	2.7002e-18	1.48917e-16	pwp1	WD repeat protein Pwp1 (predicted) [Source:PomBase;Acc:SPBC1711.16]	-	-	-	-	GO:0005634//nucleus;GO:0005730//nucleolus;GO:0005737//cytoplasm;GO:0005829//cytosol	GO:0003674//molecular_function;GO:0005515//protein binding	GO:0006364//rRNA processing
SPAC1786.02	28170	27520	50811	21463	11093	15515	350.72	352.57	657.64	279.98	171.2	191.59	453.643	214.257	-1.08222	3.44453e-18	1.87947e-16	SPAC1786.02	phospholipase (predicted) [Source:PomBase;Acc:SPAC1786.02]	Metabolism	Lipid metabolism	ko00564//Glycerophospholipid metabolism	K13333	GO:0005576//extracellular region;GO:0005737//cytoplasm;GO:0005783//endoplasmic reticulum;GO:0009277//fungal-type cell wall;GO:0031362//anchored component of external side of plasma membrane	GO:0004620//phospholipase activity;GO:0004622//lysophospholipase activity;GO:0004623//phospholipase A2 activity;GO:0016787//hydrolase activity	GO:0006629//lipid metabolic process;GO:0009395//phospholipid catabolic process;GO:0016042//lipid catabolic process;GO:0046475//glycerophospholipid catabolic process
SPCC417.08	237728	263091	268773	149882	103540	128694	3020.67	3439.88	3550.28	1995.45	1630.79	1621.87	3336.94	1749.37	-0.931692	4.24506e-18	2.29189e-16	tef3	translation elongation factor eEF3 [Source:PomBase;Acc:SPCC417.08]	-	-	-	-	GO:0005829//cytosol	GO:0000166//nucleotide binding;GO:0003723//RNA binding;GO:0003746//translation elongation factor activity;GO:0005524//ATP binding;GO:0016887//ATPase activity	GO:0002182//cytoplasmic translational elongation;GO:0006412//translation;GO:0006414//translational elongation
SPAC8E11.10	15535	14675	9909	3173	3039	4415	293.25	285.05	194.45	62.76	71.11	82.66	257.583	72.1767	-1.83543	1.90931e-17	1.02009e-15	SPAC8E11.10	sorbose reductase (predicted) [Source:PomBase;Acc:SPAC8E11.10]	Metabolism	Carbohydrate metabolism	ko00051//Fructose and mannose metabolism	K17742	GO:0005739//mitochondrion	GO:0016491//oxidoreductase activity;GO:0016616//oxidoreductase activity, acting on the CH-OH group of donors, NAD or NADP as acceptor;GO:0032115//sorbose reductase activity	GO:0005975//carbohydrate metabolic process;GO:0055114//oxidation-reduction process
SPAC1782.11	3810	3348	3813	1725	1314	1907	176.46	159.53	183.56	83.71	75.4	87.6	173.183	82.2367	-1.07445	2.3031e-17	1.21779e-15	met14	adenylyl-sulfate kinase (predicted) [Source:PomBase;Acc:SPAC1782.11]	Metabolism;Metabolism;Metabolism	Global and overview maps;Nucleotide metabolism;Energy metabolism	ko01100//Metabolic pathways;ko00230//Purine metabolism;ko00920//Sulfur metabolism	K00860;K00860;K00860	GO:0005634//nucleus;GO:0005737//cytoplasm;GO:0005829//cytosol	GO:0000166//nucleotide binding;GO:0004020//adenylylsulfate kinase activity;GO:0005524//ATP binding;GO:0016301//kinase activity;GO:0016740//transferase activity	GO:0000103//sulfate assimilation;GO:0008652//cellular amino acid biosynthetic process;GO:0009086//methionine biosynthetic process;GO:0016310//phosphorylation;GO:0019344//cysteine biosynthetic process;GO:0070814//hydrogen sulfide biosynthetic process
SPBC11G11.03	4823	5644	5769	4663	1932	2841	196.63	236.78	244.51	199.19	97.64	114.88	225.973	137.237	-0.719487	3.08e-17	1.61197e-15	mrt4	mRNA turnover and ribosome assembly protein Mrt4 (predicted) [Source:PomBase;Acc:SPBC11G11.03]	-	-	-	-	GO:0005622//intracellular;GO:0005634//nucleus;GO:0005730//nucleolus;GO:0005737//cytoplasm;GO:0030687//preribosome, large subunit precursor	GO:0003674//molecular_function	GO:0000027//ribosomal large subunit assembly;GO:0000956//nuclear-transcribed mRNA catabolic process;GO:0006364//rRNA processing;GO:0042254//ribosome biogenesis;GO:0042273//ribosomal large subunit biogenesis
SPAC23G3.07c	145	114	140	893	512	677	4.95	4	4.96	31.92	21.65	22.9	4.63667	25.49	2.45877	3.13904e-17	1.62628e-15	snf30	SWI/SNF complex subunit Snf30 [Source:PomBase;Acc:SPAC23G3.07c]	-	-	-	-	GO:0005634//nucleus;GO:0005737//cytoplasm;GO:0005829//cytosol;GO:0016514//SWI/SNF complex;GO:0032153//cell division site	GO:0003674//molecular_function	GO:0006325//chromatin organization;GO:0006338//chromatin remodeling;GO:0006357//regulation of transcription from RNA polymerase II promoter
SPCC1450.09c	230	192	270	1347	691	1037	2.64	2.27	3.22	16.19	9.82	11.8	2.71	12.6033	2.21744	3.268e-17	1.67616e-15	SPCC1450.09c	phospholipase (predicted) [Source:PomBase;Acc:SPCC1450.09c]	Metabolism	Lipid metabolism	ko00564//Glycerophospholipid metabolism	K13333	GO:0005576//extracellular region;GO:0005737//cytoplasm;GO:0005794//Golgi apparatus;GO:0009277//fungal-type cell wall;GO:0009897//external side of plasma membrane	GO:0004620//phospholipase activity;GO:0004622//lysophospholipase activity;GO:0004623//phospholipase A2 activity;GO:0016787//hydrolase activity	GO:0006629//lipid metabolic process;GO:0009395//phospholipid catabolic process;GO:0016042//lipid catabolic process;GO:0046475//glycerophospholipid catabolic process
SPBC405.01	4176	4135	4757	3010	1916	2692	66.41	67.67	78.64	50.16	37.77	42.46	70.9067	43.4633	-0.706122	3.83336e-17	1.94666e-15	ade1	phosphoribosylamine-glycine ligase/phosphoribosylformylglycinamidine cyclo-ligase [Source:PomBase;Acc:SPBC405.01]	Metabolism;Metabolism;Metabolism;Metabolism	Global and overview maps;Global and overview maps;Global and overview maps;Nucleotide metabolism	ko01100//Metabolic pathways;ko01110//Biosynthesis of secondary metabolites;ko01130//Biosynthesis of antibiotics;ko00230//Purine metabolism	K11788;K11788;K11788;K11788	GO:0005829//cytosol	GO:0000166//nucleotide binding;GO:0003824//catalytic activity;GO:0004637//phosphoribosylamine-glycine ligase activity;GO:0004641//phosphoribosylformylglycinamidine cyclo-ligase activity;GO:0005524//ATP binding;GO:0016874//ligase activity;GO:0046872//metal ion binding	GO:0006164//purine nucleotide biosynthetic process;GO:0006189//'de novo' IMP biosynthetic process;GO:0008152//metabolic process;GO:0009113//purine nucleobase biosynthetic process
SPBC337.08c	1418	1293	1625	9299	13651	17384	25.47	23.9	30.34	175	303.93	309.69	26.57	262.873	3.3065	4.03622e-17	2.02958e-15	ubi4	ubiquitin [Source:PomBase;Acc:SPBC337.08c]	-	-	-	-	GO:0005575//cellular_component;GO:0005634//nucleus;GO:0005737//cytoplasm	GO:0005515//protein binding;GO:0031386//protein tag;GO:0031625//ubiquitin protein ligase binding	GO:0010499//proteasomal ubiquitin-independent protein catabolic process;GO:0016567//protein ubiquitination;GO:0019941//modification-dependent protein catabolic process;GO:0051321//meiotic cell cycle
SPBC2G2.05	587	691	754	519	251	378	9.37	11.35	12.52	8.69	4.97	5.99	11.08	6.55	-0.758391	4.3673e-17	2.17475e-15	rpl1603	60S ribosomal protein L13/L16 (predicted) [Source:PomBase;Acc:SPBC2G2.05]	Genetic Information Processing	Translation	ko03010//Ribosome	K02872	GO:0005730//nucleolus;GO:0005829//cytosol;GO:0005840//ribosome;GO:0015934//large ribosomal subunit;GO:0022625//cytosolic large ribosomal subunit	GO:0003729//mRNA binding;GO:0003735//structural constituent of ribosome	GO:0002181//cytoplasmic translation;GO:0006412//translation;GO:0017148//negative regulation of translation
SPAC3A11.07	11962	12033	16855	9155	5870	7818	203.53	210.67	298.13	163.21	123.8	131.93	237.443	139.647	-0.765802	6.93335e-17	3.41934e-15	nde2	mitochondrial NADH dehydrogenase (ubiquinone) Nde2 (predicted) [Source:PomBase;Acc:SPAC3A11.07]	-	-	-	-	GO:0005739//mitochondrion;GO:0005743//mitochondrial inner membrane	GO:0008137//NADH dehydrogenase (ubiquinone) activity;GO:0016491//oxidoreductase activity	GO:0006116//NADH oxidation;GO:0006120//mitochondrial electron transport, NADH to ubiquinone;GO:0055114//oxidation-reduction process
SPAC1B2.03c	1861	2274	2069	1207	763	1128	35.88	45.11	41.46	24.38	18.23	21.57	40.8167	21.3933	-0.931997	7.89417e-17	3.85611e-15	SPAC1B2.03c	GNS1/SUR4 family protein (predicted) [Source:PomBase;Acc:SPAC1B2.03c]	Metabolism;Metabolism;Metabolism;Metabolism;Metabolism	Global and overview maps;Global and overview maps;Global and overview maps;Lipid metabolism;Lipid metabolism	ko01100//Metabolic pathways;ko01110//Biosynthesis of secondary metabolites;ko01212//Fatty acid metabolism;ko00062//Fatty acid elongation;ko01040//Biosynthesis of unsaturated fatty acids	K10246;K10246;K10246;K10246;K10246	GO:0005783//endoplasmic reticulum;GO:0005789//endoplasmic reticulum membrane;GO:0016020//membrane;GO:0016021//integral component of membrane;GO:0030176//integral component of endoplasmic reticulum membrane;GO:0031965//nuclear membrane	GO:0009922//fatty acid elongase activity;GO:0016740//transferase activity	GO:0006629//lipid metabolic process;GO:0006631//fatty acid metabolic process;GO:0006633//fatty acid biosynthetic process;GO:0019367//fatty acid elongation, saturated fatty acid;GO:0030148//sphingolipid biosynthetic process;GO:0034625//fatty acid elongation, monounsaturated fatty acid;GO:0034626//fatty acid elongation, polyunsaturated fatty acid;GO:0042761//very long-chain fatty acid biosynthetic …
SPCC191.11	130	125	245	1220	980	1828	2	1.98	3.91	19.65	18.67	27.87	2.63	22.0633	3.06852	8.92046e-17	4.31633e-15	inv1	external invertase, beta-fructofuranosidase [Source:PomBase;Acc:SPCC191.11]	Metabolism;Metabolism;Metabolism	Global and overview maps;Carbohydrate metabolism;Carbohydrate metabolism	ko01100//Metabolic pathways;ko00500//Starch and sucrose metabolism;ko00052//Galactose metabolism	K01193;K01193;K01193	GO:0000324//fungal-type vacuole;GO:0005576//extracellular region;GO:0005737//cytoplasm	GO:0004553//hydrolase activity, hydrolyzing O-glycosyl compounds;GO:0004564//beta-fructofuranosidase activity;GO:0004575//sucrose alpha-glucosidase activity;GO:0016787//hydrolase activity;GO:0016798//hydrolase activity, acting on glycosyl bonds	GO:0005975//carbohydrate metabolic process;GO:0005987//sucrose catabolic process;GO:0008152//metabolic process
SPAPB8E5.06c	65752	62914	63176	38041	26523	32709	1813.18	1785.21	1811.06	1099.12	906.59	894.61	1803.15	966.773	-0.89927	1.06084e-16	5.08507e-15	rpl302	60S ribosomal protein L3 [Source:PomBase;Acc:SPAPB8E5.06c]	Genetic Information Processing	Translation	ko03010//Ribosome	K02925	GO:0005622//intracellular;GO:0005737//cytoplasm;GO:0005829//cytosol;GO:0005840//ribosome;GO:0022625//cytosolic large ribosomal subunit	GO:0003735//structural constituent of ribosome	GO:0000027//ribosomal large subunit assembly;GO:0002181//cytoplasmic translation;GO:0006412//translation
SPAC16C9.05	238	201	212	1557	787	983	6.18	5.37	5.72	42.35	25.33	25.31	5.75667	30.9967	2.42881	1.2638e-16	6.00188e-15	cph1	Clr6 histone deacetylase associated PHD protein-1 Cph1 [Source:PomBase;Acc:SPAC16C9.05]	-	-	-	-	GO:0005634//nucleus;GO:0005829//cytosol;GO:0032221//Rpd3S complex	GO:0005515//protein binding;GO:0046872//metal ion binding;GO:0061659//ubiquitin-like protein ligase activity	GO:0006338//chromatin remodeling;GO:0006368//transcription elongation from RNA polymerase II promoter;GO:0016575//histone deacetylation;GO:0045944//positive regulation of transcription from RNA polymerase II promoter;GO:0070647//protein modification by small protein conjugation or removal
SPAC3C7.13c	230	196	197	1431	634	1105	2.63	2.31	2.33	17.12	8.97	12.52	2.42333	12.87	2.40895	1.57199e-16	7.39701e-15	SPAC3C7.13c	glucose-6-phosphate 1-dehydrogenase (predicted) [Source:PomBase;Acc:SPAC3C7.13c]	Metabolism;Metabolism;Metabolism;Metabolism;Metabolism;Metabolism	Global and overview maps;Global and overview maps;Global and overview maps;Global and overview maps;Metabolism of other amino acids;Carbohydrate metabolism	ko01100//Metabolic pathways;ko01110//Biosynthesis of secondary metabolites;ko01130//Biosynthesis of antibiotics;ko01200//Carbon metabolism;ko00480//Glutathione metabolism;ko00030//Pentose phosphate pathway	K00036;K00036;K00036;K00036;K00036;K00036	GO:0005737//cytoplasm	GO:0004345//glucose-6-phosphate dehydrogenase activity;GO:0016491//oxidoreductase activity;GO:0016614//oxidoreductase activity, acting on CH-OH group of donors;GO:0050661//NADP binding	GO:0005975//carbohydrate metabolic process;GO:0006006//glucose metabolic process;GO:0006098//pentose-phosphate shunt;GO:0009051//pentose-phosphate shunt, oxidative branch;GO:0055114//oxidation-reduction process
SPBC16D10.05	149	108	171	891	516	848	0.87	0.65	1.04	5.46	3.74	4.92	0.853333	4.70667	2.46352	1.84046e-16	8.58156e-15	mok13	alpha-1,3-glucan synthase Mok13 [Source:PomBase;Acc:SPBC16D10.05]	-	-	-	-	GO:0005619//ascospore wall;GO:0005628//prospore membrane;GO:0009277//fungal-type cell wall	GO:0003824//catalytic activity;GO:0004556//alpha-amylase activity;GO:0016740//transferase activity;GO:0016757//transferase activity, transferring glycosyl groups;GO:0047657//alpha-1,3-glucan synthase activity	GO:0005975//carbohydrate metabolic process;GO:0009272//fungal-type cell wall biogenesis;GO:0030476//ascospore wall assembly;GO:0070600//fungal-type cell wall (1->3)-alpha-glucan biosynthetic process;GO:0071555//cell wall organization
SPAC19G12.05	2144	2193	2389	1385	969	1149	71.92	75.7	83.31	48.68	40.29	38.23	76.9767	42.4	-0.860357	3.37083e-16	1.55756e-14	SPAC19G12.05	mitochondrial citrate transmembrane transporter (predicted) [Source:PomBase;Acc:SPAC19G12.05]	-	-	-	-	GO:0005739//mitochondrion;GO:0005743//mitochondrial inner membrane;GO:0016020//membrane;GO:0016021//integral component of membrane	GO:0005371//tricarboxylate secondary active transmembrane transporter activity;GO:0022857//transmembrane transporter activity	GO:0006843//mitochondrial citrate transport;GO:0055085//transmembrane transport
SPAC139.05	643	733	851	4172	1914	2924	12.55	14.72	17.27	85.31	46.3	56.6	14.8467	62.7367	2.07917	3.44612e-16	1.57814e-14	SPAC139.05	succinate-semialdehyde dehydrogenase (predicted) [Source:PomBase;Acc:SPAC139.05]	Metabolism;Metabolism;Metabolism;Metabolism;Metabolism;Metabolism	Global and overview maps;Amino acid metabolism;Amino acid metabolism;Metabolism of cofactors and vitamins;Amino acid metabolism;Carbohydrate metabolism	ko01100//Metabolic pathways;ko00250//Alanine, aspartate and glutamate metabolism;ko00350//Tyrosine metabolism;ko00760//Nicotinate and nicotinamide metabolism;ko00310//Lysine degradation;ko00650//Butanoate metabolism	K00135;K00135;K00135;K00135;K00135;K00135	GO:0005737//cytoplasm;GO:0005829//cytosol	GO:0004777//succinate-semialdehyde dehydrogenase (NAD+) activity;GO:0009013//succinate-semialdehyde dehydrogenase [NAD(P)+] activity;GO:0016491//oxidoreductase activity;GO:0016620//oxidoreductase activity, acting on the aldehyde or oxo group of donors, NAD or NADP as acceptor	GO:0006538//glutamate catabolic process;GO:0009450//gamma-aminobutyric acid catabolic process;GO:0055114//oxidation-reduction process
SPAC17G8.13c	162	121	148	1137	498	687	2	1.53	1.9	14.73	7.62	8.43	1.81	10.26	2.50297	3.74155e-16	1.69827e-14	mst2	histone acetyltransferase Mst2 [Source:PomBase;Acc:SPAC17G8.13c]	-	-	-	-	GO:0000123//histone acetyltransferase complex;GO:0000790//nuclear chromatin;GO:0005634//nucleus;GO:0005737//cytoplasm;GO:0005829//cytosol;GO:0032777//Piccolo NuA4 histone acetyltransferase complex;GO:0034507//chromosome, centromeric outer repeat region;GO:0036410//Mst2 histone acetyltransferase complex	GO:0004402//histone acetyltransferase activity;GO:0010485//H4 histone acetyltransferase activity;GO:0016740//transferase activity;GO:0036408//histone acetyltransferase activity (H3-K14 specific);GO:0042393//histone binding;GO:0046872//metal ion binding	GO:0006325//chromatin organization;GO:0006355//regulation of transcription, DNA-templated;GO:0006974//cellular response to DNA damage stimulus;GO:0016573//histone acetylation;GO:0031939//negative regulation of chromatin silencing at telomere;GO:0033696//negative regulation of extent of heterochromatin assembly;GO:0043967//histone H4 acetylation;GO:0044154//histone H3-K14 acetylation;GO:0045892//n…
SPAC23A1.03	4590	5458	4611	2809	1789	2678	245.98	300.98	256.88	157.73	118.84	142.34	267.947	139.637	-0.940268	3.93943e-16	1.7724e-14	apt1	adenine phosphoribosyltransferase (APRT) (predicted) [Source:PomBase;Acc:SPAC23A1.03]	Metabolism;Metabolism	Global and overview maps;Nucleotide metabolism	ko01100//Metabolic pathways;ko00230//Purine metabolism	K00759;K00759	GO:0005634//nucleus;GO:0005737//cytoplasm;GO:0005829//cytosol	GO:0002055//adenine binding;GO:0003999//adenine phosphoribosyltransferase activity;GO:0016208//AMP binding;GO:0016740//transferase activity;GO:0016757//transferase activity, transferring glycosyl groups;GO:0016763//transferase activity, transferring pentosyl groups;GO:0046872//metal ion binding	GO:0006166//purine ribonucleoside salvage;GO:0006168//adenine salvage;GO:0009116//nucleoside metabolic process;GO:0044209//AMP salvage
SPAC11D3.09	65	48	61	435	299	403	1.43	1.08	1.4	10.07	8.18	8.82	1.30333	9.02333	2.79145	4.29241e-16	1.91441e-14	SPAC11D3.09	agmatinase (predicted) [Source:PomBase;Acc:SPAC11D3.09]	Metabolism;Metabolism	Global and overview maps;Amino acid metabolism	ko01100//Metabolic pathways;ko00330//Arginine and proline metabolism	K01480;K01480	GO:0005783//endoplasmic reticulum	GO:0008783//agmatinase activity;GO:0016787//hydrolase activity;GO:0016813//hydrolase activity, acting on carbon-nitrogen (but not peptide) bonds, in linear amidines;GO:0046872//metal ion binding	GO:0006520//cellular amino acid metabolic process;GO:0033389//putrescine biosynthetic process from arginine, using agmatinase
SPAC1002.17c	4340	3806	5785	92418	27677	23137	137.68	124.24	190.78	3071.88	1088.34	727.99	150.9	1629.4	3.43268	4.37e-16	1.93222e-14	urg2	uracil phosphoribosyltransferase (predicted) [Source:PomBase;Acc:SPAC1002.17c]	Metabolism;Metabolism	Global and overview maps;Nucleotide metabolism	ko01100//Metabolic pathways;ko00240//Pyrimidine metabolism	K00761;K00761	GO:0005634//nucleus;GO:0005737//cytoplasm;GO:0005829//cytosol	GO:0000166//nucleotide binding;GO:0003824//catalytic activity;GO:0004845//uracil phosphoribosyltransferase activity;GO:0005525//GTP binding;GO:0016740//transferase activity;GO:0016757//transferase activity, transferring glycosyl groups	GO:0006206//pyrimidine nucleobase metabolic process;GO:0008152//metabolic process;GO:0009116//nucleoside metabolic process;GO:0044206//UMP salvage
SPBC19C7.06	13417	13057	14006	9832	6089	8731	237.48	237.81	257.72	182.34	133.6	153.28	244.337	156.407	-0.643568	5.12739e-16	2.24773e-14	prs1	cytoplasmic proline-tRNA ligase Prs1 (predicted) [Source:PomBase;Acc:SPBC19C7.06]	Genetic Information Processing	Translation	ko00970//Aminoacyl-tRNA biosynthesis	K01881	GO:0005737//cytoplasm;GO:0005829//cytosol;GO:0017101//aminoacyl-tRNA synthetase multienzyme complex	GO:0000166//nucleotide binding;GO:0002161//aminoacyl-tRNA editing activity;GO:0004812//aminoacyl-tRNA ligase activity;GO:0004827//proline-tRNA ligase activity;GO:0005524//ATP binding;GO:0016874//ligase activity;GO:0043907//Cys-tRNA(Pro) hydrolase activity	GO:0002181//cytoplasmic translation;GO:0006412//translation;GO:0006418//tRNA aminoacylation for protein translation;GO:0006433//prolyl-tRNA aminoacylation
SPBC29A3.16	411	441	546	359	131	184	14.65	16.18	20.24	13.41	5.79	6.51	17.0233	8.57	-0.990146	6.39261e-16	2.77862e-14	rrs1	ribosome biogenesis protein Rrs1 [Source:PomBase;Acc:SPBC29A3.16]	-	-	-	-	GO:0005634//nucleus;GO:0005730//nucleolus;GO:0030687//preribosome, large subunit precursor	GO:0005515//protein binding	GO:0000055//ribosomal large subunit export from nucleus;GO:0000447//endonucleolytic cleavage in ITS1 to separate SSU-rRNA from 5.8S rRNA and LSU-rRNA from tricistronic rRNA transcript (SSU-rRNA, 5.8S rRNA, LSU-rRNA);GO:0006364//rRNA processing;GO:0042254//ribosome biogenesis;GO:0042273//ribosomal large subunit biogenesis
SPAC167.06c	230	195	137	1512	1204	1503	11.67	10.18	7.25	80.34	75.69	75.61	9.7	77.2133	2.99279	8.2099e-16	3.53854e-14	mug143	Schizosaccharomyces specific protein Mug143 [Source:PomBase;Acc:SPAC167.06c]	-	-	-	-	GO:0005739//mitochondrion	GO:0003674//molecular_function	GO:0008150//biological_process;GO:0051321//meiotic cell cycle
SPAC1002.19	8438	6088	10153	207722	55576	43405	200.72	149.02	251.08	5177.39	1638.76	1024.09	200.273	2613.41	3.70589	9.35777e-16	3.99967e-14	urg1	GTP cyclohydrolase II Urg1 (predicted) [Source:PomBase;Acc:SPAC1002.19]	-	-	-	-	GO:0005634//nucleus;GO:0005737//cytoplasm;GO:0005829//cytosol	GO:0000166//nucleotide binding;GO:0003935//GTP cyclohydrolase II activity;GO:0005525//GTP binding;GO:0016787//hydrolase activity;GO:0046872//metal ion binding	GO:0009231//riboflavin biosynthetic process
SPBC119.03	997	694	574	5810	4646	5920	38.48	27.56	23.03	234.93	222.25	226.59	29.69	227.923	2.9405	1.0831e-15	4.59107e-14	SPBC119.03	human COMT catechol O-methyltransferase homolog 1 [Source:PomBase;Acc:SPBC119.03]	Metabolism;Metabolism	Global and overview maps;Amino acid metabolism	ko01100//Metabolic pathways;ko00350//Tyrosine metabolism	K00545;K00545	GO:0005634//nucleus;GO:0005737//cytoplasm;GO:0005829//cytosol	GO:0008168//methyltransferase activity;GO:0008171//O-methyltransferase activity;GO:0016740//transferase activity;GO:0046872//metal ion binding	GO:0006584//catecholamine metabolic process;GO:0008150//biological_process;GO:0032259//methylation
MSTRG.4291	64	80	88	20	8	18	0.99	1.27	1.41	0.32	0.15	0.28	1.22333	0.25	-2.29082	1.21091e-15	5.06021e-14	SPCC569.03	protein mug2 [Schizosaccharomyces pombe]	-	-	-	-	-	-	-
SPCC18.14c	177525	175749	199140	108738	81136	95421	3522.77	3588.66	4108.06	2260.86	1995.74	1878.04	3739.83	2044.88	-0.870957	1.2135e-15	5.06021e-14	rpp0	60S acidic ribosomal protein Rpp0 (predicted) [Source:PomBase;Acc:SPCC18.14c]	Genetic Information Processing	Translation	ko03010//Ribosome	K02941	GO:0005622//intracellular;GO:0005829//cytosol;GO:0005840//ribosome;GO:0022625//cytosolic large ribosomal subunit;GO:0030686//90S preribosome	GO:0003735//structural constituent of ribosome;GO:0070180//large ribosomal subunit rRNA binding	GO:0000027//ribosomal large subunit assembly;GO:0002181//cytoplasmic translation;GO:0002182//cytoplasmic translational elongation;GO:0042254//ribosome biogenesis
SPBC19F8.06c	115	65	104	742	358	603	1.3	0.75	1.22	8.76	5	6.74	1.09	6.83333	2.64826	1.27211e-15	5.2618e-14	meu22	amino acid transmembrane transporter, predicted Meu22 [Source:PomBase;Acc:SPBC19F8.06c]	-	-	-	-	GO:0016020//membrane;GO:0016021//integral component of membrane	GO:0015171//amino acid transmembrane transporter activity;GO:0022857//transmembrane transporter activity	GO:0003333//amino acid transmembrane transport;GO:0006865//amino acid transport;GO:0051321//meiotic cell cycle;GO:0055085//transmembrane transport
SPCC622.13c	253	156	132	1694	901	1405	2.28	1.45	1.24	16.01	10.07	12.57	1.65667	12.8833	2.95915	1.28567e-15	5.27537e-14	tti1	Tel Two Interacting protein 1 [Source:PomBase;Acc:SPCC622.13c]	-	-	-	-	GO:0005737//cytoplasm;GO:0031931//TORC1 complex;GO:0031932//TORC2 complex;GO:0070209//ASTRA complex	GO:0005515//protein binding	GO:0006338//chromatin remodeling;GO:0032006//regulation of TOR signaling
SPAC13G6.10c	32066	35118	31479	21320	13832	16742	642.6	724.17	655.79	447.66	343.59	332.76	674.187	374.67	-0.847528	1.50355e-15	6.12041e-14	asl1	cell wall protein Asl1, predicted O-glucosyl hydrolase [Source:PomBase;Acc:SPAC13G6.10c]	-	-	-	-	GO:0005576//extracellular region;GO:0005618//cell wall;GO:0005783//endoplasmic reticulum;GO:0005794//Golgi apparatus;GO:0009277//fungal-type cell wall;GO:0010339//external side of cell wall	GO:0004553//hydrolase activity, hydrolyzing O-glycosyl compounds	GO:0071966//fungal-type cell wall polysaccharide metabolic process
SPCC4G3.03	166	106	114	919	731	1146	3.25	2.14	2.32	18.87	17.76	22.27	2.57	19.6333	2.93346	1.5393e-15	6.21659e-14	SPCC4G3.03	WD40/YVTN repeat-like protein [Source:PomBase;Acc:SPCC4G3.03]	-	-	-	-	GO:0005634//nucleus;GO:0005737//cytoplasm;GO:0005829//cytosol;GO:0032991//macromolecular complex	GO:0003674//molecular_function;GO:0005515//protein binding	GO:0008150//biological_process
SPBC19C7.03	84	59	89	672	255	479	0.65	0.47	0.72	5.47	2.46	3.69	0.613333	3.87333	2.65883	1.61422e-15	6.46824e-14	cyr1	adenylate cyclase [Source:PomBase;Acc:SPBC19C7.03]	Metabolism;Cellular Processes	Nucleotide metabolism;Cell growth and death	ko00230//Purine metabolism;ko04113//Meiosis - yeast	K01768;K01768	GO:0005737//cytoplasm;GO:0005886//plasma membrane	GO:0000166//nucleotide binding;GO:0000287//magnesium ion binding;GO:0003824//catalytic activity;GO:0004016//adenylate cyclase activity;GO:0005515//protein binding;GO:0005524//ATP binding;GO:0016829//lyase activity;GO:0016849//phosphorus-oxygen lyase activity;GO:0030145//manganese ion binding;GO:0046872//metal ion binding	GO:0000433//negative regulation of transcription from RNA polymerase II promoter by glucose;GO:0006171//cAMP biosynthetic process;GO:0007165//signal transduction;GO:0009190//cyclic nucleotide biosynthetic process;GO:0010515//negative regulation of induction of conjugation with cellular fusion;GO:0010619//adenylate cyclase-activating glucose-activated G-protein coupled receptor signaling pathway;G…
SPAC32A11.02c	65	43	70	2115	264	707	0.91	0.62	1.02	31.09	4.59	9.84	0.85	15.1733	4.15793	1.93766e-15	7.70407e-14	SPAC32A11.02c	conserved fungal protein [Source:PomBase;Acc:SPAC32A11.02c]	-	-	-	-	GO:0005575//cellular_component	GO:0003674//molecular_function	GO:0008150//biological_process
SPAC29A4.20	1771	1812	2262	1593	922	1167	37.24	39.21	49.45	35.1	24.03	24.34	41.9667	27.8233	-0.592949	2.1141e-15	8.34095e-14	elp3	elongator complex subunit Elp3 (predicted) [Source:PomBase;Acc:SPAC29A4.20]	-	-	-	-	GO:0005634//nucleus;GO:0005737//cytoplasm;GO:0005829//cytosol;GO:0033588//Elongator holoenzyme complex	GO:0000049//tRNA binding;GO:0003723//RNA binding;GO:0003824//catalytic activity;GO:0008080//N-acetyltransferase activity;GO:0016740//transferase activity;GO:0016746//transferase activity, transferring acyl groups;GO:0046872//metal ion binding;GO:0051536//iron-sulfur cluster binding;GO:0051539//4 iron, 4 sulfur cluster binding	GO:0002926//tRNA wobble base 5-methoxycarbonylmethyl-2-thiouridine biosynthesis.;GO:0008033//tRNA processing
SPAC18B11.02c	1072	1018	1195	916	479	780	33.53	32.77	38.86	30.02	18.57	24.2	35.0533	24.2633	-0.530774	2.59554e-15	1.01623e-13	SPAC18B11.02c	tRNA pseudouridine synthase (predicted) [Source:PomBase;Acc:SPAC18B11.02c]	-	-	-	-	GO:0005634//nucleus;GO:0005739//mitochondrion;GO:0005829//cytosol	GO:0003723//RNA binding;GO:0009982//pseudouridine synthase activity	GO:0000455//enzyme-directed rRNA pseudouridine synthesis;GO:0001522//pseudouridine synthesis;GO:0009451//RNA modification;GO:0031119//tRNA pseudouridine synthesis
SPAC1039.09	248	258	401	3843	2190	1383	3.23	3.46	5.43	52.41	35.34	17.86	4.04	35.2033	3.12328	2.66073e-15	1.03386e-13	isp5	amino acid permease Isp5 [Source:PomBase;Acc:SPAC1039.09]	-	-	-	-	GO:0005783//endoplasmic reticulum;GO:0016020//membrane;GO:0016021//integral component of membrane	GO:0015171//amino acid transmembrane transporter activity;GO:0022857//transmembrane transporter activity	GO:0003333//amino acid transmembrane transport;GO:0006865//amino acid transport;GO:0055085//transmembrane transport
SPCC290.02	168	171	229	116	36	76	5.09	5.33	7.21	3.68	1.35	2.28	5.87667	2.43667	-1.27009	3.40142e-15	1.31172e-13	rpc34	DNA-directed RNA polymerase III complex subunit Rpc34 (predicted) [Source:PomBase;Acc:SPCC290.02]	Metabolism;Metabolism;Metabolism;Genetic Information Processing	Global and overview maps;Nucleotide metabolism;Nucleotide metabolism;Transcription	ko01100//Metabolic pathways;ko00230//Purine metabolism;ko00240//Pyrimidine metabolism;ko03020//RNA polymerase	K03025;K03025;K03025;K03025	GO:0005634//nucleus;GO:0005666//DNA-directed RNA polymerase III complex;GO:0005829//cytosol	GO:0001056//RNA polymerase III activity;GO:0003899//DNA-directed RNA polymerase activity	GO:0006383//transcription from RNA polymerase III promoter
SPBC651.01c	5795	9159	12049	5823	2687	3745	111.36	181.11	240.71	117.25	64.01	71.38	177.727	84.2133	-1.07754	3.84922e-15	1.47333e-13	nog1	GTP binding protein Nog1 (predicted) [Source:PomBase;Acc:SPBC651.01c]	Genetic Information Processing	Translation	ko03008//Ribosome biogenesis in eukaryotes	K06943	GO:0005634//nucleus;GO:0005730//nucleolus;GO:0072686//mitotic spindle	GO:0000166//nucleotide binding;GO:0005525//GTP binding	GO:0000054//ribosomal subunit export from nucleus;GO:0042254//ribosome biogenesis
SPBC1685.12c	517	394	533	2632	2371	3205	7.49	5.87	8.02	39.96	42.58	46.07	7.12667	42.87	2.58867	4.58711e-15	1.74276e-13	SPBC1685.12c	dubious [Source:PomBase;Acc:SPBC1685.12c]	-	-	-	-	-	-	-
SPAC6G10.03c	661	665	858	3544	2271	3008	12.69	13.14	17.13	71.3	54.05	57.28	14.32	60.8767	2.08786	4.99019e-15	1.88196e-13	cld1	mitochondrial cardiolipin-specific phospholipase Cld1 (predicted) [Source:PomBase;Acc:SPAC6G10.03c]	Metabolism	Lipid metabolism	ko00564//Glycerophospholipid metabolism	K13535	GO:0005737//cytoplasm;GO:0005739//mitochondrion;GO:0005743//mitochondrial inner membrane;GO:0005783//endoplasmic reticulum;GO:0005794//Golgi apparatus	GO:0004623//phospholipase A2 activity;GO:0016787//hydrolase activity;GO:0052689//carboxylic ester hydrolase activity	GO:0007006//mitochondrial membrane organization;GO:0032048//cardiolipin metabolic process;GO:0035965//cardiolipin acyl-chain remodeling;GO:0055088//lipid homeostasis
SPBC2D10.10c	34811	38326	35016	23240	15357	20736	1133.01	1283.59	1184.78	792.54	619.57	669.39	1200.46	693.833	-0.790926	5.23066e-15	1.95825e-13	fib1	fibrillarin, rRNA methyltransferase [Source:PomBase;Acc:SPBC2D10.10c]	Genetic Information Processing	Translation	ko03008//Ribosome biogenesis in eukaryotes	K14563	GO:0005634//nucleus;GO:0005730//nucleolus;GO:0015030//Cajal body;GO:0031428//box C/D snoRNP complex;GO:0032040//small-subunit processome;GO:0072686//mitotic spindle	GO:0003723//RNA binding;GO:0003729//mRNA binding;GO:0008168//methyltransferase activity;GO:0008649//rRNA methyltransferase activity;GO:0016740//transferase activity;GO:1990259//histone-glutamine methyltransferase activity	GO:0000494//box C/D snoRNA 3'-end processing;GO:0006364//rRNA processing;GO:0031167//rRNA methylation;GO:0032259//methylation;GO:1990258//histone glutamine methylation
SPAC3C7.05c	185	124	216	1421	568	842	4.15	2.86	5.03	33.37	15.78	18.72	4.01333	22.6233	2.49494	5.34247e-15	1.98562e-13	mug191	alpha-1,6- mannanase (predicted) [Source:PomBase;Acc:SPAC3C7.05c]	-	-	-	-	GO:0005634//nucleus;GO:0005737//cytoplasm;GO:0005829//cytosol;GO:0031362//anchored component of external side of plasma membrane	GO:0003824//catalytic activity;GO:0008496//mannan endo-1,6-alpha-mannosidase activity	GO:0009272//fungal-type cell wall biogenesis;GO:0051321//meiotic cell cycle;GO:0051692//cellular oligosaccharide catabolic process
SPBC3D6.02	47600	43719	67968	37085	23635	30893	658.22	622.09	977.06	537.32	405.12	423.7	752.457	455.38	-0.724538	5.3885e-15	1.98832e-13	but2	But2 family protein But2 [Source:PomBase;Acc:SPBC3D6.02]	-	-	-	-	GO:0005575//cellular_component	GO:0005515//protein binding	GO:0008150//biological_process
SPAC140.02	10597	10603	17792	9871	3206	4471	220.88	227.41	385.53	215.58	82.83	92.43	277.94	130.28	-1.09316	5.45876e-15	1.99985e-13	gar2	nucleolar protein required for rRNA processing [Source:PomBase;Acc:SPAC140.02]	-	-	-	-	GO:0001651//dense fibrillar component;GO:0005634//nucleus;GO:0005730//nucleolus;GO:0005732//small nucleolar ribonucleoprotein complex;GO:1990904//ribonucleoprotein complex	GO:0003676//nucleic acid binding;GO:0003723//RNA binding;GO:0003729//mRNA binding	GO:0006364//rRNA processing;GO:0006397//mRNA processing;GO:0042254//ribosome biogenesis
SPAC977.14c	876	792	934	4605	1983	3444	28.85	26.82	31.97	158.86	80.93	112.46	29.2133	117.417	2.00694	5.80564e-15	2.11185e-13	SPAC977.14c	aldo/keto reductase, predicted calcium channel regulator [Source:PomBase;Acc:SPAC977.14c]	-	-	-	-	GO:0005634//nucleus;GO:0005737//cytoplasm;GO:0005829//cytosol	GO:0016491//oxidoreductase activity	GO:0055114//oxidation-reduction process;GO:0071805//potassium ion transmembrane transport
SPBC21C3.19	3150	2616	1883	18897	12416	17133	142.47	121.75	88.53	895.5	696.07	768.56	117.583	786.71	2.74215	5.91105e-15	2.12062e-13	SPBC21C3.19	SBDS family protein Rtc3 (predicted) [Source:PomBase;Acc:SPBC21C3.19]	-	-	-	-	GO:0005634//nucleus;GO:0005737//cytoplasm;GO:0005829//cytosol	GO:0003674//molecular_function	GO:0042254//ribosome biogenesis
SPAC3C7.08c	5812	6667	8501	5876	3096	3821	71.48	84.38	108.69	75.72	47.2	46.61	88.1833	56.51	-0.642	5.91242e-15	2.12062e-13	elf1	AAA family ATPase Elf1 [Source:PomBase;Acc:SPAC3C7.08c]	-	-	-	-	GO:0005634//nucleus;GO:0005737//cytoplasm;GO:0005829//cytosol;GO:0032991//macromolecular complex	GO:0000166//nucleotide binding;GO:0005524//ATP binding;GO:0016887//ATPase activity	GO:0016973//poly(A)+ mRNA export from nucleus;GO:0051028//mRNA transport
SPAC4D7.02c	332	292	437	1934	1237	1507	9.35	8.46	12.79	57.06	43.18	42.09	10.2	47.4433	2.21764	6.00281e-15	2.12662e-13	pgc1	phosphatidylglycerol phospholipase C Pgc1 (predicted) [Source:PomBase;Acc:SPAC4D7.02c]	Metabolism	Lipid metabolism	ko00564//Glycerophospholipid metabolism	K18694	GO:0005739//mitochondrion;GO:0005783//endoplasmic reticulum;GO:0016020//membrane;GO:0016021//integral component of membrane;GO:0031966//mitochondrial membrane	GO:0008081//phosphoric diester hydrolase activity;GO:0016787//hydrolase activity;GO:0034479//phosphatidylglycerol phospholipase C activity	GO:0006629//lipid metabolic process;GO:0006644//phospholipid metabolic process;GO:0046475//glycerophospholipid catabolic process
SPCC757.07c	4425	4611	3233	28320	17071	23455	85.23	91.39	64.73	571.52	407.56	448.07	80.45	475.717	2.56394	6.01209e-15	2.12662e-13	ctt1	catalase [Source:PomBase;Acc:SPCC757.07c]	Metabolism;Metabolism;Metabolism;Environmental Information Processing;Cellular Processes;Metabolism;Metabolism	Global and overview maps;Global and overview maps;Global and overview maps;Signal transduction;Transport and catabolism;Carbohydrate metabolism;Amino acid metabolism	ko01110//Biosynthesis of secondary metabolites;ko01130//Biosynthesis of antibiotics;ko01200//Carbon metabolism;ko04011//MAPK signaling pathway - yeast;ko04146//Peroxisome;ko00630//Glyoxylate and dicarboxylate metabolism;ko00380//Tryptophan metabolism	K03781;K03781;K03781;K03781;K03781;K03781;K03781	GO:0005759//mitochondrial matrix;GO:0005777//peroxisome;GO:0005782//peroxisomal matrix	GO:0004096//catalase activity;GO:0004601//peroxidase activity;GO:0016491//oxidoreductase activity;GO:0020037//heme binding;GO:0046872//metal ion binding	GO:0006979//response to oxidative stress;GO:0042542//response to hydrogen peroxide;GO:0042744//hydrogen peroxide catabolic process;GO:0055114//oxidation-reduction process;GO:0061692//cellular detoxification of hydrogen peroxide
SPAC1F8.04c	42	30	77	421	290	511	1.16	0.85	2.21	12.16	9.91	13.98	1.40667	12.0167	3.09468	7.61178e-15	2.67403e-13	SPAC1F8.04c	hydrolase (predicted) [Source:PomBase;Acc:SPAC1F8.04c]	-	-	-	-	GO:0005634//nucleus;GO:0005829//cytosol	GO:0016787//hydrolase activity;GO:0016810//hydrolase activity, acting on carbon-nitrogen (but not peptide) bonds;GO:0046872//metal ion binding	GO:0008150//biological_process
SPAC23C11.06c	4061	2789	4042	19352	14943	19822	87.96	62.16	91.01	439.18	401.2	425.83	80.3767	422.07	2.39263	8.04078e-15	2.80552e-13	SPAC23C11.06c	hydrolase (inferred_from_context) [Source:PomBase;Acc:SPAC23C11.06c]	-	-	-	-	GO:0005737//cytoplasm;GO:0016020//membrane;GO:0016021//integral component of membrane;GO:0071627//integral component of fungal-type vacuolar membrane	GO:0016787//hydrolase activity	GO:0008150//biological_process
SPCC1739.02c	169	134	88	2	0	0	6.82	5.59	3.7	0.09	0	0	5.37	0.03	-7.48382	8.51561e-15	2.95112e-13	mrpl22	mitochondrial ribosomal protein subunit L22 (predicted) [Source:PomBase;Acc:SPCC1739.02c]	-	-	-	-	GO:0005737//cytoplasm;GO:0005739//mitochondrion;GO:0005762//mitochondrial large ribosomal subunit;GO:0005840//ribosome;GO:0015934//large ribosomal subunit	GO:0003735//structural constituent of ribosome	GO:0006412//translation;GO:0032543//mitochondrial translation;GO:0042255//ribosome assembly
SPAC8F11.09c	403	423	479	320	180	261	10.81	11.67	13.35	8.99	5.98	6.94	11.9433	7.30333	-0.709579	8.58869e-15	2.95647e-13	nnt1	nicotinamide N-methyltransferase Nnt1 (predicted) [Source:PomBase;Acc:SPAC8F11.09c]	-	-	-	-	GO:0005737//cytoplasm;GO:0005829//cytosol	GO:0008112//nicotinamide N-methyltransferase activity;GO:0008168//methyltransferase activity;GO:0016279//protein-lysine N-methyltransferase activity;GO:0016740//transferase activity;GO:0071885//N-terminal protein N-methyltransferase activity	GO:0006769//nicotinamide metabolic process;GO:0018013//N-terminal peptidyl-glycine methylation;GO:0018027//peptidyl-lysine dimethylation;GO:0032259//methylation
SPAC26F1.11	5	5	4	190	61	115	0.11	0.12	0.09	4.51	1.71	2.59	0.106667	2.93667	4.783	1.1613e-14	3.97088e-13	SPAC26F1.11	dubious [Source:PomBase;Acc:SPAC26F1.11]	-	-	-	-	-	-	-
SPAC19D5.01	277	227	317	1926	685	1348	4.16	3.51	4.95	30.31	12.75	20.08	4.20667	21.0467	2.32284	1.22716e-14	4.16829e-13	pyp2	tyrosine phosphatase Pyp2 [Source:PomBase;Acc:SPAC19D5.01]	-	-	-	-	GO:0005634//nucleus;GO:0005737//cytoplasm;GO:0005739//mitochondrion;GO:0005829//cytosol	GO:0004721//phosphoprotein phosphatase activity;GO:0004725//protein tyrosine phosphatase activity;GO:0005515//protein binding;GO:0016787//hydrolase activity;GO:0016791//phosphatase activity;GO:0033550//MAP kinase tyrosine phosphatase activity	GO:0006470//protein dephosphorylation;GO:0007049//cell cycle;GO:0010972//negative regulation of G2/M transition of mitotic cell cycle;GO:0016311//dephosphorylation;GO:0032873//negative regulation of stress-activated MAPK cascade;GO:0035335//peptidyl-tyrosine dephosphorylation;GO:0051301//cell division;GO:0071470//cellular response to osmotic stress;GO:1990264//peptidyl-tyrosine dephosphorylation …
SPAC11D3.01c	10	12	26	205	144	181	0.92	1.13	2.48	19.72	16.39	16.48	1.51	17.53	3.53721	1.49622e-14	5.04874e-13	SPAC11D3.01c	conserved fungal protein [Source:PomBase;Acc:SPAC11D3.01c]	-	-	-	-	GO:0005634//nucleus;GO:0005829//cytosol	GO:0003674//molecular_function	GO:0008150//biological_process
SPAC212.08c	15	11	52	675	194	323	0.52	0.4	1.9	24.89	8.46	11.27	0.94	14.8733	3.98392	1.86983e-14	6.26821e-13	SPAC212.08c	S. pombe specific GPI anchored protein family 1 [Source:PomBase;Acc:SPAC212.08c]	-	-	-	-	GO:0005783//endoplasmic reticulum;GO:0005886//plasma membrane;GO:0016020//membrane;GO:0031225//anchored component of membrane;GO:0031362//anchored component of external side of plasma membrane	GO:0003674//molecular_function	GO:0008150//biological_process
SPAPB1A10.14	836	688	1119	184	243	300	22.8	19.31	31.73	5.26	8.22	8.12	24.6133	7.2	-1.77337	2.07561e-14	6.91286e-13	pof15	F-box protein (predicted) [Source:PomBase;Acc:SPAPB1A10.14]	-	-	-	-	GO:0000151//ubiquitin ligase complex	GO:0030674//protein binding, bridging	GO:0016567//protein ubiquitination;GO:0032446//protein modification by small protein conjugation
SPAC869.11	1375	1501	2259	1068	666	1021	22.04	24.76	37.64	17.94	13.23	16.23	28.1467	15.8	-0.83304	2.35526e-14	7.79364e-13	cat1	cationic amino acid transmembrane transporter Cat1 [Source:PomBase;Acc:SPAC869.11]	-	-	-	-	GO:0005737//cytoplasm;GO:0005886//plasma membrane;GO:0005887//integral component of plasma membrane;GO:0016020//membrane;GO:0016021//integral component of membrane;GO:0031520//plasma membrane of cell tip;GO:0032153//cell division site;GO:0032178//medial membrane band;GO:0051286//cell tip	GO:0015171//amino acid transmembrane transporter activity;GO:0015181//arginine transmembrane transporter activity;GO:0015189//L-lysine transmembrane transporter activity;GO:0022857//transmembrane transporter activity	GO:0003333//amino acid transmembrane transport;GO:0006865//amino acid transport;GO:0055085//transmembrane transport;GO:0097638//L-arginine import across plasma membrane;GO:0097639//L-lysine import across plasma membrane
SPAC22H12.01c	72	127	109	719	554	901	2.44	4.44	3.86	25.59	23.31	30.34	3.58	26.4133	2.88323	2.45465e-14	8.07046e-13	mug35	Schizosaccharomyces specific protein Mug35 [Source:PomBase;Acc:SPAC22H12.01c]	-	-	-	-	GO:0005737//cytoplasm;GO:0005829//cytosol	GO:0003674//molecular_function	GO:0008150//biological_process;GO:0051321//meiotic cell cycle
SPBC1348.02	61	15	53	946	238	535	1.42	0.35	1.28	23.14	6.87	12.39	1.01667	14.1333	3.79718	2.74154e-14	8.95628e-13	SPBC1348.02	S. pombe specific 5Tm protein family [Source:PomBase;Acc:SPBC1348.02]	-	-	-	-	-	-	-
SPCC965.07c	485	650	1202	7462	3364	4166	11.69	16.13	30.13	188.51	100.54	99.63	19.3167	129.56	2.7457	2.9816e-14	9.67887e-13	gst2	glutathione S-transferase Gst2 [Source:PomBase;Acc:SPCC965.07c]	Metabolism	Metabolism of other amino acids	ko00480//Glutathione metabolism	K00799	GO:0005634//nucleus;GO:0005737//cytoplasm;GO:0005829//cytosol	GO:0004364//glutathione transferase activity;GO:0005515//protein binding;GO:0016740//transferase activity	GO:1990748//cellular detoxification
SPAC1399.03	3299	3327	3077	2419	1423	1672	67.31	69.85	65.27	51.72	35.99	33.84	67.4767	40.5167	-0.735873	3.01873e-14	9.73779e-13	fur4	uracil permease [Source:PomBase;Acc:SPAC1399.03]	-	-	-	-	GO:0000139//Golgi membrane;GO:0000324//fungal-type vacuole;GO:0005783//endoplasmic reticulum;GO:0005794//Golgi apparatus;GO:0005886//plasma membrane;GO:0016020//membrane;GO:0016021//integral component of membrane;GO:0044853//plasma membrane raft	GO:0015205//nucleobase transmembrane transporter activity;GO:0015210//uracil transmembrane transporter activity;GO:0015505//uracil:cation symporter activity;GO:0022857//transmembrane transporter activity	GO:0055085//transmembrane transport;GO:0098721//uracil import across plasma membrane
SPAC4A8.04	3765	3555	4779	20749	16739	18324	74.02	71.92	97.68	427.43	407.94	357.32	81.2067	397.563	2.29151	3.08375e-14	9.88534e-13	isp6	vacuolar serine protease Isp6 [Source:PomBase;Acc:SPAC4A8.04]	Cellular Processes	Transport and catabolism	ko04138//Autophagy - yeast	K01336	GO:0000324//fungal-type vacuole;GO:0005615//extracellular space;GO:0005794//Golgi apparatus	GO:0004175//endopeptidase activity;GO:0004252//serine-type endopeptidase activity;GO:0008233//peptidase activity;GO:0008236//serine-type peptidase activity;GO:0016787//hydrolase activity	GO:0000747//conjugation with cellular fusion;GO:0006508//proteolysis;GO:0006914//autophagy;GO:0007033//vacuole organization
SPBC4F6.13c	3329	4081	4779	3729	1418	2111	55.88	70.49	83.4	65.59	29.51	35.15	69.9233	43.4167	-0.687525	3.22347e-14	1.0269e-12	erb1	WD repeat/BOP1NT protein Erb1 (predicted) [Source:PomBase;Acc:SPBC4F6.13c]	-	-	-	-	GO:0005634//nucleus;GO:0005654//nucleoplasm;GO:0005730//nucleolus;GO:0030687//preribosome, large subunit precursor;GO:0070545//PeBoW complex	GO:0003674//molecular_function;GO:0005515//protein binding;GO:0043021//ribonucleoprotein complex binding	GO:0000463//maturation of LSU-rRNA from tricistronic rRNA transcript (SSU-rRNA, 5.8S rRNA, LSU-rRNA);GO:0000466//maturation of 5.8S rRNA from tricistronic rRNA transcript (SSU-rRNA, 5.8S rRNA, LSU-rRNA);GO:0006364//rRNA processing;GO:0042254//ribosome biogenesis;GO:0042273//ribosomal large subunit biogenesis
SPBC17D1.06	1913	1818	2304	1457	347	487	35.47	34.68	44.41	28.3	7.97	8.96	38.1867	15.0767	-1.34075	3.32217e-14	1.05181e-12	dbp3	ATP-dependent RNA helicase Dbp3 (predicted) [Source:PomBase;Acc:SPBC17D1.06]	-	-	-	-	GO:0005634//nucleus;GO:0005730//nucleolus	GO:0000166//nucleotide binding;GO:0003676//nucleic acid binding;GO:0003723//RNA binding;GO:0003724//RNA helicase activity;GO:0004386//helicase activity;GO:0005524//ATP binding;GO:0016787//hydrolase activity	GO:0006364//rRNA processing;GO:0042254//ribosome biogenesis
SPCC16C4.08c	294	302	523	243	73	149	7.79	8.24	14.41	6.75	2.4	3.92	10.1467	4.35667	-1.21971	3.74136e-14	1.17727e-12	skb15	p21 activated protein kinase inhibitor Skb15 [Source:PomBase;Acc:SPCC16C4.08c]	-	-	-	-	GO:0005634//nucleus;GO:0030685//nucleolar preribosome	GO:0004860//protein kinase inhibitor activity;GO:0005515//protein binding	GO:0006469//negative regulation of protein kinase activity;GO:0032956//regulation of actin cytoskeleton organization;GO:0042254//ribosome biogenesis;GO:0070507//regulation of microtubule cytoskeleton organization
SPCC16A11.05c	204	188	200	136	48	84	13.21	12.53	13.46	9.23	3.85	5.39	13.0667	6.15667	-1.08567	3.8759e-14	1.21216e-12	dim1	U4/U6 x U5 tri-snRNP complex subunit Dim1 [Source:PomBase;Acc:SPCC16A11.05c]	Genetic Information Processing	Transcription	ko03040//Spliceosome	K12859	GO:0005634//nucleus;GO:0005682//U5 snRNP;GO:0046540//U4/U6 x U5 tri-snRNP complex	GO:0003674//molecular_function	GO:0000398//mRNA splicing, via spliceosome;GO:0006397//mRNA processing;GO:0008380//RNA splicing;GO:0045292//mRNA cis splicing, via spliceosome
SPAC10F6.03c	8057	8687	9042	6860	4121	6015	160.47	178.05	187.23	143.17	101.74	118.84	175.25	121.25	-0.53143	6.26581e-14	1.94772e-12	cts1	CTP synthase Cts1 (predicted) [Source:PomBase;Acc:SPAC10F6.03c]	Metabolism;Metabolism	Global and overview maps;Nucleotide metabolism	ko01100//Metabolic pathways;ko00240//Pyrimidine metabolism	K01937;K01937	GO:0005737//cytoplasm;GO:0005829//cytosol;GO:0097268//cytoophidium	GO:0000166//nucleotide binding;GO:0003883//CTP synthase activity;GO:0005524//ATP binding;GO:0016874//ligase activity;GO:0042802//identical protein binding	GO:0006207//'de novo' pyrimidine nucleobase biosynthetic process;GO:0006221//pyrimidine nucleotide biosynthetic process;GO:0006241//CTP biosynthetic process;GO:0006541//glutamine metabolic process;GO:0019856//pyrimidine nucleobase biosynthetic process;GO:0044210//'de novo' CTP biosynthetic process
SPAC922.04	6017	6223	7655	6667	2791	3804	404.98	430.99	535.61	470.17	232.85	253.94	457.193	318.987	-0.519308	6.3872e-14	1.97349e-12	SPAC922.04	Schizosaccharomyces specific protein [Source:PomBase;Acc:SPAC922.04]	-	-	-	-	GO:0005737//cytoplasm;GO:0005829//cytosol	GO:0003674//molecular_function	GO:0008150//biological_process
SPAC821.09	2265	2196	4244	513	749	851	26.25	26.19	51.13	6.23	10.76	9.78	34.5233	8.92333	-1.95192	7.79045e-14	2.39265e-12	eng1	endo-1,3-beta-glucanase Eng1 [Source:PomBase;Acc:SPAC821.09]	-	-	-	-	GO:0000936//primary cell septum;GO:0009986//cell surface;GO:0030428//cell septum;GO:0043187//cell septum surface;GO:1990819//actin fusion focus	GO:0016787//hydrolase activity;GO:0016798//hydrolase activity, acting on glycosyl bonds;GO:0030246//carbohydrate binding;GO:0030247//polysaccharide binding;GO:0042973//glucan endo-1,3-beta-D-glucosidase activity;GO:0052861//glucan endo-1,3-beta-glucanase activity, C-3 substituted reducing group;GO:0052862//glucan endo-1,4-beta-glucanase activity, C-3 substituted reducing group	GO:0007049//cell cycle;GO:0008152//metabolic process;GO:0030994//primary cell septum disassembly;GO:0044347//cell wall polysaccharide catabolic process;GO:0051301//cell division;GO:1904541//fungal-type cell wall disassembly involved in conjugation with cellular fusion
SPBC1685.14c	118	91	107	644	354	526	1.65	1.31	1.55	9.42	6.13	7.28	1.50333	7.61	2.33973	7.86527e-14	2.40125e-12	SPBC1685.14c	Vid27 family protein [Source:PomBase;Acc:SPBC1685.14c]	-	-	-	-	GO:0005634//nucleus;GO:0005635//nuclear envelope;GO:0005737//cytoplasm;GO:0005829//cytosol	GO:0003674//molecular_function;GO:0005515//protein binding	GO:0008150//biological_process
SPAC13D6.02c	20448	19636	20724	16673	10051	12532	666.55	658.64	702.28	569.46	406.12	405.17	675.823	460.25	-0.554228	7.9365e-14	2.40866e-12	byr3	translational activator, zf-CCHC type zinc finger protein (predicted) [Source:PomBase;Acc:SPAC13D6.02c]	-	-	-	-	GO:0005634//nucleus;GO:0005730//nucleolus;GO:0005737//cytoplasm;GO:0005829//cytosol	GO:0003676//nucleic acid binding;GO:0003677//DNA binding;GO:0003727//single-stranded RNA binding;GO:0003729//mRNA binding;GO:0008270//zinc ion binding;GO:0008494//translation activator activity;GO:0045182//translation regulator activity;GO:0046872//metal ion binding	GO:2000767//positive regulation of cytoplasmic translation
SPBC17D1.03c	404	425	391	308	137	238	14.65	15.86	14.74	11.7	6.16	8.56	15.0833	8.80667	-0.776287	8.36695e-14	2.52436e-12	rrp43	exosome subunit Rrp43 [Source:PomBase;Acc:SPBC17D1.03c]	Genetic Information Processing	Folding, sorting and degradation	ko03018//RNA degradation	K12586	GO:0000176//nuclear exosome (RNase complex);GO:0000177//cytoplasmic exosome (RNase complex);GO:0000178//exosome (RNase complex);GO:0005634//nucleus;GO:0005730//nucleolus;GO:0005737//cytoplasm;GO:0005829//cytosol	GO:0000175//3'-5'-exoribonuclease activity;GO:0003723//RNA binding	GO:0000467//exonucleolytic trimming to generate mature 3'-end of 5.8S rRNA from tricistronic rRNA transcript (SSU-rRNA, 5.8S rRNA, LSU-rRNA);GO:0006364//rRNA processing;GO:0006396//RNA processing;GO:0006401//RNA catabolic process;GO:0016075//rRNA catabolic process;GO:0034427//nuclear-transcribed mRNA catabolic process, exonucleolytic, 3'-5';GO:0034473//U1 snRNA 3'-end processing;GO:0034475//U4 sn…
SPAC1071.10c	66693	61541	100120	50647	34025	41895	626.56	594.92	977.81	498.54	396.23	390.37	733.097	428.38	-0.775112	1.13784e-13	3.41286e-12	pma1	P-type proton ATPase, P3-type Pma1 [Source:PomBase;Acc:SPAC1071.10c]	Metabolism	Energy metabolism	ko00190//Oxidative phosphorylation	K01535	GO:0005737//cytoplasm;GO:0005794//Golgi apparatus;GO:0005886//plasma membrane;GO:0005887//integral component of plasma membrane;GO:0016020//membrane;GO:0016021//integral component of membrane	GO:0000166//nucleotide binding;GO:0005524//ATP binding;GO:0008553//hydrogen-exporting ATPase activity, phosphorylative mechanism;GO:0016887//ATPase activity;GO:0046872//metal ion binding;GO:1901691//proton binding	GO:0006811//ion transport;GO:0051453//regulation of intracellular pH;GO:1902600//hydrogen ion transmembrane transport
SPCC16A11.08	103	93	121	606	315	504	2.01	1.87	2.46	12.41	7.63	9.77	2.11333	9.93667	2.23324	1.46712e-13	4.37493e-12	atg20	autophagy associated sorting nexin Atg20 (predicted) [Source:PomBase;Acc:SPCC16A11.08]	-	-	-	-	GO:0000407//pre-autophagosomal structure;GO:0005737//cytoplasm;GO:0005768//endosome;GO:0005829//cytosol;GO:0010008//endosome membrane;GO:0016020//membrane;GO:0034045//pre-autophagosomal structure membrane	GO:0005515//protein binding;GO:0008289//lipid binding;GO:0032266//phosphatidylinositol-3-phosphate binding;GO:0035091//phosphatidylinositol binding	GO:0000422//mitophagy;GO:0006914//autophagy;GO:0015031//protein transport;GO:0034498//early endosome to Golgi transport;GO:0061709//reticulophagy
SPAC57A7.05	196	138	160	974	931	1153	1.12	0.81	0.95	5.85	6.61	6.56	0.96	6.34	2.72338	1.57613e-13	4.67283e-12	SPAC57A7.05	conserved protein [Source:PomBase;Acc:SPAC57A7.05]	-	-	-	-	GO:0005783//endoplasmic reticulum;GO:0016020//membrane;GO:0016021//integral component of membrane	GO:0022857//transmembrane transporter activity	GO:0055085//transmembrane transport
SPAC144.11	36572	37811	36353	20852	16444	18781	2618.72	2785.94	2706.04	1564.43	1459.53	1333.81	2703.57	1452.59	-0.896236	1.79191e-13	5.28201e-12	rps1102	40S ribosomal protein S11 (predicted) [Source:PomBase;Acc:SPAC144.11]	Genetic Information Processing	Translation	ko03010//Ribosome	K02949	GO:0005622//intracellular;GO:0005634//nucleus;GO:0005829//cytosol;GO:0005840//ribosome;GO:0022627//cytosolic small ribosomal subunit	GO:0003723//RNA binding;GO:0003735//structural constituent of ribosome;GO:0019843//rRNA binding	GO:0002181//cytoplasmic translation;GO:0006412//translation;GO:0042254//ribosome biogenesis
SPAC9E9.12c	213	220	249	1172	751	951	1.91	2.03	2.32	10.99	8.33	8.44	2.08667	9.25333	2.14877	1.88218e-13	5.5164e-12	ybt1	ABC transmembrane transporter Ybt1 [Source:PomBase;Acc:SPAC9E9.12c]	-	-	-	-	GO:0005783//endoplasmic reticulum;GO:0016020//membrane;GO:0016021//integral component of membrane	GO:0000166//nucleotide binding;GO:0005524//ATP binding;GO:0016887//ATPase activity;GO:0042626//ATPase activity, coupled to transmembrane movement of substances	GO:0055085//transmembrane transport
SPCC18.05c	2602	2365	4292	2312	1208	1452	64.87	60.67	111.23	60.39	37.33	35.9	78.9233	44.54	-0.82535	1.91802e-13	5.58949e-12	SPCC18.05c	notchless-like protein (predicted) [Source:PomBase;Acc:SPCC18.05c]	-	-	-	-	GO:0005634//nucleus;GO:0005730//nucleolus;GO:0032991//macromolecular complex	GO:0003674//molecular_function;GO:0005515//protein binding	GO:0000027//ribosomal large subunit assembly;GO:0042254//ribosome biogenesis
SPCC5E4.04	57	35	56	563	206	277	0.4	0.25	0.41	4.11	1.78	1.91	0.353333	2.6	2.87941	2.71574e-13	7.86951e-12	cut1	separase/separin [Source:PomBase;Acc:SPCC5E4.04]	Cellular Processes;Cellular Processes	Cell growth and death;Cell growth and death	ko04111//Cell cycle - yeast;ko04113//Meiosis - yeast	K02365;K02365	GO:0005634//nucleus;GO:0005737//cytoplasm;GO:0005829//cytosol;GO:0044732//mitotic spindle pole body;GO:0072686//mitotic spindle;GO:1990023//mitotic spindle midzone;GO:1990520//separase-securin complex	GO:0004175//endopeptidase activity;GO:0004197//cysteine-type endopeptidase activity;GO:0005515//protein binding;GO:0008233//peptidase activity;GO:0008234//cysteine-type peptidase activity;GO:0016787//hydrolase activity	GO:0006508//proteolysis;GO:0006974//cellular response to DNA damage stimulus;GO:0007049//cell cycle;GO:0007059//chromosome segregation;GO:0051301//cell division;GO:0051306//mitotic sister chromatid separation;GO:0051307//meiotic chromosome separation
SPCC1682.13	507	504	470	373	195	304	14.43	14.76	13.91	11.12	6.88	8.58	14.3667	8.86	-0.697347	3.52317e-13	1.01519e-11	laf2	Clr6 associated factor 2, Laf2 [Source:PomBase;Acc:SPCC1682.13]	-	-	-	-	GO:0005634//nucleus;GO:0032221//Rpd3S complex;GO:0070210//Rpd3L-Expanded complex;GO:0070461//SAGA-type complex;GO:1990483//Clr6 histone deacetylase complex I''	GO:0003677//DNA binding;GO:0003682//chromatin binding;GO:0003713//transcription coactivator activity;GO:0004402//histone acetyltransferase activity;GO:0005515//protein binding	GO:0006325//chromatin organization;GO:0006338//chromatin remodeling;GO:0006357//regulation of transcription from RNA polymerase II promoter;GO:0016573//histone acetylation;GO:0016575//histone deacetylation;GO:0035066//positive regulation of histone acetylation;GO:0045944//positive regulation of transcription from RNA polymerase II promoter
SPBC13A2.03	704	652	833	580	338	519	15.94	15.19	19.6	13.76	9.48	11.65	16.91	11.63	-0.540026	3.84014e-13	1.10034e-11	SPBC13A2.03	phosphatidate cytidylyltransferase (predicted) [Source:PomBase;Acc:SPBC13A2.03]	Metabolism;Metabolism;Metabolism;Environmental Information Processing	Global and overview maps;Global and overview maps;Lipid metabolism;Signal transduction	ko01100//Metabolic pathways;ko01110//Biosynthesis of secondary metabolites;ko00564//Glycerophospholipid metabolism;ko04070//Phosphatidylinositol signaling system	K00981;K00981;K00981;K00981	GO:0005783//endoplasmic reticulum;GO:0005789//endoplasmic reticulum membrane;GO:0016020//membrane;GO:0016021//integral component of membrane	GO:0004605//phosphatidate cytidylyltransferase activity;GO:0016740//transferase activity;GO:0016772//transferase activity, transferring phosphorus-containing groups;GO:0016779//nucleotidyltransferase activity	GO:0006629//lipid metabolic process;GO:0006655//phosphatidylglycerol biosynthetic process;GO:0006658//phosphatidylserine metabolic process;GO:0008654//phospholipid biosynthetic process;GO:0016024//CDP-diacylglycerol biosynthetic process
SPAC688.04c	1938	1680	1645	8980	5761	7545	64.01	57.09	56.48	310.75	235.85	247.15	59.1933	264.583	2.16022	3.95096e-13	1.1258e-11	gst3	glutathione S-transferase Gst3 [Source:PomBase;Acc:SPAC688.04c]	Metabolism	Metabolism of other amino acids	ko00480//Glutathione metabolism	K00799	GO:0005737//cytoplasm;GO:0005783//endoplasmic reticulum	GO:0004364//glutathione transferase activity;GO:0004602//glutathione peroxidase activity;GO:0005515//protein binding;GO:0016740//transferase activity;GO:0043295//glutathione binding	GO:0006749//glutathione metabolic process;GO:0019430//removal of superoxide radicals
SPAC22F8.12c	66	42	59	4	0	0	0.82	0.53	0.76	0.05	0	0	0.703333	0.0166667	-5.39917	4.06195e-13	1.15104e-11	shf1	small histone ubiquitination factor Shf1 [Source:PomBase;Acc:SPAC22F8.12c]	-	-	-	-	GO:0005634//nucleus;GO:0005737//cytoplasm;GO:0005816//spindle pole body;GO:0005829//cytosol;GO:0005856//cytoskeleton;GO:0033503//HULC complex	GO:0003674//molecular_function	GO:0006325//chromatin organization;GO:0006342//chromatin silencing;GO:0071894//histone H2B conserved C-terminal lysine ubiquitination
SPAC29B12.07	594	409	504	3240	1994	2064	3.87	2.74	3.42	22.14	16.12	13.35	3.34333	17.2033	2.36333	4.57477e-13	1.28923e-11	sec16	multidomain vesicle coat component Sec16 (predicted) [Source:PomBase;Acc:SPAC29B12.07]	-	-	-	-	GO:0000139//Golgi membrane;GO:0005737//cytoplasm;GO:0005783//endoplasmic reticulum;GO:0005789//endoplasmic reticulum membrane;GO:0012507//ER to Golgi transport vesicle membrane;GO:0016020//membrane;GO:0030127//COPII vesicle coat;GO:0070971//endoplasmic reticulum exit site	GO:0003674//molecular_function	GO:0006886//intracellular protein transport;GO:0006901//vesicle coating;GO:0006914//autophagy;GO:0007029//endoplasmic reticulum organization;GO:0007030//Golgi organization;GO:0015031//protein transport;GO:0016192//vesicle-mediated transport;GO:0048208//COPII vesicle coating;GO:0070863//positive regulation of protein exit from endoplasmic reticulum;GO:0070973//protein localization to endoplasmic r…
SPAP27G11.13c	532	512	681	542	220	377	60.6	60.02	80.65	64.69	31.07	42.6	67.09	46.12	-0.540705	4.8762e-13	1.36667e-11	nop10	snoRNP pseudouridylase box H/ACA snoRNP complex protein (predicted) [Source:PomBase;Acc:SPAP27G11.13c]	Genetic Information Processing	Translation	ko03008//Ribosome biogenesis in eukaryotes	K11130	GO:0005634//nucleus;GO:0005730//nucleolus;GO:0031429//box H/ACA snoRNP complex;GO:0090661//box H/ACA telomerase RNP complex	GO:0019843//rRNA binding;GO:0030515//snoRNA binding;GO:0034513//box H/ACA snoRNA binding;GO:0070034//telomerase RNA binding	GO:0001522//pseudouridine synthesis;GO:0006364//rRNA processing;GO:0031118//rRNA pseudouridine synthesis;GO:0031120//snRNA pseudouridine synthesis;GO:0042254//ribosome biogenesis
SPAC19B12.13	90	98	165	976	353	618	1.59	1.78	3.04	18.12	7.77	10.87	2.13667	12.2533	2.51974	5.10851e-13	1.424e-11	cox1102	cytochrome c oxidase assembly protein Cox1102/ mitochondrial ribosomal protein Rsm2202, fusion protein (predicted) [Source:PomBase;Acc:SPAC19B12.13]	Metabolism;Metabolism	Global and overview maps;Energy metabolism	ko01100//Metabolic pathways;ko00190//Oxidative phosphorylation	K02258;K02258	GO:0005739//mitochondrion;GO:0005743//mitochondrial inner membrane;GO:0005759//mitochondrial matrix;GO:0005763//mitochondrial small ribosomal subunit;GO:0005840//ribosome;GO:0016020//membrane;GO:0016021//integral component of membrane;GO:0031304//intrinsic component of mitochondrial inner membrane	GO:0005507//copper ion binding;GO:0008168//methyltransferase activity;GO:0016740//transferase activity	GO:0006412//translation;GO:0032259//methylation;GO:0032543//mitochondrial translation;GO:0033617//mitochondrial respiratory chain complex IV assembly
SPAC9E9.09c	2850	3569	4004	17343	17087	20808	63.64	82	92.94	405.76	472.94	460.83	79.5267	446.51	2.48918	5.15595e-13	1.42945e-11	atd1	aldehyde dehydrogenase (predicted) [Source:PomBase;Acc:SPAC9E9.09c]	Metabolism;Metabolism;Metabolism;Metabolism;Metabolism;Metabolism;Metabolism;Metabolism;Metabolism;Metabolism;Metabolism;Metabolism;Metabolism	Global and overview maps;Global and overview maps;Global and overview maps;Carbohydrate metabolism;Carbohydrate metabolism;Amino acid metabolism;Lipid metabolism;Amino acid metabolism;Amino acid metabolism;Amino acid metabolism;Metabolism of other amino acids;Lipid metabolism;Amino acid metabolism	ko01100//Metabolic pathways;ko01110//Biosynthesis of secondary metabolites;ko01130//Biosynthesis of antibiotics;ko00010//Glycolysis / Gluconeogenesis;ko00620//Pyruvate metabolism;ko00330//Arginine and proline metabolism;ko00561//Glycerolipid metabolism;ko00310//Lysine degradation;ko00340//Histidine metabolism;ko00380//Tryptophan metabolism;ko00410//beta-Alanine metabolism;ko00071//Fatty acid degr…	K00128;K00128;K00128;K00128;K00128;K00128;K00128;K00128;K00128;K00128;K00128;K00128;K00128	GO:0005634//nucleus;GO:0005737//cytoplasm;GO:0005759//mitochondrial matrix;GO:0005794//Golgi apparatus;GO:0005829//cytosol	GO:0004029//aldehyde dehydrogenase (NAD) activity;GO:0004030//aldehyde dehydrogenase [NAD(P)+] activity;GO:0016491//oxidoreductase activity;GO:0016620//oxidoreductase activity, acting on the aldehyde or oxo group of donors, NAD or NADP as acceptor	GO:0006068//ethanol catabolic process;GO:0006090//pyruvate metabolic process;GO:0006740//NADPH regeneration;GO:0019413//acetate biosynthetic process;GO:0055114//oxidation-reduction process
SPBC1711.06	29195	31772	34282	22466	15695	19487	901.33	1009.34	1100.26	726.73	600.63	596.7	1003.64	641.353	-0.646055	5.50962e-13	1.51929e-11	rpl401	60S ribosomal protein L4 (predicted) [Source:PomBase;Acc:SPBC1711.06]	Genetic Information Processing	Translation	ko03010//Ribosome	K02930	GO:0005829//cytosol;GO:0005840//ribosome;GO:0022625//cytosolic large ribosomal subunit	GO:0003735//structural constituent of ribosome	GO:0002181//cytoplasmic translation;GO:0006412//translation
SPAC1250.05	876	932	810	440	340	478	61.49	67.31	59.1	32.36	29.58	33.28	62.6333	31.74	-0.980629	6.9079e-13	1.89468e-11	rpl3002	60S ribosomal protein L30 (predicted) [Source:PomBase;Acc:SPAC1250.05]	Genetic Information Processing	Translation	ko03010//Ribosome	K02908	GO:0005829//cytosol;GO:0005840//ribosome;GO:0022625//cytosolic large ribosomal subunit	GO:0003723//RNA binding;GO:0003735//structural constituent of ribosome	GO:0002181//cytoplasmic translation;GO:0006364//rRNA processing
SPBP8B7.16c	3330	5036	7886	3775	1250	1832	78.08	121.51	192.23	92.74	36.33	42.61	130.607	57.2267	-1.19047	7.73614e-13	2.11057e-11	dbp2	ATP-dependent RNA helicase Dbp2 [Source:PomBase;Acc:SPBP8B7.16c]	Genetic Information Processing	Transcription	ko03040//Spliceosome	K12823	GO:0005634//nucleus;GO:0005730//nucleolus;GO:0005737//cytoplasm;GO:0005829//cytosol;GO:1990904//ribonucleoprotein complex	GO:0000166//nucleotide binding;GO:0003676//nucleic acid binding;GO:0003723//RNA binding;GO:0003724//RNA helicase activity;GO:0004386//helicase activity;GO:0005524//ATP binding;GO:0016787//hydrolase activity	GO:0000184//nuclear-transcribed mRNA catabolic process, nonsense-mediated decay;GO:0006364//rRNA processing;GO:0042254//ribosome biogenesis
SPAC1F12.02c	42029	37840	41553	27292	19479	25913	2371.69	2197.23	2437.62	1613.66	1362.52	1450.32	2335.51	1475.5	-0.662536	9.8814e-13	2.68157e-11	tma19	translationally controlled tumor protein homolog Tma19/Tpt1 [Source:PomBase;Acc:SPAC1F12.02c]	-	-	-	-	GO:0005634//nucleus;GO:0005737//cytoplasm;GO:0005829//cytosol	GO:0005509//calcium ion binding;GO:0005515//protein binding;GO:1990624//guanyl nucleotide exchange factor inhibitor activity	GO:0002181//cytoplasmic translation;GO:0050790//regulation of catalytic activity
SPAC890.04c	589	640	780	648	272	439	11.15	12.46	15.35	12.85	6.38	8.24	12.9867	9.15667	-0.504137	1.01362e-12	2.73624e-11	SPAC890.04c	ribosome biogenesis protein Ytm1 (predicted) [Source:PomBase;Acc:SPAC890.04c]	-	-	-	-	GO:0000790//nuclear chromatin;GO:0005634//nucleus;GO:0005654//nucleoplasm;GO:0005730//nucleolus;GO:0030687//preribosome, large subunit precursor;GO:0070545//PeBoW complex	GO:0003674//molecular_function;GO:0005515//protein binding;GO:0043021//ribonucleoprotein complex binding	GO:0000463//maturation of LSU-rRNA from tricistronic rRNA transcript (SSU-rRNA, 5.8S rRNA, LSU-rRNA);GO:0000466//maturation of 5.8S rRNA from tricistronic rRNA transcript (SSU-rRNA, 5.8S rRNA, LSU-rRNA);GO:0006364//rRNA processing;GO:0042254//ribosome biogenesis;GO:0042273//ribosomal large subunit biogenesis
SPAC1F5.11c	52	20	34	633	166	302	0.19	0.08	0.13	2.48	0.77	1.12	0.133333	1.45667	3.44956	1.15506e-12	3.10172e-11	tra2	NuA4 complex phosphatidylinositol pseudokinase complex subunit Tra2 [Source:PomBase;Acc:SPAC1F5.11c]	-	-	-	-	GO:0000123//histone acetyltransferase complex;GO:0005634//nucleus;GO:0035267//NuA4 histone acetyltransferase complex	GO:0005515//protein binding;GO:0016301//kinase activity;GO:0016740//transferase activity	GO:0006281//DNA repair;GO:0016310//phosphorylation;GO:0016573//histone acetylation
SPAC167.03c	2	0	2	215	86	78	0.02	0	0.02	3.28	1.54	1.12	0.0133333	1.98	7.21432	1.17576e-12	3.14087e-11	snu66	U4/U6 x U5 tri-snRNP complex subunit Snu66 [Source:PomBase;Acc:SPAC167.03c]	Genetic Information Processing	Transcription	ko03040//Spliceosome	K11984	GO:0005634//nucleus;GO:0005681//spliceosomal complex;GO:0046540//U4/U6 x U5 tri-snRNP complex	GO:0005515//protein binding	GO:0000398//mRNA splicing, via spliceosome;GO:0000481//maturation of 5S rRNA;GO:0006397//mRNA processing;GO:0008380//RNA splicing;GO:0045292//mRNA cis splicing, via spliceosome
SPCC16A11.15c	297	245	233	1385	899	1380	12.24	10.39	9.98	59.79	45.92	56.4	10.87	54.0367	2.31359	1.40759e-12	3.7407e-11	SPCC16A11.15c	Schizosaccharomyces specific protein [Source:PomBase;Acc:SPCC16A11.15c]	-	-	-	-	GO:0005634//nucleus;GO:0005829//cytosol	GO:0003674//molecular_function	GO:0008150//biological_process
SPCC4G3.17	1096	1039	1017	949	474	662	38.46	37.52	37.1	34.9	20.62	23.04	37.6933	26.1867	-0.525477	1.41964e-12	3.75327e-11	hdd1	HD domain protein (predicted) [Source:PomBase;Acc:SPCC4G3.17]	-	-	-	-	GO:0005634//nucleus;GO:0005737//cytoplasm;GO:0005829//cytosol	GO:0050484//GMP 5'-nucleotidase activity	GO:0006220//pyrimidine nucleotide metabolic process;GO:0016311//dephosphorylation
SPBC582.10c	14	18	18	177	105	146	0.21	0.27	0.28	2.75	1.93	2.15	0.253333	2.27667	3.16781	1.4821e-12	3.89831e-11	SPBC582.10c	ATP-dependent DNA helicase Rhp16b (predicted) [Source:PomBase;Acc:SPBC582.10c]	-	-	-	-	GO:0000113//nucleotide-excision repair factor 4 complex;GO:0005634//nucleus;GO:0005737//cytoplasm;GO:0005829//cytosol	GO:0000166//nucleotide binding;GO:0003677//DNA binding;GO:0003684//damaged DNA binding;GO:0004386//helicase activity;GO:0005524//ATP binding;GO:0008094//DNA-dependent ATPase activity;GO:0016787//hydrolase activity	GO:0006289//nucleotide-excision repair
SPAC25A8.03c	33	39	48	314	161	224	0.73	0.89	1.11	7.29	4.42	4.92	0.91	5.54333	2.60682	1.70231e-12	4.45467e-11	SPAC25A8.03c	DUF185 protein, mitochondrial [Source:PomBase;Acc:SPAC25A8.03c]	-	-	-	-	GO:0005739//mitochondrion	GO:0008168//methyltransferase activity;GO:0016274//protein-arginine N-methyltransferase activity;GO:0016740//transferase activity;GO:0035243//protein-arginine omega-N symmetric methyltransferase activity	GO:0008150//biological_process;GO:0019918//peptidyl-arginine methylation, to symmetrical-dimethyl arginine;GO:0032259//methylation;GO:0035246//peptidyl-arginine N-methylation
SPBC359.04c	79	109	57	13	9	21	1.02	1.45	0.77	0.18	0.14	0.27	1.08	0.196667	-2.45721	1.90949e-12	4.97146e-11	pfl7	cell surface glycoprotein (predicted), DIPSY family [Source:PomBase;Acc:SPBC359.04c]	-	-	-	-	GO:0009986//cell surface;GO:0010339//external side of cell wall	-	GO:0043689//cell-cell adhesion involved in flocculation
SPAC1952.13	247	241	214	1445	613	1090	4.56	4.58	4.11	27.97	14.04	19.97	4.41667	20.66	2.22581	1.96866e-12	5.09964e-11	ned1	lipin, phosphatidate phosphatase Ned1 [Source:PomBase;Acc:SPAC1952.13]	Metabolism;Metabolism;Metabolism;Metabolism	Global and overview maps;Global and overview maps;Lipid metabolism;Lipid metabolism	ko01100//Metabolic pathways;ko01110//Biosynthesis of secondary metabolites;ko00564//Glycerophospholipid metabolism;ko00561//Glycerolipid metabolism	K15728;K15728;K15728;K15728	GO:0005634//nucleus;GO:0005829//cytosol	GO:0000287//magnesium ion binding;GO:0005515//protein binding;GO:0008195//phosphatidate phosphatase activity	GO:0007029//endoplasmic reticulum organization;GO:0009062//fatty acid catabolic process;GO:0016311//dephosphorylation;GO:0019432//triglyceride biosynthetic process;GO:0071763//nuclear membrane organization
SPAC1782.09c	62	71	62	510	234	314	1.59	1.87	1.65	13.69	7.43	7.98	1.70333	9.7	2.50962	1.98508e-12	5.11631e-11	clp1	Cdc14-related protein phosphatase Clp1/Flp1 [Source:PomBase;Acc:SPAC1782.09c]	Cellular Processes;Cellular Processes	Cell growth and death;Cell growth and death	ko04111//Cell cycle - yeast;ko04113//Meiosis - yeast	K06639;K06639	GO:0000776//kinetochore;GO:0000778//condensed nuclear chromosome kinetochore;GO:0000922//spindle pole;GO:0005634//nucleus;GO:0005654//nucleoplasm;GO:0005730//nucleolus;GO:0005737//cytoplasm;GO:0005816//spindle pole body;GO:0005826//actomyosin contractile ring;GO:0005856//cytoskeleton;GO:0030428//cell septum;GO:0032153//cell division site;GO:0044732//mitotic spindle pole body;GO:0072686//mitotic s…	GO:0004721//phosphoprotein phosphatase activity;GO:0004722//protein serine/threonine phosphatase activity;GO:0004725//protein tyrosine phosphatase activity;GO:0005515//protein binding;GO:0008138//protein tyrosine/serine/threonine phosphatase activity;GO:0016787//hydrolase activity;GO:0016791//phosphatase activity	GO:0000226//microtubule cytoskeleton organization;GO:0000278//mitotic cell cycle;GO:0000917//barrier septum assembly;GO:0006470//protein dephosphorylation;GO:0006974//cellular response to DNA damage stimulus;GO:0007049//cell cycle;GO:0007096//regulation of exit from mitosis;GO:0010972//negative regulation of G2/M transition of mitotic cell cycle;GO:0016311//dephosphorylation;GO:0031031//positive …
SPAC3G9.11c	248	248	351	1415	1103	1291	4.24	4.36	6.24	25.34	23.37	21.88	4.94667	23.53	2.24997	2.03066e-12	5.20762e-11	pdc201	pyruvate decarboxylase (predicted) [Source:PomBase;Acc:SPAC3G9.11c]	Metabolism;Metabolism;Metabolism	Global and overview maps;Global and overview maps;Carbohydrate metabolism	ko01100//Metabolic pathways;ko01110//Biosynthesis of secondary metabolites;ko00010//Glycolysis / Gluconeogenesis	K01568;K01568;K01568	GO:0005634//nucleus;GO:0005737//cytoplasm;GO:0005829//cytosol	GO:0000287//magnesium ion binding;GO:0003824//catalytic activity;GO:0004737//pyruvate decarboxylase activity;GO:0016829//lyase activity;GO:0016831//carboxy-lyase activity;GO:0030976//thiamine pyrophosphate binding;GO:0046872//metal ion binding	GO:0006090//pyruvate metabolic process;GO:0006091//generation of precursor metabolites and energy
SPCC74.05	34935	30155	29238	15994	13383	16859	2396.77	2128.82	2085.29	1149.71	1138.11	1147.18	2203.63	1145	-0.944532	2.13701e-12	5.45309e-11	rpl2702	60S ribosomal protein L27 (predicted) [Source:PomBase;Acc:SPCC74.05]	Genetic Information Processing	Translation	ko03010//Ribosome	K02901	GO:0005622//intracellular;GO:0005829//cytosol;GO:0005840//ribosome;GO:0022625//cytosolic large ribosomal subunit	GO:0003735//structural constituent of ribosome	GO:0002181//cytoplasmic translation;GO:0006412//translation
SPAC27F1.06c	481	509	617	489	152	247	15.7	17.1	20.94	16.73	6.15	8	17.9133	10.2933	-0.799324	2.53506e-12	6.4368e-11	SPAC27F1.06c	FKBP-type peptidyl-prolyl cis-trans isomerase (predicted) [Source:PomBase;Acc:SPAC27F1.06c]	-	-	-	-	GO:0005730//nucleolus;GO:0005737//cytoplasm	GO:0003755//peptidyl-prolyl cis-trans isomerase activity;GO:0016853//isomerase activity	GO:0000412//histone peptidyl-prolyl isomerization;GO:0000413//protein peptidyl-prolyl isomerization;GO:0006334//nucleosome assembly;GO:0061077//chaperone-mediated protein folding
SPBC16A3.10	285	269	306	1365	743	1042	5.86	5.69	6.54	29.41	18.94	21.25	6.03	23.2	1.94389	3.9304e-12	9.91938e-11	SPBC16A3.10	membrane bound O-acyltransferase, MBOAT (predicted) [Source:PomBase;Acc:SPBC16A3.10]	Metabolism;Metabolism;Metabolism;Metabolism;Metabolism	Global and overview maps;Global and overview maps;Lipid metabolism;Lipid metabolism;Lipid metabolism	ko01100//Metabolic pathways;ko01110//Biosynthesis of secondary metabolites;ko00564//Glycerophospholipid metabolism;ko00561//Glycerolipid metabolism;ko00565//Ether lipid metabolism	K13519;K13519;K13519;K13519;K13519	GO:0005783//endoplasmic reticulum;GO:0005789//endoplasmic reticulum membrane;GO:0016020//membrane;GO:0016021//integral component of membrane;GO:0031090//organelle membrane;GO:0043231//intracellular membrane-bounded organelle	GO:0003841//1-acylglycerol-3-phosphate O-acyltransferase activity;GO:0016740//transferase activity;GO:0016746//transferase activity, transferring acyl groups;GO:0047184//1-acylglycerophosphocholine O-acyltransferase activity	GO:0006629//lipid metabolic process;GO:0006646//phosphatidylethanolamine biosynthetic process;GO:0008654//phospholipid biosynthetic process
SPBC1773.02c	369	379	410	1929	991	1324	12.1	12.79	13.98	66.29	40.29	43.07	12.9567	49.8833	1.94486	3.94532e-12	9.91938e-11	bcp1	thioredoxin peroxidase Bcp1 [Source:PomBase;Acc:SPBC1773.02c]	-	-	-	-	GO:0005634//nucleus;GO:0005737//cytoplasm;GO:0005829//cytosol	GO:0004601//peroxidase activity;GO:0008379//thioredoxin peroxidase activity;GO:0016209//antioxidant activity;GO:0016491//oxidoreductase activity;GO:0051920//peroxiredoxin activity	GO:0019430//removal of superoxide radicals;GO:0034599//cellular response to oxidative stress;GO:0042744//hydrogen peroxide catabolic process;GO:0045454//cell redox homeostasis;GO:0055114//oxidation-reduction process;GO:0061692//cellular detoxification of hydrogen peroxide
SPAC17A5.03	199930	177835	218327	131022	99853	118625	6477.51	5928.74	7353.47	4447.78	4010.14	3811.9	6586.57	4089.94	-0.687448	3.99855e-12	1.00042e-10	rpl301	60S ribosomal protein L3 [Source:PomBase;Acc:SPAC17A5.03]	Genetic Information Processing	Translation	ko03010//Ribosome	K02925	GO:0005622//intracellular;GO:0005737//cytoplasm;GO:0005829//cytosol;GO:0005840//ribosome;GO:0022625//cytosolic large ribosomal subunit	GO:0003735//structural constituent of ribosome	GO:0000027//ribosomal large subunit assembly;GO:0002181//cytoplasmic translation;GO:0006412//translation
SPAC26H5.10c	56684	46457	55927	51685	27742	37655	2302.19	1941.54	2361.33	2199.45	1396.64	1516.84	2201.69	1704.31	-0.369421	4.04133e-12	1.00621e-10	tif51	translation elongation factor eIF5A (predicted) [Source:PomBase;Acc:SPAC26H5.10c]	-	-	-	-	GO:0005634//nucleus;GO:0005730//nucleolus;GO:0005737//cytoplasm;GO:0005829//cytosol;GO:0022626//cytosolic ribosome	GO:0003723//RNA binding;GO:0003746//translation elongation factor activity;GO:0008079//translation termination factor activity;GO:0043022//ribosome binding	GO:0002182//cytoplasmic translational elongation;GO:0002184//cytoplasmic translational termination;GO:0006412//translation;GO:0006414//translational elongation;GO:0006452//translational frameshifting;GO:0045901//positive regulation of translational elongation;GO:0045905//positive regulation of translational termination
SPCC320.08	1725	2593	3488	2074	798	1118	41.17	63.68	86.55	51.87	23.61	26.47	63.8	33.9833	-0.908729	4.17829e-12	1.03529e-10	SPCC320.08	transmembrane transporter (predicted) [Source:PomBase;Acc:SPCC320.08]	-	-	-	-	GO:0000139//Golgi membrane;GO:0005794//Golgi apparatus;GO:0016020//membrane;GO:0016021//integral component of membrane	GO:0022857//transmembrane transporter activity	GO:0055085//transmembrane transport
SPBC1685.13	3543	3112	3877	14504	9361	14323	49.72	44.94	56.56	213.26	162.83	199.35	50.4067	191.813	1.92802	4.23609e-12	1.04456e-10	fhn1	plasma membrane organization protein Fhn1 [Source:PomBase;Acc:SPBC1685.13]	-	-	-	-	GO:0000139//Golgi membrane;GO:0005737//cytoplasm;GO:0005794//Golgi apparatus;GO:0005886//plasma membrane;GO:0016020//membrane;GO:0016021//integral component of membrane;GO:0032126//eisosome;GO:0035838//growing cell tip;GO:0045121//membrane raft	GO:0003674//molecular_function	GO:0007009//plasma membrane organization;GO:0015031//protein transport;GO:0070941//eisosome assembly;GO:0072659//protein localization to plasma membrane
SPAC14C4.12c	588	576	514	278	204	332	13.87	13.98	12.61	6.87	5.97	7.77	13.4867	6.87	-0.973152	4.46949e-12	1.09684e-10	laf1	Clr6 L associated factor 1 Laf1 [Source:PomBase;Acc:SPAC14C4.12c]	-	-	-	-	GO:0005634//nucleus;GO:0032221//Rpd3S complex;GO:0070210//Rpd3L-Expanded complex;GO:0070461//SAGA-type complex;GO:1990483//Clr6 histone deacetylase complex I''	GO:0003677//DNA binding;GO:0003682//chromatin binding;GO:0003713//transcription coactivator activity;GO:0004402//histone acetyltransferase activity;GO:0005515//protein binding	GO:0006325//chromatin organization;GO:0006338//chromatin remodeling;GO:0006357//regulation of transcription from RNA polymerase II promoter;GO:0016573//histone acetylation;GO:0035066//positive regulation of histone acetylation;GO:1903508//positive regulation of nucleic acid-templated transcription
SPAC589.07c	51	50	62	358	191	271	1.59	1.61	2.01	11.72	7.4	8.4	1.73667	9.17333	2.40113	4.67406e-12	1.14158e-10	atg1801	WD repeat protein involved in autophagy Atg18a [Source:PomBase;Acc:SPAC589.07c]	Cellular Processes;Cellular Processes	Transport and catabolism;Transport and catabolism	ko04138//Autophagy - yeast;ko04136//Autophagy - other eukaryotes	K17908;K17908	GO:0000329//fungal-type vacuole membrane;GO:0000407//pre-autophagosomal structure;GO:0005737//cytoplasm;GO:0005768//endosome;GO:0005773//vacuole;GO:0005774//vacuolar membrane;GO:0005794//Golgi apparatus;GO:0005829//cytosol;GO:0010008//endosome membrane;GO:0016020//membrane;GO:0019898//extrinsic component of membrane;GO:0032991//macromolecular complex;GO:0034045//pre-autophagosomal structure membr…	GO:0005515//protein binding;GO:0032266//phosphatidylinositol-3-phosphate binding;GO:0035091//phosphatidylinositol binding;GO:0080025//phosphatidylinositol-3,5-bisphosphate binding	GO:0000045//autophagosome assembly;GO:0000422//mitophagy;GO:0006497//protein lipidation;GO:0006623//protein targeting to vacuole;GO:0006914//autophagy;GO:0015031//protein transport;GO:0016236//macroautophagy;GO:0034497//protein localization to pre-autophagosomal structure
SPAC26A3.17c	1079	1279	1110	566	450	675	34.69	42.32	37.1	19.07	17.94	21.53	38.0367	19.5133	-0.962931	4.98409e-12	1.21154e-10	SPAC26A3.17c	N-methyltransferase (predicted) [Source:PomBase;Acc:SPAC26A3.17c]	-	-	-	-	GO:0005634//nucleus;GO:0005737//cytoplasm;GO:0005829//cytosol	GO:0008168//methyltransferase activity;GO:0008757//S-adenosylmethionine-dependent methyltransferase activity;GO:0016274//protein-arginine N-methyltransferase activity;GO:0016740//transferase activity;GO:0019702//protein-arginine N5-methyltransferase activity	GO:0018216//peptidyl-arginine methylation;GO:0032259//methylation;GO:0035246//peptidyl-arginine N-methylation;GO:0042254//ribosome biogenesis
SPBC800.14c	159	157	203	865	646	778	10.31	10.48	13.68	58.77	51.93	50.04	11.49	53.58	2.22132	5.56952e-12	1.34746e-10	SPBC800.14c	DUF1772 family protein [Source:PomBase;Acc:SPBC800.14c]	-	-	-	-	GO:0005739//mitochondrion;GO:0016020//membrane;GO:0016021//integral component of membrane;GO:0031966//mitochondrial membrane	GO:0003824//catalytic activity	GO:0008150//biological_process
SPBP4H10.10	137	90	98	652	528	668	4.95	3.35	3.68	24.69	23.65	23.94	3.99333	24.0933	2.59297	5.81964e-12	1.40136e-10	SPBP4H10.10	rhomboid family protease [Source:PomBase;Acc:SPBP4H10.10]	-	-	-	-	GO:0005739//mitochondrion;GO:0005743//mitochondrial inner membrane;GO:0016020//membrane;GO:0016021//integral component of membrane	GO:0004252//serine-type endopeptidase activity;GO:0008233//peptidase activity;GO:0008236//serine-type peptidase activity;GO:0016787//hydrolase activity	GO:0006508//proteolysis;GO:0008150//biological_process;GO:0010821//regulation of mitochondrion organization
SPBC800.06	506	605	903	561	244	336	19.46	23.94	36.1	22.6	11.63	12.81	26.5	15.68	-0.757067	6.52629e-12	1.56418e-10	brx1	ribosome biogenesis protein Brx1 (predicted) [Source:PomBase;Acc:SPBC800.06]	-	-	-	-	GO:0005634//nucleus;GO:0005730//nucleolus;GO:0005737//cytoplasm;GO:0005829//cytosol;GO:0032153//cell division site	GO:0003723//RNA binding;GO:0005515//protein binding	GO:0000027//ribosomal large subunit assembly;GO:0006364//rRNA processing;GO:0042254//ribosome biogenesis
SPCC1322.08	1029	817	1327	4829	2539	4238	13.25	10.82	17.77	65.15	40.52	54.12	13.9467	53.2633	1.93322	7.51511e-12	1.79279e-10	srk1	MAPK-activated protein kinase Srk1 [Source:PomBase;Acc:SPCC1322.08]	-	-	-	-	GO:0005634//nucleus;GO:0005730//nucleolus;GO:0005737//cytoplasm;GO:0042764//ascospore-type prospore	GO:0000166//nucleotide binding;GO:0004672//protein kinase activity;GO:0004674//protein serine/threonine kinase activity;GO:0005515//protein binding;GO:0005524//ATP binding;GO:0016301//kinase activity;GO:0016740//transferase activity	GO:0006468//protein phosphorylation;GO:0010515//negative regulation of induction of conjugation with cellular fusion;GO:0010972//negative regulation of G2/M transition of mitotic cell cycle;GO:0016310//phosphorylation;GO:0023052//signaling;GO:0032092//positive regulation of protein binding;GO:0034599//cellular response to oxidative stress;GO:0042770//signal transduction in response to DNA damage;…
SPBC1711.05	680	747	890	786	308	479	17.94	20.28	24.41	21.73	10.07	12.53	20.8767	14.7767	-0.498571	7.68998e-12	1.82601e-10	SPBC1711.05	nucleocytoplasmic transport chaperone Srp40 (predicted) [Source:PomBase;Acc:SPBC1711.05]	-	-	-	-	GO:0005634//nucleus;GO:0005730//nucleolus	GO:0003674//molecular_function;GO:0005515//protein binding	GO:0006913//nucleocytoplasmic transport
SPBC16D10.03	227	290	324	201	95	176	5.61	7.37	8.32	5.2	2.9	4.31	7.1	4.13667	-0.77935	9.02591e-12	2.13336e-10	pgp2	EKC/KEOPS complex ATPase subunit Pgp2 [Source:PomBase;Acc:SPBC16D10.03]	-	-	-	-	GO:0000408//EKC/KEOPS complex;GO:0005634//nucleus;GO:0005737//cytoplasm;GO:0005829//cytosol	GO:0016740//transferase activity;GO:0016746//transferase activity, transferring acyl groups;GO:0016747//transferase activity, transferring acyl groups other than amino-acyl groups;GO:0046872//metal ion binding;GO:0061711//N(6)-L-threonylcarbamoyladenine synthase	GO:0002949//tRNA threonylcarbamoyladenosine modification;GO:0008033//tRNA processing
SPAC10F6.06	6794	7567	6104	35412	21557	28491	251.26	287.97	234.68	1372.21	988.23	1045.08	257.97	1135.17	2.13764	9.8519e-12	2.31791e-10	vip1	RNA-binding protein Vip1 [Source:PomBase;Acc:SPAC10F6.06]	-	-	-	-	GO:0005829//cytosol	GO:0003676//nucleic acid binding;GO:0003723//RNA binding	GO:0008150//biological_process
SPACUNK4.16c	2519	2721	2574	11660	9195	13887	33.87	37.64	35.97	164.25	153.23	185.17	35.8267	167.55	2.22549	1.0319e-11	2.41671e-10	SPACUNK4.16c	alpha,alpha-trehalose-phosphate synthase (predicted) [Source:PomBase;Acc:SPACUNK4.16c]	Metabolism;Metabolism	Global and overview maps;Carbohydrate metabolism	ko01100//Metabolic pathways;ko00500//Starch and sucrose metabolism	K22337;K22337	GO:0005737//cytoplasm;GO:0005829//cytosol;GO:0005946//alpha,alpha-trehalose-phosphate synthase complex (UDP-forming)	GO:0003824//catalytic activity;GO:0003825//alpha,alpha-trehalose-phosphate synthase (UDP-forming) activity;GO:0004805//trehalose-phosphatase activity;GO:0016740//transferase activity;GO:0016757//transferase activity, transferring glycosyl groups	GO:0005992//trehalose biosynthetic process;GO:0016311//dephosphorylation;GO:0070413//trehalose metabolism in response to stress
SPAC20H4.10	37	30	41	276	133	211	0.5	0.42	0.58	3.91	2.23	2.83	0.5	2.99	2.58015	1.20603e-11	2.8117e-10	ufd2	ubiquitin-protein ligase E4 Ufd2 (predicted) [Source:PomBase;Acc:SPAC20H4.10]	Genetic Information Processing;Genetic Information Processing	Folding, sorting and degradation;Folding, sorting and degradation	ko04141//Protein processing in endoplasmic reticulum;ko04120//Ubiquitin mediated proteolysis	K10597;K10597	GO:0000151//ubiquitin ligase complex;GO:0005634//nucleus;GO:0005737//cytoplasm	GO:0004842//ubiquitin-protein transferase activity;GO:0016740//transferase activity;GO:0034450//ubiquitin-ubiquitin ligase activity	GO:0000209//protein polyubiquitination;GO:0006511//ubiquitin-dependent protein catabolic process;GO:0016567//protein ubiquitination;GO:0030433//ER-associated ubiquitin-dependent protein catabolic process
SPAC16C9.03	849	778	1559	813	245	316	18.49	17.44	35.3	18.55	6.61	6.83	23.7433	10.6633	-1.15486	1.61117e-11	3.73924e-10	nmd3	export adaptor Nmd3 (predicted) [Source:PomBase;Acc:SPAC16C9.03]	Genetic Information Processing;Genetic Information Processing	Translation;Translation	ko03013//RNA transport;ko03008//Ribosome biogenesis in eukaryotes	K07562;K07562	GO:0005634//nucleus;GO:0005654//nucleoplasm;GO:0005737//cytoplasm;GO:0005829//cytosol	GO:0043023//ribosomal large subunit binding	GO:0000054//ribosomal subunit export from nucleus;GO:0000055//ribosomal large subunit export from nucleus;GO:0015031//protein transport
SPCC191.01	456	353	435	1889	1394	1945	10.13	8.07	10.05	43.97	38.38	42.85	9.41667	41.7333	2.14791	1.65801e-11	3.82217e-10	SPCC191.01	Schizosaccharomyces specific protein [Source:PomBase;Acc:SPCC191.01]	-	-	-	-	GO:0005634//nucleus;GO:0005737//cytoplasm;GO:0005829//cytosol	GO:0003674//molecular_function	GO:0008150//biological_process
SPAC20H4.05c	173	168	156	107	37	87	2.25	2.25	2.11	1.46	0.59	1.13	2.20333	1.06	-1.05562	1.66181e-11	3.82217e-10	SPAC20H4.05c	5'-methylthioribulose-1-phosphate dehydratase, adducin (predicted) [Source:PomBase;Acc:SPAC20H4.05c]	Metabolism;Metabolism	Global and overview maps;Amino acid metabolism	ko01100//Metabolic pathways;ko00270//Cysteine and methionine metabolism	K08964;K08964	GO:0005634//nucleus;GO:0005737//cytoplasm;GO:0005829//cytosol	GO:0008270//zinc ion binding;GO:0016829//lyase activity;GO:0046570//methylthioribulose 1-phosphate dehydratase activity;GO:0046872//metal ion binding	GO:0008652//cellular amino acid biosynthetic process;GO:0009086//methionine biosynthetic process;GO:0019284//L-methionine biosynthetic process from S-adenosylmethionine;GO:0019509//L-methionine biosynthetic process from methylthioadenosine
SPAC27E2.06c	42	40	50	315	150	231	0.77	0.76	0.96	6.07	3.42	4.21	0.83	4.56667	2.45996	1.71632e-11	3.9299e-10	msm1	mitochondrial methionine-tRNA ligase Msm1 (predicted) [Source:PomBase;Acc:SPAC27E2.06c]	Genetic Information Processing;Metabolism	Translation;Metabolism of other amino acids	ko00970//Aminoacyl-tRNA biosynthesis;ko00450//Selenocompound metabolism	K01874;K01874	GO:0005739//mitochondrion;GO:0005759//mitochondrial matrix	GO:0000166//nucleotide binding;GO:0004812//aminoacyl-tRNA ligase activity;GO:0004825//methionine-tRNA ligase activity;GO:0005524//ATP binding;GO:0016874//ligase activity	GO:0006412//translation;GO:0006418//tRNA aminoacylation for protein translation;GO:0006431//methionyl-tRNA aminoacylation;GO:0032543//mitochondrial translation
SPBC4C3.08	43	27	29	326	138	204	1.1	0.71	0.77	8.72	4.37	5.16	0.86	6.08333	2.82245	1.83929e-11	4.19276e-10	mug136	acetylglucosaminyltransferase (predicted) [Source:PomBase;Acc:SPBC4C3.08]	-	-	-	-	GO:0005737//cytoplasm;GO:0005783//endoplasmic reticulum;GO:0005794//Golgi apparatus	GO:0001962//alpha-1,3-galactosyltransferase activity;GO:0008375//acetylglucosaminyltransferase activity;GO:0008466//glycogenin glucosyltransferase activity	GO:0005978//glycogen biosynthetic process;GO:0006487//protein N-linked glycosylation;GO:0033581//protein galactosylation in Golgi;GO:0042125//protein galactosylation;GO:0051321//meiotic cell cycle
SPBC1652.01	132	120	183	711	547	717	1.85	1.73	2.67	10.46	9.52	9.98	2.08333	9.98667	2.26111	2.32244e-11	5.27072e-10	SPBC1652.01	ribosomal RNA processing element (RRPE)-binding protein (predicted) [Source:PomBase;Acc:SPBC1652.01]	-	-	-	-	GO:0005634//nucleus;GO:0005737//cytoplasm;GO:0005829//cytosol	GO:0003713//transcription coactivator activity;GO:0043565//sequence-specific DNA binding	GO:0000432//positive regulation of transcription from RNA polymerase II promoter by glucose;GO:0045944//positive regulation of transcription from RNA polymerase II promoter
SPAC19A8.16	4	9	6	164	84	70	0.41	0.94	0.64	17.51	10.61	7.08	0.663333	11.7333	4.14474	2.62724e-11	5.93617e-10	prl65	conserved fungal protein [Source:PomBase;Acc:SPAC19A8.16]	-	-	-	-	GO:0005575//cellular_component	GO:0003674//molecular_function	GO:0008150//biological_process
SPAC22F8.11	18	30	30	241	104	233	0.19	0.33	0.33	2.65	1.35	2.42	0.283333	2.14	2.91704	2.65045e-11	5.96236e-10	plc1	phosphoinositide phospholipase C Plc1 [Source:PomBase;Acc:SPAC22F8.11]	Metabolism;Environmental Information Processing;Metabolism	Global and overview maps;Signal transduction;Carbohydrate metabolism	ko01100//Metabolic pathways;ko04070//Phosphatidylinositol signaling system;ko00562//Inositol phosphate metabolism	K05857;K05857;K05857	GO:0005634//nucleus;GO:0005737//cytoplasm;GO:0005829//cytosol	GO:0004435//phosphatidylinositol phospholipase C activity;GO:0005509//calcium ion binding;GO:0005515//protein binding;GO:0008081//phosphoric diester hydrolase activity;GO:0016787//hydrolase activity;GO:0046872//metal ion binding	GO:0006629//lipid metabolic process;GO:0007165//signal transduction;GO:0009395//phospholipid catabolic process;GO:0016042//lipid catabolic process;GO:0019220//regulation of phosphate metabolic process;GO:0032959//inositol trisphosphate biosynthetic process;GO:0034644//cellular response to UV;GO:0035556//intracellular signal transduction;GO:0048015//phosphatidylinositol-mediated signaling;GO:00480…
SPBC29A3.06	429	407	600	462	170	271	9.51	9.28	13.83	10.73	4.67	5.96	10.8733	7.12	-0.610845	3.16159e-11	7.08113e-10	utp18	CGI-48 family Utp18 (predicted) [Source:PomBase;Acc:SPBC29A3.06]	Genetic Information Processing	Translation	ko03008//Ribosome biogenesis in eukaryotes	K14553	GO:0005634//nucleus;GO:0005730//nucleolus;GO:0032040//small-subunit processome;GO:0034388//Pwp2p-containing subcomplex of 90S preribosome	GO:0003674//molecular_function;GO:0005515//protein binding	GO:0006364//rRNA processing
SPBC17D11.08	320	232	312	1350	803	1189	7.76	5.79	7.87	34.32	24.15	28.61	7.14	29.0267	2.02338	3.2794e-11	7.31306e-10	SPBC17D11.08	WD repeat protein, DDB1 and CUL4-associated factor 7 (predicted) [Source:PomBase;Acc:SPBC17D11.08]	-	-	-	-	GO:0005634//nucleus;GO:0005737//cytoplasm;GO:0005794//Golgi apparatus;GO:0080008//Cul4-RING E3 ubiquitin ligase complex	GO:0003674//molecular_function;GO:0005515//protein binding	GO:1903463//regulation of mitotic cell cycle DNA replication
SPCC550.10	119	118	143	605	448	632	2.13	2.17	2.66	11.34	9.94	11.22	2.32	10.8333	2.22328	3.73644e-11	8.29619e-10	atd3	aldehyde dehydrogenase Atd3 (predicted) [Source:PomBase;Acc:SPCC550.10]	Metabolism;Metabolism	Global and overview maps;Amino acid metabolism	ko01100//Metabolic pathways;ko00260//Glycine, serine and threonine metabolism	K00130;K00130	GO:0005634//nucleus;GO:0005829//cytosol	GO:0008802//betaine-aldehyde dehydrogenase activity;GO:0016491//oxidoreductase activity;GO:0016620//oxidoreductase activity, acting on the aldehyde or oxo group of donors, NAD or NADP as acceptor	GO:0051321//meiotic cell cycle;GO:0055114//oxidation-reduction process;GO:0070458//cellular detoxification of nitrogen compound
SPBC1711.04	1575	1471	1234	1164	625	860	56.58	54.37	46.08	43.81	27.83	30.64	52.3433	34.0933	-0.618516	3.82868e-11	8.46435e-10	mtd1	methylenetetrahydrofolate reductase Mtd1 (predicted) [Source:PomBase;Acc:SPBC1711.04]	Metabolism;Metabolism	Global and overview maps;Metabolism of cofactors and vitamins	ko01100//Metabolic pathways;ko00670//One carbon pool by folate	K00295;K00295	GO:0005634//nucleus;GO:0005737//cytoplasm;GO:0005829//cytosol	GO:0004487//methylenetetrahydrofolate dehydrogenase (NAD+) activity;GO:0004488//methylenetetrahydrofolate dehydrogenase (NADP+) activity;GO:0016491//oxidoreductase activity	GO:0006164//purine nucleotide biosynthetic process;GO:0006730//one-carbon metabolic process;GO:0009113//purine nucleobase biosynthetic process;GO:0035999//tetrahydrofolate interconversion;GO:0046656//folic acid biosynthetic process;GO:0055114//oxidation-reduction process
SPBC4C3.03	912	876	1122	814	517	683	21.66	21.41	27.7	20.25	15.22	16.09	23.59	17.1867	-0.456886	4.26785e-11	9.39476e-10	thr1	homoserine kinase Thr1 (predicted) [Source:PomBase;Acc:SPBC4C3.03]	Metabolism;Metabolism;Metabolism;Metabolism	Global and overview maps;Global and overview maps;Global and overview maps;Amino acid metabolism	ko01100//Metabolic pathways;ko01110//Biosynthesis of secondary metabolites;ko01230//Biosynthesis of amino acids;ko00260//Glycine, serine and threonine metabolism	K00872;K00872;K00872;K00872	GO:0005737//cytoplasm	GO:0000166//nucleotide binding;GO:0004413//homoserine kinase activity;GO:0005524//ATP binding;GO:0016301//kinase activity;GO:0016740//transferase activity	GO:0006555//methionine metabolic process;GO:0006566//threonine metabolic process;GO:0008652//cellular amino acid biosynthetic process;GO:0009088//threonine biosynthetic process;GO:0016310//phosphorylation
SPAC4G9.20c	2667	4123	3137	1668	1369	1587	80.36	127.83	98.26	52.66	51.13	47.43	102.15	50.4067	-1.019	4.41225e-11	9.67112e-10	SPAC4G9.20c	mitochondrial carrier with solute carrier repeats, organic acid transmembrane transporter (predicted) [Source:PomBase;Acc:SPAC4G9.20c]	-	-	-	-	GO:0005739//mitochondrion;GO:0005743//mitochondrial inner membrane;GO:0016020//membrane;GO:0016021//integral component of membrane	GO:0000064//L-ornithine transmembrane transporter activity;GO:0005313//L-glutamate transmembrane transporter activity;GO:0015187//glycine transmembrane transporter activity;GO:0022857//transmembrane transporter activity	GO:0055085//transmembrane transport;GO:1904983//transmembrane glycine transport from cytosol to mitochondrion;GO:1990575//mitochondrial L-ornithine transmembrane transport
SPAC806.11	1346	1545	2699	942	741	951	66.45	78.49	138.52	48.73	45.35	46.57	94.4867	46.8833	-1.01104	4.67142e-11	1.01956e-09	SPAC806.11	dubious [Source:PomBase;Acc:SPAC806.11]	-	-	-	-	GO:0016020//membrane;GO:0016021//integral component of membrane	-	-
SPCPB16A4.07	202	190	153	2112	513	1006	12.55	12.14	9.88	137.43	39.49	61.97	11.5233	79.63	2.78875	5.10896e-11	1.11033e-09	SPCPB16A4.07	Schizosaccharomyces specific protein [Source:PomBase;Acc:SPCPB16A4.07]	-	-	-	-	GO:0005575//cellular_component	GO:0003674//molecular_function	GO:0008150//biological_process
SPAC688.11	411	362	702	2586	1485	2029	4.73	4.28	8.39	31.16	21.17	23.14	5.8	25.1567	2.11682	5.23132e-11	1.13213e-09	end4	Huntingtin-interacting protein homolog [Source:PomBase;Acc:SPAC688.11]	-	-	-	-	GO:0005737//cytoplasm;GO:0005856//cytoskeleton;GO:0030136//clathrin-coated vesicle;GO:0030479//actin cortical patch;GO:0031097//medial cortex;GO:0032153//cell division site;GO:0035840//old growing cell tip;GO:0035841//new growing cell tip;GO:0043231//intracellular membrane-bounded organelle	GO:0003779//actin binding;GO:0005515//protein binding;GO:0005543//phospholipid binding;GO:0005546//phosphatidylinositol-4,5-bisphosphate binding;GO:0030276//clathrin binding;GO:0032051//clathrin light chain binding;GO:0035091//phosphatidylinositol binding;GO:0035615//clathrin adaptor activity;GO:0043325//phosphatidylinositol-3,4-bisphosphate binding;GO:0051015//actin filament binding;GO:0080025//…	GO:0006897//endocytosis;GO:0007015//actin filament organization;GO:0030036//actin cytoskeleton organization;GO:0030866//cortical actin cytoskeleton organization;GO:0030950//establishment or maintenance of actin cytoskeleton polarity;GO:0034613//cellular protein localization;GO:0048260//positive regulation of receptor-mediated endocytosis;GO:0048268//clathrin coat assembly
SPCC285.11	437	439	482	1927	1440	2270	8.64	8.93	9.91	39.94	35.31	44.53	9.16	39.9267	2.12393	5.4052e-11	1.16484e-09	dsc5	UBX domain containing protein required for Sre1 cleavage [Source:PomBase;Acc:SPCC285.11]	-	-	-	-	GO:0005783//endoplasmic reticulum;GO:0044695//Dsc E3 ubiquitin ligase complex	GO:0003674//molecular_function;GO:0005515//protein binding	GO:0035103//sterol regulatory element binding protein cleavage;GO:0043161//proteasome-mediated ubiquitin-dependent protein catabolic process
SPCC663.04	11967	9566	12792	7130	5788	6397	960.17	789.78	1066.97	599.4	575.65	509.07	938.973	561.373	-0.742124	5.45553e-11	1.17077e-09	rpl39	60S ribosomal protein L39 [Source:PomBase;Acc:SPCC663.04]	Genetic Information Processing	Translation	ko03010//Ribosome	K02924	GO:0005622//intracellular;GO:0005840//ribosome;GO:0022625//cytosolic large ribosomal subunit	GO:0003735//structural constituent of ribosome	GO:0002181//cytoplasmic translation;GO:0006412//translation
SPBP8B7.05c	2790	2353	2748	2420	1425	1809	54.58	47.36	55.88	49.6	34.55	35.1	52.6067	39.75	-0.404291	5.70695e-11	1.21962e-09	nce103	carbonic anhydrase (predicted) [Source:PomBase;Acc:SPBP8B7.05c]	Metabolism	Energy metabolism	ko00910//Nitrogen metabolism	K01673	GO:0005634//nucleus;GO:0005737//cytoplasm	GO:0004089//carbonate dehydratase activity;GO:0008270//zinc ion binding;GO:0016829//lyase activity;GO:0046872//metal ion binding	GO:0006730//one-carbon metabolic process;GO:0034599//cellular response to oxidative stress;GO:0071244//cellular response to carbon dioxide;GO:1990748//cellular detoxification
SPAC1687.01	358	444	395	349	158	234	24.52	31.29	28.13	25.05	13.41	15.9	27.98	18.12	-0.626813	5.89552e-11	1.25469e-09	rpc19	DNA-directed RNA polymerase I and III subunit Rpc19 [Source:PomBase;Acc:SPAC1687.01]	Metabolism;Metabolism;Metabolism;Genetic Information Processing	Global and overview maps;Nucleotide metabolism;Nucleotide metabolism;Transcription	ko01100//Metabolic pathways;ko00230//Purine metabolism;ko00240//Pyrimidine metabolism;ko03020//RNA polymerase	K03020;K03020;K03020;K03020	GO:0005634//nucleus;GO:0005666//DNA-directed RNA polymerase III complex;GO:0005736//DNA-directed RNA polymerase I complex	GO:0001054//RNA polymerase I activity;GO:0001056//RNA polymerase III activity;GO:0003677//DNA binding;GO:0003899//DNA-directed RNA polymerase activity;GO:0046983//protein dimerization activity	GO:0006351//transcription, DNA-templated;GO:0006360//transcription from RNA polymerase I promoter;GO:0006383//transcription from RNA polymerase III promoter
SPBC19C2.01	166	91	121	750	478	682	2.09	1.18	1.59	9.91	7.48	8.53	1.62	8.64	2.41504	6.71934e-11	1.42411e-09	cdc28	ATP-dependent RNA helicase Cdc28 [Source:PomBase;Acc:SPBC19C2.01]	Genetic Information Processing	Transcription	ko03040//Spliceosome	K12813	GO:0005634//nucleus;GO:0005681//spliceosomal complex	GO:0000166//nucleotide binding;GO:0003676//nucleic acid binding;GO:0003723//RNA binding;GO:0003724//RNA helicase activity;GO:0004386//helicase activity;GO:0005524//ATP binding;GO:0016787//hydrolase activity	GO:0000349//generation of catalytic spliceosome for first transesterification step;GO:0006397//mRNA processing;GO:0008380//RNA splicing
SPAC29A4.04c	5353	3989	6214	4678	2679	3604	122.02	93.57	147.26	111.73	75.7	81.48	120.95	89.6367	-0.43225	6.99209e-11	1.47582e-09	cbf5	pseudouridylate synthase Cbf5 (predicted) [Source:PomBase;Acc:SPAC29A4.04c]	Genetic Information Processing	Translation	ko03008//Ribosome biogenesis in eukaryotes	K11131	GO:0005634//nucleus;GO:0005730//nucleolus;GO:0005829//cytosol;GO:0031429//box H/ACA snoRNP complex	GO:0003723//RNA binding;GO:0009982//pseudouridine synthase activity;GO:0016853//isomerase activity;GO:0019843//rRNA binding;GO:0034513//box H/ACA snoRNA binding	GO:0000495//box H/ACA snoRNA 3'-end processing;GO:0001522//pseudouridine synthesis;GO:0006364//rRNA processing;GO:0006396//RNA processing;GO:0009451//RNA modification;GO:0031118//rRNA pseudouridine synthesis;GO:0031120//snRNA pseudouridine synthesis;GO:0042254//ribosome biogenesis;GO:1990481//mRNA pseudouridine synthesis
SPAC3H8.09c	70	102	71	561	278	425	0.91	1.36	0.95	7.6	4.46	5.45	1.07333	5.83667	2.44305	7.44518e-11	1.56501e-09	nab3	poly(A) binding protein Nab3 (predicted) [Source:PomBase;Acc:SPAC3H8.09c]	-	-	-	-	GO:0005634//nucleus	GO:0003676//nucleic acid binding;GO:0003723//RNA binding;GO:0008143//poly(A) binding	GO:0030847//termination of RNA polymerase II transcription, exosome-dependent;GO:0031123//RNA 3'-end processing
SPBC359.03c	137	163	190	113	54	95	2.36	2.9	3.41	2.05	1.16	1.63	2.89	1.61333	-0.841025	7.9063e-11	1.65516e-09	aat1	amino acid transmembrane transporter Aat1 [Source:PomBase;Acc:SPBC359.03c]	-	-	-	-	GO:0000139//Golgi membrane;GO:0000324//fungal-type vacuole;GO:0005794//Golgi apparatus;GO:0005886//plasma membrane;GO:0016020//membrane;GO:0016021//integral component of membrane;GO:0031520//plasma membrane of cell tip;GO:0051286//cell tip	GO:0015171//amino acid transmembrane transporter activity;GO:0022857//transmembrane transporter activity	GO:0003333//amino acid transmembrane transport;GO:0006865//amino acid transport;GO:0055085//transmembrane transport
SPBC15D4.14	65	75	75	406	231	337	1.05	1.24	1.26	6.86	4.62	5.39	1.18333	5.62333	2.24857	8.59375e-11	1.79176e-09	taf73	transcription factor TFIID complex subunit Taf5-like [Source:PomBase;Acc:SPBC15D4.14]	Genetic Information Processing	Transcription	ko03022//Basal transcription factors	K03130	GO:0005634//nucleus;GO:0005669//transcription factor TFIID complex;GO:0005829//cytosol	GO:0005515//protein binding	GO:0006367//transcription initiation from RNA polymerase II promoter
SPAC9E9.04	1570	1844	1812	7759	4468	6020	71.77	86.74	86.11	371.63	253.17	272.94	81.54	299.247	1.87576	8.69255e-11	1.80502e-09	SPAC9E9.04	bcap family homolog (predicted) [Source:PomBase;Acc:SPAC9E9.04]	-	-	-	-	GO:0005737//cytoplasm;GO:0005783//endoplasmic reticulum;GO:0005789//endoplasmic reticulum membrane;GO:0005887//integral component of plasma membrane;GO:0016020//membrane;GO:0016021//integral component of membrane	GO:0003674//molecular_function	GO:0006886//intracellular protein transport;GO:0006888//ER to Golgi vesicle-mediated transport;GO:0070973//protein localization to endoplasmic reticulum exit site
SPAC31G5.02	308	298	337	241	142	220	11.38	11.33	12.95	9.33	6.5	8.06	11.8867	7.96333	-0.5779	9.24154e-11	1.91128e-09	SPAC31G5.02	ER chaperone Rot1 (predicted) [Source:PomBase;Acc:SPAC31G5.02]	-	-	-	-	GO:0005783//endoplasmic reticulum;GO:0005789//endoplasmic reticulum membrane;GO:0016020//membrane;GO:0016021//integral component of membrane	GO:0003674//molecular_function;GO:0051082//unfolded protein binding	GO:0006458//'de novo' protein folding;GO:0006487//protein N-linked glycosylation;GO:0009272//fungal-type cell wall biogenesis;GO:0034975//protein folding in endoplasmic reticulum;GO:0035269//protein O-linked mannosylation
SPAC167.02	94	83	76	526	252	390	1.17	1.07	0.99	6.89	3.91	4.84	1.07667	5.21333	2.27563	9.73867e-11	2.00601e-09	ptb1	geranylgeranyltransferase II beta subunit Ptb1 [Source:PomBase;Acc:SPAC167.02]	-	-	-	-	GO:0005634//nucleus;GO:0005829//cytosol;GO:0005968//Rab-protein geranylgeranyltransferase complex	GO:0003824//catalytic activity;GO:0004659//prenyltransferase activity;GO:0004663//Rab geranylgeranyltransferase activity;GO:0008270//zinc ion binding;GO:0016740//transferase activity;GO:0017137//Rab GTPase binding;GO:0046872//metal ion binding	GO:0006888//ER to Golgi vesicle-mediated transport;GO:0018342//protein prenylation;GO:0018344//protein geranylgeranylation;GO:0072659//protein localization to plasma membrane
SPBC18H10.04c	35827	32482	35246	30635	19002	25860	954	890.01	975.66	854.72	627.19	682.97	939.89	721.627	-0.381239	1.02482e-10	2.10253e-09	sce3	translation initiation factor (predicted) [Source:PomBase;Acc:SPBC18H10.04c]	Genetic Information Processing	Translation	ko03013//RNA transport	K03258	GO:0005737//cytoplasm;GO:0005829//cytosol;GO:0005844//polysome	GO:0003676//nucleic acid binding;GO:0003723//RNA binding;GO:0003743//translation initiation factor activity	GO:0002183//cytoplasmic translational initiation
SPBC19F8.07	656	548	702	2629	1600	2263	22.18	19.07	24.68	93.14	67.06	75.89	21.9767	78.6967	1.84033	1.10474e-10	2.25745e-09	mcs6	TFIIH associated cyclin-dependent protein kinase Mcs6 [Source:PomBase;Acc:SPBC19F8.07]	Genetic Information Processing;Genetic Information Processing	Replication and repair;Transcription	ko03420//Nucleotide excision repair;ko03022//Basal transcription factors	K02202;K02202	GO:0000790//nuclear chromatin;GO:0005634//nucleus;GO:0005675//holo TFIIH complex;GO:0005737//cytoplasm;GO:0005829//cytosol;GO:0019907//cyclin-dependent protein kinase activating kinase holoenzyme complex;GO:0070985//TFIIK complex	GO:0000166//nucleotide binding;GO:0004672//protein kinase activity;GO:0004674//protein serine/threonine kinase activity;GO:0004693//cyclin-dependent protein serine/threonine kinase activity;GO:0005515//protein binding;GO:0005524//ATP binding;GO:0008353//RNA polymerase II carboxy-terminal domain kinase activity;GO:0016301//kinase activity;GO:0016740//transferase activity;GO:0019912//cyclin-depende…	GO:0006366//transcription from RNA polymerase II promoter;GO:0006468//protein phosphorylation;GO:0007049//cell cycle;GO:0016310//phosphorylation;GO:0045944//positive regulation of transcription from RNA polymerase II promoter;GO:0051301//cell division;GO:0051726//regulation of cell cycle;GO:0070816//phosphorylation of RNA polymerase II C-terminal domain;GO:0070817//P-TEFb-cap methyltransferase co…
SPAC3G6.07	4	3	2	106	38	99	0.24	0.19	0.13	6.68	2.83	5.91	0.186667	5.14	4.78323	1.1792e-10	2.40005e-09	SPAC3G6.07	dubious [Source:PomBase;Acc:SPAC3G6.07]	-	-	-	-	GO:0005634//nucleus;GO:0005829//cytosol	GO:0003674//molecular_function	GO:0008150//biological_process
SPBC839.07	191	164	179	105	61	110	9.42	8.32	9.18	5.42	3.73	5.38	8.97333	4.84333	-0.889644	1.20387e-10	2.44057e-09	ibp1	Cdc25 family phosphatase Ibp1 [Source:PomBase;Acc:SPBC839.07]	-	-	-	-	GO:0005634//nucleus;GO:0005737//cytoplasm;GO:0005829//cytosol	GO:0004721//phosphoprotein phosphatase activity;GO:0004725//protein tyrosine phosphatase activity;GO:0016787//hydrolase activity	GO:0006470//protein dephosphorylation;GO:0007049//cell cycle;GO:0008150//biological_process;GO:0035335//peptidyl-tyrosine dephosphorylation;GO:0051301//cell division
SPBC1604.06c	563	483	866	568	243	402	14.93	13.18	23.87	15.78	7.99	10.57	17.3267	11.4467	-0.598067	1.29093e-10	2.60219e-09	noc4	CBF/Mak21 family Noc4 (predicted) [Source:PomBase;Acc:SPBC1604.06c]	-	-	-	-	GO:0005730//nucleolus;GO:0016020//membrane;GO:0016021//integral component of membrane;GO:0030688//preribosome, small subunit precursor;GO:0030692//Noc4p-Nop14p complex;GO:0032040//small-subunit processome	GO:0003674//molecular_function	GO:0006364//rRNA processing;GO:0042254//ribosome biogenesis
SPCC1529.01	308	442	307	117	76	198	5.25	7.75	5.44	2.09	1.6	3.35	6.14667	2.34667	-1.38919	1.29374e-10	2.60219e-09	SPCC1529.01	transmembrane transporter (predicted) [Source:PomBase;Acc:SPCC1529.01]	-	-	-	-	GO:0000329//fungal-type vacuole membrane;GO:0005783//endoplasmic reticulum;GO:0005887//integral component of plasma membrane;GO:0016020//membrane;GO:0016021//integral component of membrane	GO:0005215//transporter activity;GO:0022857//transmembrane transporter activity	GO:0006855//drug transmembrane transport;GO:0055085//transmembrane transport
SPAP7G5.02c	4402	3938	5787	3333	2354	3424	103.16	94.96	140.98	81.84	68.38	79.59	113.033	76.6033	-0.561269	1.38429e-10	2.77344e-09	gua2	GMP synthase [glutamine-hydrolyzing] Gua2 (predicted) [Source:PomBase;Acc:SPAP7G5.02c]	Metabolism;Metabolism	Global and overview maps;Nucleotide metabolism	ko01100//Metabolic pathways;ko00230//Purine metabolism	K01951;K01951	GO:0005737//cytoplasm;GO:0005829//cytosol	GO:0000166//nucleotide binding;GO:0003921//GMP synthase activity;GO:0003922//GMP synthase (glutamine-hydrolyzing) activity;GO:0005524//ATP binding;GO:0016462//pyrophosphatase activity;GO:0016874//ligase activity	GO:0006164//purine nucleotide biosynthetic process;GO:0006177//GMP biosynthetic process;GO:0006541//glutamine metabolic process;GO:0006543//glutamine catabolic process
SPAC22F3.09c	153	89	140	709	395	601	2.64	1.58	2.51	12.8	8.44	10.27	2.24333	10.5033	2.22713	1.39282e-10	2.77969e-09	res2	MBF transcription factor complex subunit Res2 [Source:PomBase;Acc:SPAC22F3.09c]	-	-	-	-	GO:0000790//nuclear chromatin;GO:0005634//nucleus;GO:0005737//cytoplasm;GO:0005829//cytosol;GO:0030907//MBF transcription complex;GO:0033309//SBF transcription complex	GO:0000978//RNA polymerase II core promoter proximal region sequence-specific DNA binding;GO:0001227//transcriptional repressor activity, RNA polymerase II transcription regulatory region sequence-specific binding;GO:0001228//transcriptional activator activity, RNA polymerase II transcription regulatory region sequence-specific binding;GO:0003677//DNA binding;GO:0005515//protein binding	GO:0000083//regulation of transcription involved in G1/S transition of mitotic cell cycle;GO:0000122//negative regulation of transcription from RNA polymerase II promoter;GO:0006357//regulation of transcription from RNA polymerase II promoter;GO:0007049//cell cycle;GO:0045944//positive regulation of transcription from RNA polymerase II promoter;GO:0051321//meiotic cell cycle;GO:0051445//regulatio…
SPBC2D10.12	2222	2284	2275	2327	1160	1799	65.79	69.58	70.02	72.19	42.57	52.83	68.4633	55.8633	-0.29343	1.42651e-10	2.83587e-09	rhp23	Rad23 homolog Rhp23 [Source:PomBase;Acc:SPBC2D10.12]	Genetic Information Processing;Genetic Information Processing	Folding, sorting and degradation;Replication and repair	ko04141//Protein processing in endoplasmic reticulum;ko03420//Nucleotide excision repair	K10839;K10839	GO:0000502//proteasome complex;GO:0005634//nucleus;GO:0005635//nuclear envelope;GO:0005654//nucleoplasm;GO:0005829//cytosol	GO:0003684//damaged DNA binding;GO:0005515//protein binding;GO:0031593//polyubiquitin binding;GO:0043130//ubiquitin binding;GO:0070628//proteasome binding	GO:0006281//DNA repair;GO:0006289//nucleotide-excision repair;GO:0006974//cellular response to DNA damage stimulus;GO:0030433//ER-associated ubiquitin-dependent protein catabolic process;GO:0042177//negative regulation of protein catabolic process;GO:0043161//proteasome-mediated ubiquitin-dependent protein catabolic process
SPAC17G6.15c	3293	3879	3181	1784	1529	1988	87.58	106.15	87.95	49.71	50.4	52.44	93.8933	50.85	-0.884775	1.45264e-10	2.87668e-09	SPAC17G6.15c	MTC tricarboxylate transmembrane transporter (predicted) [Source:PomBase;Acc:SPAC17G6.15c]	-	-	-	-	GO:0005739//mitochondrion;GO:0005743//mitochondrial inner membrane;GO:0016020//membrane;GO:0016021//integral component of membrane;GO:0031966//mitochondrial membrane	GO:0015075//ion transmembrane transporter activity;GO:0015194//L-serine transmembrane transporter activity	GO:0006811//ion transport;GO:0006865//amino acid transport;GO:0015825//L-serine transport;GO:0055085//transmembrane transport
SPAC1071.08	10049	8656	9372	4896	4432	5452	984.24	872.41	954.25	502.43	538.09	529.65	936.967	523.39	-0.840111	1.50228e-10	2.96354e-09	rpp203	60S acidic ribosomal protein A2 [Source:PomBase;Acc:SPAC1071.08]	Genetic Information Processing	Translation	ko03010//Ribosome	K02943	GO:0005622//intracellular;GO:0005737//cytoplasm;GO:0005829//cytosol;GO:0005840//ribosome;GO:0022625//cytosolic large ribosomal subunit	GO:0003735//structural constituent of ribosome	GO:0002182//cytoplasmic translational elongation;GO:0006412//translation;GO:0006414//translational elongation
SPAC17H9.04c	3054	3156	4689	3779	1670	2217	50.85	54.07	81.16	65.92	34.46	36.61	62.0267	45.6633	-0.441852	1.60065e-10	3.14279e-09	nrp1	RNA-binding protein [Source:PomBase;Acc:SPAC17H9.04c]	-	-	-	-	GO:0005634//nucleus;GO:0005730//nucleolus	GO:0003676//nucleic acid binding;GO:0003723//RNA binding;GO:0046872//metal ion binding	GO:0008150//biological_process
SPAC3A11.10c	3320	2097	2963	13384	12096	13269	81.71	53.11	75.81	345.15	369.04	323.92	70.21	346.037	2.30118	1.60541e-10	3.14279e-09	SPAC3A11.10c	dipeptidyl peptidase (predicted) [Source:PomBase;Acc:SPAC3A11.10c]	-	-	-	-	GO:0005794//Golgi apparatus	GO:0004177//aminopeptidase activity;GO:0008233//peptidase activity;GO:0008237//metallopeptidase activity;GO:0016787//hydrolase activity;GO:0016805//dipeptidase activity;GO:0046872//metal ion binding;GO:0070573//metallodipeptidase activity	GO:0006508//proteolysis;GO:0008150//biological_process
SPBC409.08	3367	4156	8254	3720	1725	2497	48.02	61	122.39	55.59	30.5	35.32	77.1367	40.47	-0.930564	1.70089e-10	3.31706e-09	SPBC409.08	spermine family transmembrane transporter (predicted) [Source:PomBase;Acc:SPBC409.08]	-	-	-	-	GO:0000329//fungal-type vacuole membrane;GO:0005886//plasma membrane;GO:0005887//integral component of plasma membrane;GO:0016020//membrane;GO:0016021//integral component of membrane	GO:0000297//spermine transmembrane transporter activity;GO:0005215//transporter activity;GO:0022857//transmembrane transporter activity	GO:0006855//drug transmembrane transport;GO:0055085//transmembrane transport;GO:1903710//spermine transmembrane transport
SPAC24C9.16c	362	326	474	333	186	213	47.39	43.93	64.6	45.78	30.29	27.72	51.9733	34.5967	-0.587139	1.76479e-10	3.42865e-09	cox8	cytochrome c oxidase subunit VIII (predicted) [Source:PomBase;Acc:SPAC24C9.16c]	Metabolism;Metabolism	Global and overview maps;Energy metabolism	ko01100//Metabolic pathways;ko00190//Oxidative phosphorylation	K02272;K02272	GO:0005739//mitochondrion;GO:0005743//mitochondrial inner membrane;GO:0005751//mitochondrial respiratory chain complex IV;GO:0016020//membrane	GO:0004129//cytochrome-c oxidase activity;GO:0016491//oxidoreductase activity	GO:0006123//mitochondrial electron transport, cytochrome c to oxygen;GO:0009060//aerobic respiration;GO:0055114//oxidation-reduction process;GO:1902600//hydrogen ion transmembrane transport
SPAC11G7.01	3807	3109	4166	2786	1906	2769	50.88	42.75	57.88	39.01	31.57	36.7	50.5033	35.76	-0.498032	1.83479e-10	3.55119e-09	SPAC11G7.01	serine-rich Schizosaccharomyces specific protein [Source:PomBase;Acc:SPAC11G7.01]	-	-	-	-	GO:0016020//membrane;GO:0016021//integral component of membrane	GO:0003674//molecular_function	GO:0008150//biological_process
SPAC1F7.02c	578	642	1069	582	105	191	11.28	12.89	21.69	11.9	2.54	3.7	15.2867	6.04667	-1.33806	2.17311e-10	4.19018e-09	has1	ATP-dependent RNA helicase Has1 (predicted) [Source:PomBase;Acc:SPAC1F7.02c]	-	-	-	-	GO:0005634//nucleus;GO:0005730//nucleolus	GO:0000166//nucleotide binding;GO:0003676//nucleic acid binding;GO:0003723//RNA binding;GO:0003724//RNA helicase activity;GO:0004386//helicase activity;GO:0005524//ATP binding;GO:0016787//hydrolase activity	GO:0000463//maturation of LSU-rRNA from tricistronic rRNA transcript (SSU-rRNA, 5.8S rRNA, LSU-rRNA);GO:0006364//rRNA processing;GO:0042254//ribosome biogenesis
SPCC622.16c	94	54	129	611	298	470	1	0.59	1.43	6.84	3.95	4.98	1.00667	5.25667	2.38456	2.20885e-10	4.24314e-09	epe1	Jmjc domain chromatin associated protein Epe1 [Source:PomBase;Acc:SPCC622.16c]	-	-	-	-	GO:0005634//nucleus;GO:0005720//nuclear heterochromatin	GO:0005515//protein binding;GO:0016491//oxidoreductase activity;GO:0046872//metal ion binding;GO:0051213//dioxygenase activity;GO:0051864//histone demethylase activity (H3-K36 specific)	GO:0001672//regulation of chromatin assembly or disassembly;GO:0001934//positive regulation of protein phosphorylation;GO:0006325//chromatin organization;GO:0006338//chromatin remodeling;GO:0006357//regulation of transcription from RNA polymerase II promoter;GO:0031454//regulation of extent of heterochromatin assembly;GO:0033696//negative regulation of extent of heterochromatin assembly;GO:005511…
SPBPB21E7.04c	267	108	96	1891	827	1069	10.03	4.18	3.75	74.44	38.51	39.83	5.98667	50.9267	3.0886	2.2256e-10	4.25826e-09	SPBPB21E7.04c	human COMT ortholog 2 [Source:PomBase;Acc:SPBPB21E7.04c]	Metabolism;Metabolism	Global and overview maps;Amino acid metabolism	ko01100//Metabolic pathways;ko00350//Tyrosine metabolism	K00545;K00545	GO:0000324//fungal-type vacuole;GO:0005773//vacuole	GO:0008168//methyltransferase activity;GO:0008171//O-methyltransferase activity;GO:0016740//transferase activity;GO:0046872//metal ion binding	GO:0006584//catecholamine metabolic process;GO:0008150//biological_process;GO:0032259//methylation
SPCC417.05c	780	828	992	3432	2292	3547	15.54	16.97	20.54	71.62	56.59	70.07	17.6833	66.0933	1.90211	2.24296e-10	4.25826e-09	cfh2	chitin synthase regulatory factor Cfh2 (predicted) [Source:PomBase;Acc:SPCC417.05c]	-	-	-	-	GO:0005634//nucleus;GO:0005829//cytosol;GO:0016020//membrane;GO:0032153//cell division site	GO:0003674//molecular_function;GO:0005515//protein binding;GO:0008047//enzyme activator activity	GO:0008150//biological_process;GO:0043085//positive regulation of catalytic activity
SPBC1709.11c	134	99	185	708	499	634	4.42	3.36	6.35	24.48	20.41	20.75	4.71	21.88	2.21581	2.24315e-10	4.25826e-09	png2	ING family homolog Png2 [Source:PomBase;Acc:SPBC1709.11c]	-	-	-	-	GO:0005634//nucleus;GO:0005737//cytoplasm;GO:0005829//cytosol;GO:0032221//Rpd3S complex;GO:0033698//Rpd3L complex;GO:0035267//NuA4 histone acetyltransferase complex;GO:0070210//Rpd3L-Expanded complex	GO:0035064//methylated histone binding;GO:0046872//metal ion binding;GO:0061659//ubiquitin-like protein ligase activity	GO:0006325//chromatin organization;GO:0016573//histone acetylation;GO:0070647//protein modification by small protein conjugation or removal
SPBP23A10.07	2899	2818	4804	3332	1581	2257	32.19	32.2	55.45	38.76	21.76	24.86	39.9467	28.46	-0.489139	2.24993e-10	4.25826e-09	rpa2	DNA-directed RNA polymerase I complex subunit Rpa2 [Source:PomBase;Acc:SPBP23A10.07]	Metabolism;Metabolism;Metabolism;Genetic Information Processing	Global and overview maps;Nucleotide metabolism;Nucleotide metabolism;Transcription	ko01100//Metabolic pathways;ko00230//Purine metabolism;ko00240//Pyrimidine metabolism;ko03020//RNA polymerase	K03002;K03002;K03002;K03002	GO:0005634//nucleus;GO:0005730//nucleolus;GO:0005736//DNA-directed RNA polymerase I complex	GO:0001054//RNA polymerase I activity;GO:0003677//DNA binding;GO:0003899//DNA-directed RNA polymerase activity;GO:0016740//transferase activity;GO:0016779//nucleotidyltransferase activity;GO:0032549//ribonucleoside binding;GO:0046872//metal ion binding	GO:0006351//transcription, DNA-templated;GO:0006360//transcription from RNA polymerase I promoter
SPAC1B3.20	155	157	153	872	387	584	12.9	13.43	13.24	75.87	39.85	48.1	13.19	54.6067	2.04963	2.27159e-10	4.28345e-09	SPAC1B3.20	Schizosaccharomyces specific protein [Source:PomBase;Acc:SPAC1B3.20]	-	-	-	-	GO:0005634//nucleus;GO:0005829//cytosol	GO:0003674//molecular_function	GO:0008150//biological_process
SPBC1734.11	8250	6921	9180	6525	4230	6523	144.88	125.07	167.6	120.06	92.08	113.62	145.85	108.587	-0.425638	2.63236e-10	4.94555e-09	mas5	DNAJ domain protein Mas5 (predicted) [Source:PomBase;Acc:SPBC1734.11]	Genetic Information Processing	Folding, sorting and degradation	ko04141//Protein processing in endoplasmic reticulum	K09503	GO:0005634//nucleus;GO:0005737//cytoplasm;GO:0005829//cytosol	GO:0005524//ATP binding;GO:0030544//Hsp70 protein binding;GO:0031072//heat shock protein binding;GO:0046872//metal ion binding;GO:0051082//unfolded protein binding	GO:0006457//protein folding;GO:0009408//response to heat;GO:0015031//protein transport;GO:0070924//heterochromatin assembly involved in chromatin silencing by small RNA;GO:1900035//negative regulation of cellular response to heat
SPBC11C11.10	433	490	626	493	236	384	13.37	15.57	20.09	15.95	9.03	11.76	16.3433	12.2467	-0.416313	3.19406e-10	5.97895e-09	pus4	tRNA pseudouridine synthase Pus4 (predicted) [Source:PomBase;Acc:SPBC11C11.10]	-	-	-	-	GO:0005634//nucleus;GO:0005739//mitochondrion	GO:0003723//RNA binding;GO:0009982//pseudouridine synthase activity;GO:0016853//isomerase activity	GO:0001522//pseudouridine synthesis;GO:0006396//RNA processing;GO:0006400//tRNA modification;GO:0008033//tRNA processing;GO:0009451//RNA modification;GO:0031119//tRNA pseudouridine synthesis;GO:1990481//mRNA pseudouridine synthesis
SPBC1703.13c	7945	10637	11030	6014	4805	6069	244.05	336.21	352.22	193.56	182.95	184.9	310.827	187.137	-0.732018	3.25851e-10	6.07741e-09	SPBC1703.13c	mitochondrial inorganic phosphate transmembrane transporter (predicted) [Source:PomBase;Acc:SPBC1703.13c]	-	-	-	-	GO:0005739//mitochondrion;GO:0005743//mitochondrial inner membrane;GO:0016020//membrane;GO:0016021//integral component of membrane;GO:0031305//integral component of mitochondrial inner membrane	GO:0005315//inorganic phosphate transmembrane transporter activity	GO:0035435//phosphate ion transmembrane transport;GO:1990547//mitochondrial phosphate ion transmembrane transport
SPBC30D10.18c	1754	1432	1486	1381	795	1023	90.47	76	79.68	74.63	50.83	52.33	82.05	59.2633	-0.469364	3.57771e-10	6.64858e-09	rpl102	60S ribosomal protein L10a [Source:PomBase;Acc:SPBC30D10.18c]	Genetic Information Processing	Translation	ko03010//Ribosome	K02865	GO:0005829//cytosol;GO:0005840//ribosome;GO:0015934//large ribosomal subunit;GO:0022625//cytosolic large ribosomal subunit	GO:0003723//RNA binding;GO:0003735//structural constituent of ribosome	GO:0000470//maturation of LSU-rRNA;GO:0002181//cytoplasmic translation;GO:0006412//translation
SPAC4F8.03	390	449	476	402	194	334	14.85	17.59	18.84	16.04	9.16	12.61	17.0933	12.6033	-0.439628	3.70819e-10	6.86617e-09	sdo1	SBDS family ribosome maturation protein Sdo1 (predicted) [Source:PomBase;Acc:SPAC4F8.03]	Genetic Information Processing	Translation	ko03008//Ribosome biogenesis in eukaryotes	K14574	GO:0005634//nucleus;GO:0005730//nucleolus;GO:0005737//cytoplasm;GO:0005829//cytosol;GO:0030687//preribosome, large subunit precursor	GO:0005085//guanyl-nucleotide exchange factor activity	GO:0042254//ribosome biogenesis;GO:0042256//mature ribosome assembly
SPAC26F1.07	5155	4804	4738	20235	15202	21508	165.88	159.07	158.5	682.24	606.37	686.44	161.15	658.35	2.03045	3.78552e-10	6.98416e-09	SPAC26F1.07	glucose 1-dehydrogenase (NADP+) (predicted) [Source:PomBase;Acc:SPAC26F1.07]	Metabolism;Metabolism;Metabolism;Metabolism;Metabolism;Metabolism	Global and overview maps;Global and overview maps;Global and overview maps;Carbohydrate metabolism;Lipid metabolism;Carbohydrate metabolism	ko01100//Metabolic pathways;ko01110//Biosynthesis of secondary metabolites;ko01130//Biosynthesis of antibiotics;ko00010//Glycolysis / Gluconeogenesis;ko00561//Glycerolipid metabolism;ko00040//Pentose and glucuronate interconversions	K00002;K00002;K00002;K00002;K00002;K00002	GO:0005634//nucleus;GO:0005829//cytosol	GO:0004032//alditol:NADP+ 1-oxidoreductase activity;GO:0008106//alcohol dehydrogenase (NADP+) activity;GO:0016491//oxidoreductase activity;GO:0047935//glucose 1-dehydrogenase (NADP+) activity	GO:0019568//arabinose catabolic process;GO:0042843//D-xylose catabolic process;GO:0055114//oxidation-reduction process
SPBC713.03	722	706	1029	809	404	635	14.03	14.11	20.78	16.47	9.73	12.24	16.3067	12.8133	-0.347816	4.04855e-10	7.44266e-09	SPBC713.03	mitochondrial D-lactate dehydrogenase, cytochrome (predicted) [Source:PomBase;Acc:SPBC713.03]	Metabolism	Carbohydrate metabolism	ko00620//Pyruvate metabolism	K21618	GO:0005739//mitochondrion;GO:0005759//mitochondrial matrix	GO:0003824//catalytic activity;GO:0004458//D-lactate dehydrogenase (cytochrome) activity;GO:0016491//oxidoreductase activity;GO:0050660//flavin adenine dinucleotide binding;GO:0071949//FAD binding;GO:0099615//(D)-2-hydroxyglutarate-pyruvate transhydrogenase activity	GO:0006091//generation of precursor metabolites and energy;GO:0055114//oxidation-reduction process;GO:1903457//lactate catabolic process
SPAC2C4.11c	1054	1645	1640	1357	531	831	37.67	60.5	60.94	50.82	23.53	29.46	53.0367	34.6033	-0.616079	4.36526e-10	7.99622e-09	rbp28	RNA-binding protein Rbp28 [Source:PomBase;Acc:SPAC2C4.11c]	-	-	-	-	GO:0005634//nucleus;GO:0005730//nucleolus;GO:0005737//cytoplasm;GO:0005829//cytosol	GO:0003676//nucleic acid binding;GO:0003723//RNA binding	GO:0006364//rRNA processing;GO:0042254//ribosome biogenesis
SPAC25G10.05c	12277	10544	12504	8153	6261	8057	403.28	356.4	426.99	280.61	254.93	262.5	395.557	266.013	-0.572386	4.44865e-10	8.11997e-09	his1	ATP phosphoribosyltransferase [Source:PomBase;Acc:SPAC25G10.05c]	Metabolism;Metabolism;Metabolism;Metabolism	Global and overview maps;Global and overview maps;Global and overview maps;Amino acid metabolism	ko01100//Metabolic pathways;ko01110//Biosynthesis of secondary metabolites;ko01230//Biosynthesis of amino acids;ko00340//Histidine metabolism	K00765;K00765;K00765;K00765	GO:0005737//cytoplasm;GO:0005829//cytosol	GO:0000166//nucleotide binding;GO:0000287//magnesium ion binding;GO:0003879//ATP phosphoribosyltransferase activity;GO:0005524//ATP binding;GO:0016740//transferase activity;GO:0016757//transferase activity, transferring glycosyl groups	GO:0000105//histidine biosynthetic process;GO:0008652//cellular amino acid biosynthetic process
SPBC16G5.02c	185	162	254	1123	521	675	5.75	5.18	8.21	36.58	20.07	20.8	6.38	25.8167	2.01667	4.61205e-10	8.38837e-09	rbk1	ribokinase Rbk1 (predicted) [Source:PomBase;Acc:SPBC16G5.02c]	Metabolism	Carbohydrate metabolism	ko00030//Pentose phosphate pathway	K00852	GO:0005634//nucleus;GO:0005737//cytoplasm;GO:0005829//cytosol	GO:0000166//nucleotide binding;GO:0004747//ribokinase activity;GO:0005524//ATP binding;GO:0016301//kinase activity;GO:0016740//transferase activity;GO:0016773//phosphotransferase activity, alcohol group as acceptor;GO:0046872//metal ion binding	GO:0005975//carbohydrate metabolic process;GO:0006014//D-ribose metabolic process;GO:0016310//phosphorylation;GO:0019303//D-ribose catabolic process;GO:0046835//carbohydrate phosphorylation
SPAC18G6.07c	1073	934	1084	1155	496	743	29.8	26.69	31.3	33.61	17.08	20.47	29.2633	23.72	-0.30299	4.83681e-10	8.76608e-09	mra1	rRNA (pseudouridine) methyltransferase Mra1 [Source:PomBase;Acc:SPAC18G6.07c]	Genetic Information Processing	Translation	ko03008//Ribosome biogenesis in eukaryotes	K14568	GO:0005634//nucleus;GO:0005730//nucleolus;GO:0005829//cytosol;GO:0032040//small-subunit processome	GO:0003723//RNA binding;GO:0008168//methyltransferase activity;GO:0016740//transferase activity;GO:0019843//rRNA binding;GO:0070037//rRNA (pseudouridine) methyltransferase activity	GO:0006364//rRNA processing;GO:0019236//response to pheromone;GO:0032259//methylation;GO:0042254//ribosome biogenesis;GO:0070475//rRNA base methylation
SPAC8C9.15c	1287	1387	1732	1547	813	1147	24.62	27.3	34.45	31.01	19.28	21.76	28.79	24.0167	-0.261532	4.98574e-10	9.00418e-09	tif225	translation initiation factor eIF2B epsilon subunit (predicted) [Source:PomBase;Acc:SPAC8C9.15c]	Genetic Information Processing	Translation	ko03013//RNA transport	K03240	GO:0005829//cytosol;GO:0005851//eukaryotic translation initiation factor 2B complex	GO:0003743//translation initiation factor activity;GO:0005085//guanyl-nucleotide exchange factor activity;GO:0005515//protein binding;GO:0016779//nucleotidyltransferase activity;GO:0031369//translation initiation factor binding	GO:0002183//cytoplasmic translational initiation;GO:0006412//translation;GO:0006413//translational initiation;GO:0009058//biosynthetic process
SPAC15A10.05c	111	159	142	700	689	747	4.9	7.22	6.51	32.35	37.67	32.68	6.21	34.2333	2.46274	5.52059e-10	9.93513e-09	mug182	NADHX epimerase (predicted) [Source:PomBase;Acc:SPAC15A10.05c]	-	-	-	-	GO:0005634//nucleus;GO:0005737//cytoplasm;GO:0005739//mitochondrion;GO:0005829//cytosol	GO:0000166//nucleotide binding;GO:0016853//isomerase activity;GO:0046872//metal ion binding;GO:0052856//NADHX epimerase activity;GO:0052857//NADPHX epimerase activity	GO:0046496//nicotinamide nucleotide metabolic process
SPBC29B5.02c	435	475	437	2593	1682	1530	5.84	6.56	6.1	36.46	27.98	20.36	6.16667	28.2667	2.19654	5.71517e-10	1.01898e-08	isp4	OPT oligopeptide transmembrane transporter family Isp4 [Source:PomBase;Acc:SPBC29B5.02c]	-	-	-	-	GO:0005783//endoplasmic reticulum;GO:0005789//endoplasmic reticulum membrane;GO:0005794//Golgi apparatus;GO:0005886//plasma membrane;GO:0005887//integral component of plasma membrane;GO:0016020//membrane;GO:0016021//integral component of membrane	GO:0035673//oligopeptide transmembrane transporter activity;GO:1901584//tetrapeptide transmembrane transporter activity	GO:0015031//protein transport;GO:0015833//peptide transport;GO:0055085//transmembrane transport;GO:1901583//tetrapeptide transmembrane transport
SPBPB2B2.10c	39	28	46	253	126	221	1.06	0.78	1.3	7.21	4.25	5.96	1.04667	5.80667	2.47191	5.7152e-10	1.01898e-08	gal7	galactose-1-phosphate uridylyltransferase Gal7 [Source:PomBase;Acc:SPBPB2B2.10c]	Metabolism;Metabolism;Metabolism	Global and overview maps;Carbohydrate metabolism;Carbohydrate metabolism	ko01100//Metabolic pathways;ko00520//Amino sugar and nucleotide sugar metabolism;ko00052//Galactose metabolism	K00965;K00965;K00965	GO:0005634//nucleus;GO:0005737//cytoplasm;GO:0005829//cytosol	GO:0008108//UDP-glucose:hexose-1-phosphate uridylyltransferase activity;GO:0008270//zinc ion binding;GO:0016740//transferase activity;GO:0016779//nucleotidyltransferase activity;GO:0046872//metal ion binding	GO:0005975//carbohydrate metabolic process;GO:0006012//galactose metabolic process;GO:0033499//galactose catabolic process via UDP-galactose;GO:0042125//protein galactosylation;GO:0052574//UDP-D-galactose biosynthetic process
SPBC2F12.07c	57901	50684	57002	37651	29719	35187	2607.66	2348.84	2668.78	1776.68	1659.06	1571.75	2541.76	1669.16	-0.606703	5.73543e-10	1.01898e-08	rpl802	60S ribosomal protein L8 (predicted) [Source:PomBase;Acc:SPBC2F12.07c]	Genetic Information Processing	Translation	ko03010//Ribosome	K02938	GO:0005634//nucleus;GO:0005829//cytosol;GO:0005840//ribosome;GO:0022625//cytosolic large ribosomal subunit	GO:0003723//RNA binding;GO:0003735//structural constituent of ribosome;GO:0019843//rRNA binding	GO:0002181//cytoplasmic translation;GO:0006412//translation
SPCC622.11	98	116	87	499	508	771	2.16	2.63	2	11.54	13.9	16.88	2.26333	14.1067	2.63986	5.74158e-10	1.01898e-08	SPCC622.11	LMBR1-like membrane protein [Source:PomBase;Acc:SPCC622.11]	-	-	-	-	GO:0000139//Golgi membrane;GO:0005737//cytoplasm;GO:0005794//Golgi apparatus;GO:0016020//membrane;GO:0016021//integral component of membrane	GO:0003674//molecular_function	GO:0008150//biological_process
SPCC1682.14	66405	50356	60464	37112	30004	37103	3891.55	3036.6	3683.6	2278.79	2179.55	2156.59	3537.25	2204.98	-0.681865	5.95985e-10	1.05407e-08	rpl1902	60S ribosomal protein L19 [Source:PomBase;Acc:SPCC1682.14]	Genetic Information Processing	Translation	ko03010//Ribosome	K02885	GO:0005622//intracellular;GO:0005737//cytoplasm;GO:0005829//cytosol;GO:0005840//ribosome;GO:0022625//cytosolic large ribosomal subunit	GO:0003723//RNA binding;GO:0003735//structural constituent of ribosome	GO:0002181//cytoplasmic translation;GO:0006412//translation
SPAC644.15	23253	27779	20402	11827	10625	12869	1442.05	1772.68	1315.3	768.5	816.76	791.55	1510.01	792.27	-0.930494	6.25365e-10	1.10223e-08	rpp101	60S acidic ribosomal protein A1 [Source:PomBase;Acc:SPAC644.15]	Genetic Information Processing	Translation	ko03010//Ribosome	K02942	GO:0005622//intracellular;GO:0005829//cytosol;GO:0005840//ribosome;GO:0022625//cytosolic large ribosomal subunit	GO:0003735//structural constituent of ribosome;GO:0030295//protein kinase activator activity;GO:0043021//ribonucleoprotein complex binding	GO:0002181//cytoplasmic translation;GO:0002182//cytoplasmic translational elongation;GO:0006414//translational elongation;GO:0032147//activation of protein kinase activity
SPAC2H10.01	5098	5410	10020	3492	2719	4125	73.08	79.8	149.32	52.45	48.32	58.65	100.733	53.14	-0.922671	6.53009e-10	1.14701e-08	SPAC2H10.01	transcription factor, zf-fungal binuclear cluster type (predicted) [Source:PomBase;Acc:SPAC2H10.01]	-	-	-	-	GO:0005634//nucleus;GO:0005737//cytoplasm;GO:0005829//cytosol	GO:0000978//RNA polymerase II core promoter proximal region sequence-specific DNA binding;GO:0000981//RNA polymerase II transcription factor activity, sequence-specific DNA binding;GO:0003677//DNA binding;GO:0008270//zinc ion binding;GO:0046872//metal ion binding	GO:0006355//regulation of transcription, DNA-templated;GO:0006357//regulation of transcription from RNA polymerase II promoter
SPBPB8B6.06c	231	393	343	183	130	152	7.23	12.63	11.15	5.98	5.03	4.71	10.3367	5.24	-0.980132	6.62024e-10	1.15888e-08	SPBPB8B6.06c	CRCB domain protein [Source:PomBase;Acc:SPBPB8B6.06c]	-	-	-	-	GO:0016021//integral component of membrane	-	-
SPBC16A3.13	682	611	882	2967	2146	2658	12.5	11.52	16.8	56.97	48.74	48.31	13.6067	51.34	1.91577	7.59388e-10	1.3248e-08	meu7	alpha-amylase homolog Aah4 [Source:PomBase;Acc:SPBC16A3.13]	Metabolism;Metabolism	Global and overview maps;Carbohydrate metabolism	ko01100//Metabolic pathways;ko00500//Starch and sucrose metabolism	K01176;K01176	GO:0005783//endoplasmic reticulum;GO:0005886//plasma membrane;GO:0009897//external side of plasma membrane;GO:0016020//membrane;GO:0031225//anchored component of membrane	GO:0003824//catalytic activity;GO:0004556//alpha-amylase activity;GO:0005509//calcium ion binding;GO:0016787//hydrolase activity;GO:0016798//hydrolase activity, acting on glycosyl bonds;GO:0046872//metal ion binding	GO:0005975//carbohydrate metabolic process;GO:0008152//metabolic process;GO:0008360//regulation of cell shape;GO:0009272//fungal-type cell wall biogenesis;GO:0016052//carbohydrate catabolic process
SPBC14F5.10c	152	121	153	642	395	633	2.5	2.05	2.62	11.08	8.07	10.34	2.39	9.83	2.04018	8.30945e-10	1.44472e-08	SPBC14F5.10c	ubiquitin-protein ligase E3 (predicted) [Source:PomBase;Acc:SPBC14F5.10c]	-	-	-	-	GO:0005829//cytosol	GO:0008270//zinc ion binding;GO:0046872//metal ion binding;GO:0061630//ubiquitin protein ligase activity	GO:0016567//protein ubiquitination;GO:0070647//protein modification by small protein conjugation or removal
SPAC56F8.12	598	505	1058	3330	2608	3628	20.33	17.67	37.4	118.64	109.92	122.35	25.1333	116.97	2.21846	8.48343e-10	1.46998e-08	SPAC56F8.12	conserved fungal protein [Source:PomBase;Acc:SPAC56F8.12]	-	-	-	-	GO:0005794//Golgi apparatus;GO:0016020//membrane;GO:0016021//integral component of membrane	GO:0003674//molecular_function	GO:0008150//biological_process
SPAC1783.08c	58832	56825	61699	31871	29678	35977	2894.36	2876.69	3155.52	1642.87	1809.84	1755.49	2975.52	1736.07	-0.777321	8.65261e-10	1.49425e-08	rpl1502	60S ribosomal protein L15b (predicted) [Source:PomBase;Acc:SPAC1783.08c]	Genetic Information Processing	Translation	ko03010//Ribosome	K02877	GO:0005622//intracellular;GO:0005634//nucleus;GO:0005730//nucleolus;GO:0005840//ribosome;GO:0022625//cytosolic large ribosomal subunit	GO:0003723//RNA binding;GO:0003735//structural constituent of ribosome	GO:0002181//cytoplasmic translation;GO:0006412//translation
SPAC6B12.03c	5	4	4	124	41	66	0.17	0.14	0.15	4.53	1.77	2.28	0.153333	2.86	4.22127	1.06299e-09	1.82956e-08	bit2	HbrB family protein involved in TOR signaling Bit2 (predicted) [Source:PomBase;Acc:SPAC6B12.03c]	-	-	-	-	GO:0005634//nucleus;GO:0005829//cytosol;GO:0031932//TORC2 complex	GO:0003674//molecular_function	GO:0031929//TOR signaling;GO:0038203//TORC2 signaling
SPCC594.04c	115	117	98	535	447	616	3.36	3.53	2.99	16.45	16.25	17.93	3.29333	16.8767	2.35741	1.12068e-09	1.91674e-08	SPCC594.04c	steroid oxidoreductase superfamily protein (predicted) [Source:PomBase;Acc:SPCC594.04c]	-	-	-	-	GO:0005783//endoplasmic reticulum;GO:0005789//endoplasmic reticulum membrane;GO:0016020//membrane;GO:0016021//integral component of membrane	GO:0016229//steroid dehydrogenase activity;GO:0016627//oxidoreductase activity, acting on the CH-CH group of donors	GO:0006629//lipid metabolic process;GO:0008202//steroid metabolic process;GO:0055114//oxidation-reduction process
SPBC19C2.03	437	344	421	405	135	204	34.22	27.72	34.28	33.23	13.11	15.85	32.0733	20.73	-0.629654	1.12112e-09	1.91674e-08	rpc10	DNA-directed RNA polymerase I, II and III subunit Rpc10 [Source:PomBase;Acc:SPBC19C2.03]	Metabolism;Metabolism;Metabolism;Genetic Information Processing	Global and overview maps;Nucleotide metabolism;Nucleotide metabolism;Transcription	ko01100//Metabolic pathways;ko00230//Purine metabolism;ko00240//Pyrimidine metabolism;ko03020//RNA polymerase	K03009;K03009;K03009;K03009	GO:0005634//nucleus;GO:0005665//DNA-directed RNA polymerase II, core complex;GO:0005666//DNA-directed RNA polymerase III complex;GO:0005730//nucleolus;GO:0005736//DNA-directed RNA polymerase I complex;GO:0005829//cytosol	GO:0001054//RNA polymerase I activity;GO:0001055//RNA polymerase II activity;GO:0001056//RNA polymerase III activity;GO:0003677//DNA binding;GO:0003899//DNA-directed RNA polymerase activity;GO:0005515//protein binding;GO:0008270//zinc ion binding;GO:0046872//metal ion binding	GO:0006351//transcription, DNA-templated;GO:0006360//transcription from RNA polymerase I promoter;GO:0006366//transcription from RNA polymerase II promoter;GO:0006383//transcription from RNA polymerase III promoter
SPCP31B10.07	104367	110001	117834	69234	58206	73297	1693.9	1837.13	1988.16	1177.37	1171.02	1179.92	1839.73	1176.1	-0.645479	1.12709e-09	1.92055e-08	eft202	translation elongation factor 2 (EF-2) Eft2,B [Source:PomBase;Acc:SPCP31B10.07]	-	-	-	-	GO:0005737//cytoplasm;GO:0005829//cytosol;GO:1990904//ribonucleoprotein complex	GO:0000166//nucleotide binding;GO:0003746//translation elongation factor activity;GO:0003924//GTPase activity;GO:0005525//GTP binding;GO:0043022//ribosome binding	GO:0002182//cytoplasmic translational elongation;GO:0006412//translation;GO:0006414//translational elongation
SPBC17G9.09	4449	4464	5761	3834	2702	3729	112.83	116.49	151.88	101.87	84.94	93.79	127.067	93.5333	-0.442033	1.15372e-09	1.95941e-08	tif213	translation initiation factor eIF2 gamma subunit [Source:PomBase;Acc:SPBC17G9.09]	Genetic Information Processing	Translation	ko03013//RNA transport	K03242	GO:0005737//cytoplasm;GO:0005829//cytosol;GO:0005850//eukaryotic translation initiation factor 2 complex	GO:0000049//tRNA binding;GO:0000166//nucleotide binding;GO:0003743//translation initiation factor activity;GO:0003924//GTPase activity;GO:0005525//GTP binding	GO:0001731//formation of translation preinitiation complex;GO:0006412//translation;GO:0006413//translational initiation;GO:0045903//positive regulation of translational fidelity
SPCC1235.01	1367	1130	946	14757	2773	6539	24.5	20.84	17.63	277.14	61.61	116.25	20.99	151.667	2.85313	1.20929e-09	2.04315e-08	SPCC1235.01	Schizosaccharomyces specific protein [Source:PomBase;Acc:SPCC1235.01]	-	-	-	-	GO:0005737//cytoplasm;GO:0005829//cytosol	GO:0003674//molecular_function	GO:0008150//biological_process
SPBC21C3.08c	24394	21305	13704	11033	7874	10408	591.18	531.29	345.25	280.16	236.54	250.17	489.24	255.623	-0.936523	1.21099e-09	2.04315e-08	car2	ornithine transaminase Car2 [Source:PomBase;Acc:SPBC21C3.08c]	Metabolism;Metabolism;Metabolism;Metabolism	Global and overview maps;Global and overview maps;Global and overview maps;Amino acid metabolism	ko01100//Metabolic pathways;ko01110//Biosynthesis of secondary metabolites;ko01130//Biosynthesis of antibiotics;ko00330//Arginine and proline metabolism	K00819;K00819;K00819;K00819	GO:0005634//nucleus;GO:0005737//cytoplasm;GO:0005829//cytosol	GO:0003824//catalytic activity;GO:0004587//ornithine-oxo-acid transaminase activity;GO:0008483//transaminase activity;GO:0016740//transferase activity;GO:0030170//pyridoxal phosphate binding	GO:0010121//arginine catabolic process to proline via ornithine;GO:0019544//arginine catabolic process to glutamate;GO:0055129//L-proline biosynthetic process
SPAC1F8.02c	0	0	0	70	41	64	0	0	0	4.12	2.85	3.56	0.001	3.51	11.7773	1.23611e-09	2.07868e-08	shu1	heme import protein Shu1 [Source:PomBase;Acc:SPAC1F8.02c]	-	-	-	-	GO:0000324//fungal-type vacuole;GO:0005783//endoplasmic reticulum;GO:0005886//plasma membrane;GO:0016020//membrane;GO:0031225//anchored component of membrane;GO:0031362//anchored component of external side of plasma membrane;GO:0046658//anchored component of plasma membrane	GO:0020037//heme binding	GO:0010106//cellular response to iron ion starvation;GO:1904334//heme import across plasma membrane
SPAC57A7.12	9679	10414	11127	7326	5456	7827	217.84	241.18	260.34	172.76	152.21	174.72	239.787	166.563	-0.525681	1.28739e-09	2.15785e-08	ssz1	heat shock protein Ssz1 (predicted) [Source:PomBase;Acc:SPAC57A7.12]	-	-	-	-	GO:0005634//nucleus;GO:0005737//cytoplasm;GO:0005829//cytosol;GO:0005840//ribosome;GO:0005844//polysome	GO:0000166//nucleotide binding;GO:0005524//ATP binding;GO:0016887//ATPase activity;GO:0031072//heat shock protein binding;GO:0042623//ATPase activity, coupled;GO:0044183//protein binding involved in protein folding;GO:0051082//unfolded protein binding;GO:0051787//misfolded protein binding	GO:0002181//cytoplasmic translation;GO:0006450//regulation of translational fidelity;GO:0006986//response to unfolded protein;GO:0034605//cellular response to heat;GO:0034620//cellular response to unfolded protein;GO:0042026//protein refolding;GO:0051083//'de novo' cotranslational protein folding;GO:0051085//chaperone mediated protein folding requiring cofactor
SPAC26H5.04	44	53	36	297	159	260	0.65	0.81	0.56	4.63	2.93	3.84	0.673333	3.8	2.49661	1.46679e-09	2.45054e-08	gid5	GID complex armadillo repeat subunit Gid5 (predicted) [Source:PomBase;Acc:SPAC26H5.04]	-	-	-	-	GO:0005634//nucleus;GO:0005737//cytoplasm;GO:0005829//cytosol;GO:0034657//GID complex	GO:0003674//molecular_function;GO:0005515//protein binding	GO:0043161//proteasome-mediated ubiquitin-dependent protein catabolic process;GO:0045721//negative regulation of gluconeogenesis
SPAC3H5.09c	34	33	41	345	108	191	0.17	0.17	0.21	1.81	0.67	0.95	0.183333	1.14333	2.64071	1.55892e-09	2.59552e-08	SPAC3H5.09c	conserved eukaryotic mitochondrial protein (predicted) [Source:PomBase;Acc:SPAC3H5.09c]	-	-	-	-	GO:0005739//mitochondrion;GO:0016020//membrane;GO:0016021//integral component of membrane	GO:0003674//molecular_function	GO:0008150//biological_process
SPAC7D4.04	73	82	110	604	207	406	0.95	1.1	1.48	8.22	3.33	5.23	1.17667	5.59333	2.249	1.56369e-09	2.59552e-08	atg11	autophagy protein Atg11 [Source:PomBase;Acc:SPAC7D4.04]	-	-	-	-	GO:0000329//fungal-type vacuole membrane;GO:0000407//pre-autophagosomal structure;GO:0005634//nucleus;GO:0005737//cytoplasm;GO:0005773//vacuole;GO:0005774//vacuolar membrane;GO:0016020//membrane;GO:0019898//extrinsic component of membrane;GO:0034045//pre-autophagosomal structure membrane;GO:1990316//ATG1/ULK1 kinase complex	GO:0005515//protein binding;GO:0019901//protein kinase binding	GO:0000045//autophagosome assembly;GO:0000422//mitophagy;GO:0001934//positive regulation of protein phosphorylation;GO:0006914//autophagy;GO:0006995//cellular response to nitrogen starvation;GO:0015031//protein transport;GO:0016236//macroautophagy;GO:0030242//pexophagy;GO:0034497//protein localization to pre-autophagosomal structure;GO:0034727//piecemeal microautophagy of nucleus;GO:0061709//reti…
SPCC1620.06c	4821	4213	4517	3802	2547	3141	97.4	87.57	94.87	80.47	63.78	62.94	93.28	69.0633	-0.433648	1.57603e-09	2.60756e-08	SPCC1620.06c	ribose-phosphate pyrophosphokinase (predicted) [Source:PomBase;Acc:SPCC1620.06c]	Metabolism;Metabolism;Metabolism;Metabolism;Metabolism;Metabolism;Metabolism	Global and overview maps;Global and overview maps;Global and overview maps;Global and overview maps;Nucleotide metabolism;Global and overview maps;Carbohydrate metabolism	ko01100//Metabolic pathways;ko01110//Biosynthesis of secondary metabolites;ko01130//Biosynthesis of antibiotics;ko01230//Biosynthesis of amino acids;ko00230//Purine metabolism;ko01200//Carbon metabolism;ko00030//Pentose phosphate pathway	K00948;K00948;K00948;K00948;K00948;K00948;K00948	GO:0002189//ribose phosphate diphosphokinase complex;GO:0005737//cytoplasm;GO:0005829//cytosol	GO:0000166//nucleotide binding;GO:0000287//magnesium ion binding;GO:0004749//ribose phosphate diphosphokinase activity;GO:0005524//ATP binding;GO:0016301//kinase activity;GO:0016740//transferase activity;GO:0046872//metal ion binding	GO:0006015//5-phosphoribose 1-diphosphate biosynthetic process;GO:0006164//purine nucleotide biosynthetic process;GO:0009116//nucleoside metabolic process;GO:0009156//ribonucleoside monophosphate biosynthetic process;GO:0009165//nucleotide biosynthetic process;GO:0016310//phosphorylation;GO:0031505//fungal-type cell wall organization;GO:0044249//cellular biosynthetic process
SPAC8C9.03	64	35	58	335	166	288	1.14	0.64	1.07	6.23	3.65	5.07	0.95	4.98333	2.39111	1.66779e-09	2.75051e-08	cgs1	cAMP-dependent protein kinase regulatory subunit Cgs1 [Source:PomBase;Acc:SPAC8C9.03]	-	-	-	-	GO:0005634//nucleus;GO:0005737//cytoplasm;GO:0005829//cytosol;GO:0005952//cAMP-dependent protein kinase complex	GO:0000166//nucleotide binding;GO:0004862//cAMP-dependent protein kinase inhibitor activity;GO:0005515//protein binding;GO:0008603//cAMP-dependent protein kinase regulator activity;GO:0030552//cAMP binding;GO:0047555//3',5'-cyclic-GMP phosphodiesterase activity	GO:0001932//regulation of protein phosphorylation;GO:0019933//cAMP-mediated signaling;GO:0019934//cGMP-mediated signaling;GO:0042149//cellular response to glucose starvation;GO:0046827//positive regulation of protein export from nucleus;GO:0051447//negative regulation of meiotic cell cycle;GO:2000480//negative regulation of cAMP-dependent protein kinase activity
SPAC22G7.06c	6205	3524	7816	4155	2543	3210	38.03	22.23	49.8	26.68	19.32	19.51	36.6867	21.8367	-0.748503	1.72483e-09	2.83547e-08	ura1	carbamoyl-phosphate synthase (glutamine hydrolyzing), aspartate carbamoyltransferase Ura1 [Source:PomBase;Acc:SPAC22G7.06c]	Metabolism;Metabolism;Metabolism	Global and overview maps;Nucleotide metabolism;Amino acid metabolism	ko01100//Metabolic pathways;ko00240//Pyrimidine metabolism;ko00250//Alanine, aspartate and glutamate metabolism	K11541;K11541;K11541	GO:0005737//cytoplasm;GO:0005829//cytosol	GO:0000166//nucleotide binding;GO:0003824//catalytic activity;GO:0003922//GMP synthase (glutamine-hydrolyzing) activity;GO:0004070//aspartate carbamoyltransferase activity;GO:0004088//carbamoyl-phosphate synthase (glutamine-hydrolyzing) activity;GO:0004151//dihydroorotase activity;GO:0005524//ATP binding;GO:0016597//amino acid binding;GO:0016740//transferase activity;GO:0016743//carboxyl- or carb…	GO:0006177//GMP biosynthetic process;GO:0006207//'de novo' pyrimidine nucleobase biosynthetic process;GO:0006221//pyrimidine nucleotide biosynthetic process;GO:0006228//UTP biosynthetic process;GO:0006520//cellular amino acid metabolic process;GO:0006541//glutamine metabolic process;GO:0006807//nitrogen compound metabolic process;GO:0008152//metabolic process;GO:0019240//citrulline biosynthetic p…
SPBC839.15c	491929	504518	623834	382720	303287	354699	13495.5	14242.2	17791.3	11001	10313.5	9651.18	15176.3	10321.9	-0.556113	1.73691e-09	2.8462e-08	tef103	translation elongation factor EF-1 alpha Ef1a-c [Source:PomBase;Acc:SPBC839.15c]	Genetic Information Processing	Translation	ko03013//RNA transport	K03231	GO:0005737//cytoplasm;GO:0005829//cytosol;GO:0005853//eukaryotic translation elongation factor 1 complex	GO:0000166//nucleotide binding;GO:0003746//translation elongation factor activity;GO:0003924//GTPase activity;GO:0005516//calmodulin binding;GO:0005525//GTP binding	GO:0002182//cytoplasmic translational elongation;GO:0006412//translation;GO:0006414//translational elongation
SPBC16H5.11c	3322	3603	3717	3463	1988	2995	61.14	68.23	71.11	66.78	45.35	54.67	66.8267	55.6	-0.265339	1.83456e-09	2.99664e-08	skb1	type II protein arginine N-methyltransferase Skb1 [Source:PomBase;Acc:SPBC16H5.11c]	Genetic Information Processing;Cellular Processes;Environmental Information Processing	Translation;Cell growth and death;Signal transduction	ko03013//RNA transport;ko04111//Cell cycle - yeast;ko04011//MAPK signaling pathway - yeast	K02516;K02516;K02516	GO:0005634//nucleus;GO:0005829//cytosol;GO:0005938//cell cortex;GO:0051286//cell tip;GO:0071521//Cdc42 GTPase complex;GO:1990463//lateral cortical node	GO:0005515//protein binding;GO:0008168//methyltransferase activity;GO:0008469//histone-arginine N-methyltransferase activity;GO:0016274//protein-arginine N-methyltransferase activity;GO:0016740//transferase activity	GO:0006479//protein methylation;GO:0032259//methylation;GO:0034969//histone arginine methylation;GO:0035246//peptidyl-arginine N-methylation;GO:0061246//establishment or maintenance of bipolar cell polarity regulating cell shape;GO:0071470//cellular response to osmotic stress;GO:1903359//lateral cortical node assembly;GO:1903360//protein localization to lateral cortical node;GO:2000100//regulatio…
SPBP4H10.03	162	216	265	135	87	130	3.82	5.24	6.5	3.34	2.54	3.04	5.18667	2.97333	-0.802726	1.84847e-09	3.00729e-08	oxa102	mitochondrial inner membrane translocase Oxa102 [Source:PomBase;Acc:SPBP4H10.03]	Genetic Information Processing	Folding, sorting and degradation	ko03060//Protein export	K03217	GO:0005739//mitochondrion;GO:0005743//mitochondrial inner membrane;GO:0016020//membrane;GO:0016021//integral component of membrane;GO:0031305//integral component of mitochondrial inner membrane	GO:0032977//membrane insertase activity	GO:0032979//protein insertion into mitochondrial membrane from inner side;GO:0033617//mitochondrial respiratory chain complex IV assembly;GO:0051205//protein insertion into membrane
SPCC330.04c	33	42	53	272	142	212	0.98	1.29	1.64	8.5	5.25	6.27	1.30333	6.67333	2.3562	1.85281e-09	3.00729e-08	mug135	mug2/mug135/meu2 family, with repeat expansion [Source:PomBase;Acc:SPCC330.04c]	-	-	-	-	GO:0005575//cellular_component;GO:0005634//nucleus	GO:0003674//molecular_function	GO:0008150//biological_process;GO:0051321//meiotic cell cycle
SPAC1687.03c	806	604	734	724	340	431	28.83	22.22	27.29	27.15	15.08	15.27	26.1133	19.1667	-0.446187	1.85924e-09	3.00821e-08	rfc4	DNA replication factor C complex subunit Rfc4 (predicted) [Source:PomBase;Acc:SPAC1687.03c]	Genetic Information Processing;Genetic Information Processing;Genetic Information Processing	Replication and repair;Replication and repair;Replication and repair	ko03420//Nucleotide excision repair;ko03030//DNA replication;ko03430//Mismatch repair	K10755;K10755;K10755	GO:0000790//nuclear chromatin;GO:0005634//nucleus;GO:0005663//DNA replication factor C complex;GO:0005829//cytosol;GO:0031389//Rad17 RFC-like complex;GO:0031390//Ctf18 RFC-like complex;GO:0031391//Elg1 RFC-like complex;GO:0043599//nuclear DNA replication factor C complex	GO:0000166//nucleotide binding;GO:0003677//DNA binding;GO:0003689//DNA clamp loader activity;GO:0005524//ATP binding	GO:0006260//DNA replication;GO:0006261//DNA-dependent DNA replication;GO:0006271//DNA strand elongation involved in DNA replication;GO:0007049//cell cycle;GO:0070914//UV-damage excision repair;GO:0090618//DNA clamp unloading;GO:1903460//mitotic DNA replication leading strand elongation
SPBC17D11.05	9962	9512	11608	9453	5938	8912	136.25	133.87	165.05	135.47	100.67	120.9	145.057	119.013	-0.285493	1.87809e-09	3.02916e-08	tif32	translation initiation factor eIF3a [Source:PomBase;Acc:SPBC17D11.05]	Genetic Information Processing	Translation	ko03013//RNA transport	K03254	GO:0005737//cytoplasm;GO:0005852//eukaryotic translation initiation factor 3 complex;GO:0010494//cytoplasmic stress granule;GO:0016282//eukaryotic 43S preinitiation complex;GO:0033290//eukaryotic 48S preinitiation complex;GO:0043614//multi-eIF complex;GO:0071540//eukaryotic translation initiation factor 3 complex, eIF3e;GO:0071541//eukaryotic translation initiation factor 3 complex, eIF3m	GO:0003723//RNA binding;GO:0003729//mRNA binding;GO:0003743//translation initiation factor activity	GO:0001732//formation of cytoplasmic translation initiation complex;GO:0002183//cytoplasmic translational initiation;GO:0002188//translation reinitiation;GO:0006412//translation;GO:0006413//translational initiation
SPBC530.07c	164	135	130	98	53	73	4.51	3.82	3.72	2.83	1.81	1.99	4.01667	2.21	-0.861952	1.91561e-09	3.07999e-08	SPBC530.07c	TENA/THI family protein [Source:PomBase;Acc:SPBC530.07c]	-	-	-	-	GO:0005634//nucleus;GO:0005737//cytoplasm;GO:0005829//cytosol	GO:0003824//catalytic activity	GO:0008150//biological_process
SPAC4D7.09	1121	1051	1308	1208	642	1028	28.82	27.81	34.96	32.54	20.46	26.22	30.53	26.4067	-0.209325	1.93462e-09	3.10083e-08	tif223	translation initiation factor eIF2B gamma subunit (predicted) [Source:PomBase;Acc:SPAC4D7.09]	Genetic Information Processing	Translation	ko03013//RNA transport	K03241	GO:0005737//cytoplasm;GO:0005829//cytosol;GO:0005851//eukaryotic translation initiation factor 2B complex	GO:0003743//translation initiation factor activity;GO:0005085//guanyl-nucleotide exchange factor activity;GO:0005515//protein binding;GO:0016779//nucleotidyltransferase activity	GO:0002183//cytoplasmic translational initiation;GO:0006412//translation;GO:0006413//translational initiation;GO:0009058//biosynthetic process
SPAC821.11	468	371	630	390	196	375	11.43	9.32	15.99	9.98	5.93	9.08	12.2467	8.33	-0.556001	1.98909e-09	3.17821e-08	pro1	gamma-glutamyl phosphate reductase Pro1 (predicted) [Source:PomBase;Acc:SPAC821.11]	Metabolism;Metabolism;Metabolism;Metabolism;Metabolism;Metabolism	Global and overview maps;Global and overview maps;Global and overview maps;Global and overview maps;Amino acid metabolism;Biosynthesis of other secondary metabolites	ko01100//Metabolic pathways;ko01110//Biosynthesis of secondary metabolites;ko01130//Biosynthesis of antibiotics;ko01230//Biosynthesis of amino acids;ko00330//Arginine and proline metabolism;ko00332//Carbapenem biosynthesis	K00147;K00147;K00147;K00147;K00147;K00147	GO:0005634//nucleus;GO:0005829//cytosol	GO:0004350//glutamate-5-semialdehyde dehydrogenase activity;GO:0016491//oxidoreductase activity;GO:0016620//oxidoreductase activity, acting on the aldehyde or oxo group of donors, NAD or NADP as acceptor;GO:0050661//NADP binding	GO:0006561//proline biosynthetic process;GO:0008652//cellular amino acid biosynthetic process;GO:0055114//oxidation-reduction process;GO:0055129//L-proline biosynthetic process
SPBC2F12.14c	34796	37377	44509	28692	21866	27141	886.64	980.03	1179.02	766.04	690.65	685.93	1015.23	714.207	-0.507393	1.99671e-09	3.18048e-08	gua1	IMP dehydrogenase Gua1 [Source:PomBase;Acc:SPBC2F12.14c]	Metabolism;Metabolism;Metabolism	Global and overview maps;Global and overview maps;Nucleotide metabolism	ko01100//Metabolic pathways;ko01110//Biosynthesis of secondary metabolites;ko00230//Purine metabolism	K00088;K00088;K00088	GO:0005737//cytoplasm;GO:0005829//cytosol	GO:0000166//nucleotide binding;GO:0003824//catalytic activity;GO:0003938//IMP dehydrogenase activity;GO:0016491//oxidoreductase activity;GO:0046872//metal ion binding	GO:0006164//purine nucleotide biosynthetic process;GO:0006177//GMP biosynthetic process;GO:0006183//GTP biosynthetic process;GO:0055114//oxidation-reduction process
SPAC22A12.14c	29	46	37	249	139	225	0.86	1.41	1.15	7.77	5.13	6.64	1.14	6.51333	2.51436	2.04764e-09	3.2515e-08	SPAC22A12.14c	BSD domain protein, unknown biological role [Source:PomBase;Acc:SPAC22A12.14c]	-	-	-	-	GO:0005737//cytoplasm;GO:0005829//cytosol	GO:0003674//molecular_function	GO:0008150//biological_process
SPBC1A4.11c	202	207	188	124	87	115	7.77	8.19	7.51	5	4.15	4.39	7.82333	4.51333	-0.79359	2.05611e-09	3.25488e-08	SPBC1A4.11c	Schizosaccharomyces specific protein [Source:PomBase;Acc:SPBC1A4.11c]	-	-	-	-	GO:0005634//nucleus;GO:0005737//cytoplasm;GO:0005829//cytosol	GO:0003674//molecular_function	GO:0008150//biological_process
SPAC25B8.12c	7804	7430	6489	7133	3650	4715	176.48	172.89	152.55	169.01	102.31	105.75	167.307	125.69	-0.412625	2.07721e-09	3.27815e-08	SPAC25B8.12c	unknown HAD superfamily hydrolase [Source:PomBase;Acc:SPAC25B8.12c]	-	-	-	-	GO:0005634//nucleus;GO:0005737//cytoplasm;GO:0005829//cytosol	GO:0000287//magnesium ion binding;GO:0016787//hydrolase activity;GO:0016791//phosphatase activity	GO:0008150//biological_process;GO:0016311//dephosphorylation
SPAC644.05c	316	415	517	172	175	220	19.45	26.3	33.1	11.11	13.37	13.44	26.2833	12.64	-1.05615	2.16125e-09	3.40032e-08	dut1	deoxyuridine 5'-triphosphate nucleotidohydrolase (predicted) [Source:PomBase;Acc:SPAC644.05c]	Metabolism;Metabolism	Global and overview maps;Nucleotide metabolism	ko01100//Metabolic pathways;ko00240//Pyrimidine metabolism	K01520;K01520	GO:0005634//nucleus;GO:0005829//cytosol	GO:0000287//magnesium ion binding;GO:0004170//dUTP diphosphatase activity;GO:0016787//hydrolase activity;GO:0035870//dITP diphosphatase activity;GO:0046872//metal ion binding	GO:0006226//dUMP biosynthetic process;GO:0009117//nucleotide metabolic process;GO:0035863//dITP catabolic process;GO:0046080//dUTP metabolic process;GO:0046081//dUTP catabolic process
SPCC330.09	347	340	602	375	174	206	6.56	6.62	11.84	7.43	4.08	3.87	8.34	5.12667	-0.702026	2.1875e-09	3.4311e-08	enp2	rRNA processing protein Enp2 (predicted) [Source:PomBase;Acc:SPCC330.09]	-	-	-	-	GO:0005634//nucleus;GO:0005730//nucleolus;GO:0005829//cytosol;GO:0030686//90S preribosome;GO:0032040//small-subunit processome	GO:0003674//molecular_function;GO:0005515//protein binding	GO:0000462//maturation of SSU-rRNA from tricistronic rRNA transcript (SSU-rRNA, 5.8S rRNA, LSU-rRNA);GO:0006364//rRNA processing;GO:0042254//ribosome biogenesis;GO:0042274//ribosomal small subunit biogenesis
SPAP7G5.05	67336	64287	66125	36452	33882	39999	3320.38	3261.99	3389.68	1883.35	2070.97	1956.27	3324.02	1970.2	-0.754588	2.24244e-09	3.50655e-08	rpl1002	60S ribosomal protein L10 [Source:PomBase;Acc:SPAP7G5.05]	Genetic Information Processing	Translation	ko03010//Ribosome	K02866	GO:0005622//intracellular;GO:0005737//cytoplasm;GO:0005829//cytosol;GO:0005840//ribosome;GO:0022625//cytosolic large ribosomal subunit	GO:0003735//structural constituent of ribosome	GO:0000027//ribosomal large subunit assembly;GO:0002181//cytoplasmic translation;GO:0006412//translation;GO:0042254//ribosome biogenesis
SPCC1020.13c	113	152	157	692	354	585	1.78	2.47	2.58	11.45	6.93	9.16	2.27667	9.18	2.01157	2.35645e-09	3.67363e-08	SPCC1020.13c	DDHD family phospholipase (predicted) [Source:PomBase;Acc:SPCC1020.13c]	-	-	-	-	GO:0005634//nucleus;GO:0005737//cytoplasm;GO:0005829//cytosol	GO:0004620//phospholipase activity;GO:0016787//hydrolase activity;GO:0046872//metal ion binding	GO:0006629//lipid metabolic process;GO:0016042//lipid catabolic process;GO:0044242//cellular lipid catabolic process
MSTRG.1045	6	14	8	223	65	78	0.4	0.95	0.55	15.46	5.33	5.12	0.633333	8.63667	3.76944	2.44038e-09	3.79294e-08	--	-	-	-	-	-	-	-	-
SPAC23C4.16c	397	424	482	1792	1105	1410	9.78	10.74	12.34	46.24	33.73	34.44	10.9533	38.1367	1.79981	2.64673e-09	4.10123e-08	atg15	autophagy associated lipase Atg15 [Source:PomBase;Acc:SPAC23C4.16c]	Metabolism;Cellular Processes;Metabolism	Global and overview maps;Transport and catabolism;Lipid metabolism	ko01100//Metabolic pathways;ko04138//Autophagy - yeast;ko00561//Glycerolipid metabolism	K17900;K17900;K17900	GO:0000139//Golgi membrane;GO:0000328//fungal-type vacuole lumen;GO:0005768//endosome;GO:0005783//endoplasmic reticulum;GO:0005789//endoplasmic reticulum membrane;GO:0005794//Golgi apparatus;GO:0016020//membrane;GO:0016021//integral component of membrane;GO:0031902//late endosome membrane;GO:0032585//multivesicular body membrane	GO:0004620//phospholipase activity;GO:0004622//lysophospholipase activity;GO:0004806//triglyceride lipase activity;GO:0016787//hydrolase activity	GO:0006629//lipid metabolic process;GO:0006914//autophagy;GO:0016042//lipid catabolic process;GO:0016236//macroautophagy;GO:0034496//multivesicular body membrane disassembly;GO:0034727//piecemeal microautophagy of nucleus;GO:0044242//cellular lipid catabolic process;GO:0046461//neutral lipid catabolic process
SPCC1223.08c	3840	4413	6075	3756	2614	3050	101.81	120.39	167.43	104.34	85.9	80.2	129.877	90.1467	-0.526796	2.86447e-09	4.42526e-08	dfr1	dihydrofolate reductase/ serine hydrolase family fusion protein Dfr1 [Source:PomBase;Acc:SPCC1223.08c]	Metabolism;Metabolism;Metabolism	Global and overview maps;Metabolism of cofactors and vitamins;Metabolism of cofactors and vitamins	ko01100//Metabolic pathways;ko00670//One carbon pool by folate;ko00790//Folate biosynthesis	K00287;K00287;K00287	GO:0005739//mitochondrion;GO:0005829//cytosol	GO:0000166//nucleotide binding;GO:0004146//dihydrofolate reductase activity;GO:0005524//ATP binding;GO:0016491//oxidoreductase activity;GO:0050661//NADP binding	GO:0006545//glycine biosynthetic process;GO:0006730//one-carbon metabolic process;GO:0046452//dihydrofolate metabolic process;GO:0046654//tetrahydrofolate biosynthetic process;GO:0046655//folic acid metabolic process;GO:0055114//oxidation-reduction process
SPCP1E11.06	371	382	450	1583	1093	1455	5.59	5.92	7.04	24.98	20.4	21.73	6.18333	22.37	1.85511	3.07445e-09	4.73538e-08	apl4	AP-1 adaptor complex gamma subunit Apl4 [Source:PomBase;Acc:SPCP1E11.06]	-	-	-	-	GO:0005737//cytoplasm;GO:0005768//endosome;GO:0005794//Golgi apparatus;GO:0016020//membrane;GO:0030117//membrane coat;GO:0030121//AP-1 adaptor complex;GO:0030665//clathrin-coated vesicle membrane;GO:0031410//cytoplasmic vesicle	GO:0030276//clathrin binding	GO:0006886//intracellular protein transport;GO:0015031//protein transport;GO:0016192//vesicle-mediated transport;GO:0016197//endosomal transport
SPAPB18E9.02c	173	160	229	773	626	1161	1.33	1.27	1.83	6.23	5.97	8.86	1.47667	7.02	2.24913	3.26942e-09	5.02061e-08	ppk18	serine/threonine protein kinase Ppk18 (predicted) [Source:PomBase;Acc:SPAPB18E9.02c]	Cellular Processes;Cellular Processes	Cell growth and death;Transport and catabolism	ko04113//Meiosis - yeast;ko04138//Autophagy - yeast	K12767;K12767	GO:0005634//nucleus;GO:0005737//cytoplasm;GO:0005829//cytosol	GO:0000166//nucleotide binding;GO:0004672//protein kinase activity;GO:0004674//protein serine/threonine kinase activity;GO:0005524//ATP binding;GO:0016301//kinase activity;GO:0016740//transferase activity	GO:0000160//phosphorelay signal transduction system;GO:0006468//protein phosphorylation;GO:0016310//phosphorylation;GO:0018105//peptidyl-serine phosphorylation;GO:0035556//intracellular signal transduction;GO:1900237//positive regulation of induction of conjugation with cellular fusion
SPCC320.11c	556	644	1008	689	170	272	25.97	30.96	48.95	33.72	9.84	12.6	35.2933	18.72	-0.914815	3.49058e-09	5.34424e-08	nip7	RNA-binding protein involved in ribosome biogenesis Nip7 (predicted) [Source:PomBase;Acc:SPCC320.11c]	-	-	-	-	GO:0005634//nucleus;GO:0005730//nucleolus;GO:0005737//cytoplasm;GO:0005829//cytosol;GO:0030687//preribosome, large subunit precursor	GO:0003723//RNA binding	GO:0042254//ribosome biogenesis;GO:0042255//ribosome assembly;GO:0042273//ribosomal large subunit biogenesis;GO:1902626//assembly of large subunit precursor of preribosome
SPCC4G3.02	410	420	403	361	194	317	13.52	14.25	13.82	12.47	7.93	10.37	13.8633	10.2567	-0.434712	3.55567e-09	5.42769e-08	aph1	bis(5'-nucleosidyl)-tetraphosphatase [Source:PomBase;Acc:SPCC4G3.02]	Metabolism	Nucleotide metabolism	ko00230//Purine metabolism	K01522	GO:0005634//nucleus;GO:0005739//mitochondrion;GO:0005829//cytosol	GO:0000166//nucleotide binding;GO:0003824//catalytic activity;GO:0004081//bis(5'-nucleosyl)-tetraphosphatase (asymmetrical) activity;GO:0005525//GTP binding;GO:0016787//hydrolase activity	GO:0015964//diadenosine triphosphate catabolic process
SPBC29A10.05	88	64	59	617	214	319	1.51	1.14	1.05	11.14	4.57	5.45	1.23333	7.05333	2.51574	3.5866e-09	5.45865e-08	exo1	exonuclease I Exo1 [Source:PomBase;Acc:SPBC29A10.05]	Genetic Information Processing	Replication and repair	ko03430//Mismatch repair	K10746	GO:0005634//nucleus;GO:0035861//site of double-strand break;GO:0072686//mitotic spindle	GO:0003677//DNA binding;GO:0003690//double-stranded DNA binding;GO:0003824//catalytic activity;GO:0004518//nuclease activity;GO:0004527//exonuclease activity;GO:0016787//hydrolase activity;GO:0016788//hydrolase activity, acting on ester bonds;GO:0017108//5'-flap endonuclease activity;GO:0035312//5'-3' exodeoxyribonuclease activity;GO:0046872//metal ion binding;GO:0048256//flap endonuclease activi…	GO:0000706//meiotic DNA double-strand break processing;GO:0000710//meiotic mismatch repair;GO:0000723//telomere maintenance;GO:0000729//DNA double-strand break processing;GO:0006281//DNA repair;GO:0006298//mismatch repair;GO:0006310//DNA recombination;GO:0006974//cellular response to DNA damage stimulus;GO:0031297//replication fork processing;GO:0043570//maintenance of DNA repeat elements;GO:0090…
SPBC16E9.10c	239	209	348	244	105	130	3.99	3.59	6.04	4.27	2.17	2.15	4.54	2.86333	-0.664997	3.75416e-09	5.69677e-08	rix7	AAA family ATPase Rix7 (predicted) [Source:PomBase;Acc:SPBC16E9.10c]	Genetic Information Processing	Translation	ko03008//Ribosome biogenesis in eukaryotes	K14571	GO:0005634//nucleus;GO:0005730//nucleolus	GO:0000166//nucleotide binding;GO:0005524//ATP binding;GO:0016887//ATPase activity;GO:1990275//preribosome binding	GO:0000055//ribosomal large subunit export from nucleus;GO:0042254//ribosome biogenesis;GO:0051973//positive regulation of telomerase activity
SPCC965.06	429	531	685	2789	1313	1722	9.32	11.86	15.46	63.46	35.34	37.09	12.2133	45.2967	1.89095	4.04421e-09	6.11881e-08	osr2	aldo-keto reductase (predicted) [Source:PomBase;Acc:SPCC965.06]	-	-	-	-	GO:0005634//nucleus;GO:0005737//cytoplasm;GO:0005829//cytosol;GO:0016021//integral component of membrane	GO:0003674//molecular_function;GO:0005244//voltage-gated ion channel activity	GO:0006811//ion transport;GO:0006813//potassium ion transport;GO:0034765//regulation of ion transmembrane transport;GO:0055085//transmembrane transport;GO:0071805//potassium ion transmembrane transport
SPCC1840.01c	486	431	417	375	208	331	22.68	20.7	20.23	18.34	12.03	15.32	21.2033	15.23	-0.477375	4.07834e-09	6.1523e-08	mog1	Ran GTPase binding protein Mog1 [Source:PomBase;Acc:SPCC1840.01c]	-	-	-	-	GO:0005634//nucleus;GO:0005737//cytoplasm;GO:0005829//cytosol	GO:0008536//Ran GTPase binding	GO:0006606//protein import into nucleus;GO:0007049//cell cycle;GO:0015031//protein transport;GO:0016973//poly(A)+ mRNA export from nucleus;GO:0023052//signaling;GO:0051028//mRNA transport;GO:0051301//cell division
SPAC1B2.05	204	144	205	896	476	637	1.75	1.27	1.83	8.05	5.06	5.42	1.61667	6.17667	1.93381	4.31436e-09	6.48926e-08	mcm5	MCM complex subunit Mcm5 [Source:PomBase;Acc:SPAC1B2.05]	Cellular Processes;Cellular Processes;Genetic Information Processing	Cell growth and death;Cell growth and death;Replication and repair	ko04111//Cell cycle - yeast;ko04113//Meiosis - yeast;ko03030//DNA replication	K02209;K02209;K02209	GO:0005634//nucleus;GO:0005656//nuclear pre-replicative complex;GO:0005737//cytoplasm;GO:0005829//cytosol;GO:0031261//DNA replication preinitiation complex;GO:0042555//MCM complex;GO:0043596//nuclear replication fork	GO:0000166//nucleotide binding;GO:0003677//DNA binding;GO:0003678//DNA helicase activity;GO:0003688//DNA replication origin binding;GO:0003697//single-stranded DNA binding;GO:0004386//helicase activity;GO:0005515//protein binding;GO:0005524//ATP binding;GO:0016787//hydrolase activity;GO:0017116//single-stranded DNA-dependent ATP-dependent DNA helicase activity;GO:0043138//3'-5' DNA helicase activ…	GO:0000727//double-strand break repair via break-induced replication;GO:0006260//DNA replication;GO:0006267//pre-replicative complex assembly involved in nuclear cell cycle DNA replication;GO:0006270//DNA replication initiation;GO:0007049//cell cycle;GO:0032508//DNA duplex unwinding;GO:0051097//negative regulation of helicase activity;GO:1902975//mitotic DNA replication initiation
SPAC13G7.13c	649	786	833	649	409	423	6.63	8.26	8.84	6.94	5.18	4.28	7.91	5.46667	-0.533016	4.49994e-09	6.7486e-08	msa1	RNA-binding protein Msa1 [Source:PomBase;Acc:SPAC13G7.13c]	-	-	-	-	GO:0005634//nucleus;GO:0005737//cytoplasm;GO:0005829//cytosol;GO:1990904//ribonucleoprotein complex	GO:0003676//nucleic acid binding;GO:0003723//RNA binding	GO:0031138//negative regulation of conjugation with cellular fusion
SPAC9G1.14	4	3	2	38	72	147	0.23	0.21	0.15	2.54	5.77	9.42	0.196667	5.91	4.90933	4.52112e-09	6.76059e-08	SPAC9G1.14	dubious [Source:PomBase;Acc:SPAC9G1.14]	-	-	-	-	-	-	-
SPBC30B4.03c	527	451	503	438	247	394	12.15	10.7	12.06	10.58	7.06	9.01	11.6367	8.88333	-0.389505	4.59912e-09	6.85724e-08	adn1	adhesion defective protein [Source:PomBase;Acc:SPBC30B4.03c]	-	-	-	-	GO:0005634//nucleus;GO:0005667//transcription factor complex;GO:0005737//cytoplasm	GO:0001102//RNA polymerase II activating transcription factor binding;GO:0003714//transcription corepressor activity	GO:0000122//negative regulation of transcription from RNA polymerase II promoter;GO:0006355//regulation of transcription, DNA-templated;GO:0007155//cell adhesion;GO:0007275//multicellular organism development;GO:0045892//negative regulation of transcription, DNA-templated;GO:0045944//positive regulation of transcription from RNA polymerase II promoter
SPBC29A3.18	5156	5740	6281	5351	3334	4740	156.24	178.98	197.86	169.89	125.23	142.46	177.693	145.86	-0.284805	4.70467e-09	6.99428e-08	cyt1	cytochrome c1 Cyt1 (predicted) [Source:PomBase;Acc:SPBC29A3.18]	Metabolism;Metabolism	Global and overview maps;Energy metabolism	ko01100//Metabolic pathways;ko00190//Oxidative phosphorylation	K00413;K00413	GO:0005739//mitochondrion;GO:0005743//mitochondrial inner membrane;GO:0005750//mitochondrial respiratory chain complex III;GO:0016020//membrane;GO:0016021//integral component of membrane;GO:0070469//respiratory chain	GO:0008121//ubiquinol-cytochrome-c reductase activity;GO:0009055//electron carrier activity;GO:0020037//heme binding;GO:0045153//electron transporter, transferring electrons within CoQH2-cytochrome c reductase complex activity;GO:0046872//metal ion binding	GO:0006122//mitochondrial electron transport, ubiquinol to cytochrome c;GO:0042776//mitochondrial ATP synthesis coupled proton transport;GO:0055114//oxidation-reduction process
SPBPB21E7.07	151	86	70	672	395	705	5.57	3.26	2.68	25.97	18.06	25.79	3.83667	23.2733	2.60075	4.81826e-09	7.12297e-08	aes1	enhancer of RNA-mediated gene silencing [Source:PomBase;Acc:SPBPB21E7.07]	-	-	-	-	GO:0005634//nucleus;GO:0005829//cytosol	GO:0003824//catalytic activity;GO:0016853//isomerase activity	GO:0008150//biological_process;GO:0009058//biosynthetic process;GO:0031048//chromatin silencing by small RNA
SPCC965.13	1284	1148	1851	1479	751	977	12.71	11.69	19.04	15.34	9.21	9.59	14.48	11.38	-0.347561	4.81901e-09	7.12297e-08	SPCC965.13	pyridoxal family transmembrane transporter (predicted) [Source:PomBase;Acc:SPCC965.13]	-	-	-	-	GO:0005783//endoplasmic reticulum;GO:0005794//Golgi apparatus;GO:0005887//integral component of plasma membrane;GO:0016020//membrane;GO:0016021//integral component of membrane;GO:0032153//cell division site;GO:0051286//cell tip	GO:0005215//transporter activity;GO:0022857//transmembrane transporter activity;GO:0031925//pyridoxal transmembrane transporter activity;GO:0031927//pyridoxamine transmembrane transporter activity;GO:0031928//pyridoxine transmembrane transporter activity	GO:0006855//drug transmembrane transport;GO:0055085//transmembrane transport;GO:1903090//pyridoxal transmembrane transport;GO:1903091//pyridoxamine transmembrane transport;GO:1903092//pyridoxine transmembrane transport
SPCC63.14	3887	2743	4586	14640	12248	16601	37.56	27.27	46.07	148.23	146.71	159.11	36.9667	151.35	2.03359	5.39163e-09	7.94645e-08	eis1	eisosome assembly protein eis1 [Source:PomBase;Acc:SPCC63.14]	-	-	-	-	GO:0005737//cytoplasm;GO:0005829//cytosol;GO:0032126//eisosome;GO:0045121//membrane raft	GO:0003674//molecular_function	GO:0007009//plasma membrane organization;GO:0070941//eisosome assembly
SPBC1105.10	72	54	81	399	177	295	0.73	0.56	0.85	4.24	2.23	2.97	0.713333	3.14667	2.14118	5.47918e-09	8.05235e-08	rav1	RAVE complex subunit Rav1 [Source:PomBase;Acc:SPBC1105.10]	-	-	-	-	GO:0005634//nucleus;GO:0005737//cytoplasm;GO:0005829//cytosol;GO:0010008//endosome membrane;GO:0012505//endomembrane system;GO:0016020//membrane;GO:0043291//RAVE complex	GO:0005515//protein binding;GO:0044877//macromolecular complex binding	GO:0007035//vacuolar acidification;GO:0045324//late endosome to vacuole transport;GO:0070072//vacuolar proton-transporting V-type ATPase complex assembly;GO:0071277//cellular response to calcium ion;GO:0071294//cellular response to zinc ion
SPBC30B4.02c	75	57	101	464	197	330	1.25	0.98	1.75	8.1	4.07	5.46	1.32667	5.87667	2.14719	5.62187e-09	8.23845e-08	sqs1	R3H and G-patch domain Sqs1(predicted) [Source:PomBase;Acc:SPBC30B4.02c]	-	-	-	-	GO:0005737//cytoplasm;GO:0005829//cytosol	GO:0003674//molecular_function;GO:0003676//nucleic acid binding	GO:0006364//rRNA processing
SPBC11C11.05	1011	1241	1067	975	546	850	33.52	42.34	36.78	33.87	22.44	27.95	37.5467	28.0867	-0.418799	5.69693e-09	8.32465e-08	SPBC11C11.05	KRE9 family cell wall 1,6-beta-glucan biosynthesis protein (predicted) [Source:PomBase;Acc:SPBC11C11.05]	-	-	-	-	GO:0005576//extracellular region;GO:0009277//fungal-type cell wall;GO:0016020//membrane;GO:0016021//integral component of membrane	GO:0003674//molecular_function	GO:0006078//(1->6)-beta-D-glucan biosynthetic process;GO:0009272//fungal-type cell wall biogenesis;GO:0031505//fungal-type cell wall organization;GO:0042546//cell wall biogenesis
SPBC1703.03c	190	265	274	226	75	132	3.63	5.21	5.44	4.53	1.78	2.5	4.76	2.93667	-0.696782	5.74892e-09	8.37677e-08	syo2	armadillo repeat protein, involved in nucleocytoplasmic transport Syo2 (predicted) [Source:PomBase;Acc:SPBC1703.03c]	-	-	-	-	GO:0005634//nucleus;GO:0005737//cytoplasm;GO:0005829//cytosol	GO:0003674//molecular_function;GO:0005515//protein binding;GO:0051082//unfolded protein binding	GO:0006606//protein import into nucleus;GO:0042273//ribosomal large subunit biogenesis
SPBC530.01	316	259	376	1247	787	1222	4.74	3.99	5.86	19.58	14.62	18.16	4.86333	17.4533	1.84349	6.13721e-09	8.91721e-08	gyp1	GTPase activating protein Gyp1 (predicted) [Source:PomBase;Acc:SPBC530.01]	-	-	-	-	GO:0005634//nucleus;GO:0005737//cytoplasm;GO:0005794//Golgi apparatus;GO:0005795//Golgi stack;GO:0005829//cytosol	GO:0005096//GTPase activator activity;GO:0017137//Rab GTPase binding	GO:0006886//intracellular protein transport;GO:0016192//vesicle-mediated transport;GO:0090630//activation of GTPase activity
SPCC613.08	276	322	512	346	127	179	9.88	11.86	19.06	12.98	5.64	6.36	13.6	8.32667	-0.707796	6.21139e-09	8.9995e-08	SPCC613.08	CDK regulator, involved in ribosome export (predicted) [Source:PomBase;Acc:SPCC613.08]	-	-	-	-	GO:0005634//nucleus;GO:0005635//nuclear envelope;GO:0005737//cytoplasm;GO:0005783//endoplasmic reticulum;GO:0005813//centrosome;GO:0097431//mitotic spindle pole	GO:0003674//molecular_function;GO:0015631//tubulin binding;GO:0019207//kinase regulator activity	GO:0000055//ribosomal large subunit export from nucleus;GO:0000079//regulation of cyclin-dependent protein serine/threonine kinase activity;GO:0000132//establishment of mitotic spindle orientation;GO:0006974//cellular response to DNA damage stimulus;GO:0007052//mitotic spindle organization;GO:0015031//protein transport;GO:0034453//microtubule anchoring;GO:0090307//mitotic spindle assembly
SPBP22H7.06	237	244	340	242	132	142	6.18	6.55	9.22	6.62	4.27	3.67	7.31667	4.85333	-0.592211	6.40745e-09	9.25741e-08	SPBP22H7.06	nicotinamide riboside kinase (predicted) [Source:PomBase;Acc:SPBP22H7.06]	Metabolism;Metabolism	Global and overview maps;Metabolism of cofactors and vitamins	ko01100//Metabolic pathways;ko00760//Nicotinate and nicotinamide metabolism	K10524;K10524	GO:0005634//nucleus;GO:0005829//cytosol	GO:0000166//nucleotide binding;GO:0005524//ATP binding;GO:0016301//kinase activity;GO:0016740//transferase activity;GO:0046872//metal ion binding;GO:0050262//ribosylnicotinamide kinase activity	GO:0009435//NAD biosynthetic process;GO:0016310//phosphorylation;GO:0019359//nicotinamide nucleotide biosynthetic process;GO:0019363//pyridine nucleotide biosynthetic process;GO:0034356//NAD biosynthesis via nicotinamide riboside salvage pathway;GO:0046495//nicotinamide riboside metabolic process
SPBC14F5.06	5331	4639	6588	5895	3309	4698	100.45	89.95	129.05	116.39	77.29	87.8	106.483	93.8267	-0.182558	6.55884e-09	9.44951e-08	rli1	iron-sulfur ATPase involved in ribosome biogenesis and translation Rli1 (predicted) [Source:PomBase;Acc:SPBC14F5.06]	-	-	-	-	GO:0005634//nucleus;GO:0005737//cytoplasm;GO:0005829//cytosol	GO:0000166//nucleotide binding;GO:0003743//translation initiation factor activity;GO:0005506//iron ion binding;GO:0005524//ATP binding;GO:0016887//ATPase activity;GO:0043022//ribosome binding;GO:0043024//ribosomal small subunit binding;GO:0051536//iron-sulfur cluster binding	GO:0000054//ribosomal subunit export from nucleus;GO:0002183//cytoplasmic translational initiation;GO:0006364//rRNA processing;GO:0006412//translation;GO:0006413//translational initiation;GO:0006415//translational termination;GO:0042254//ribosome biogenesis;GO:0042273//ribosomal large subunit biogenesis
SPCC4G3.10c	40	63	57	493	182	225	0.57	0.92	0.84	7.31	3.19	3.16	0.776667	4.55333	2.55156	6.62203e-09	9.51383e-08	rhp42	DNA repair protein Rhp42 [Source:PomBase;Acc:SPCC4G3.10c]	Genetic Information Processing	Replication and repair	ko03420//Nucleotide excision repair	K10838	GO:0000109//nucleotide-excision repair complex;GO:0000111//nucleotide-excision repair factor 2 complex;GO:0005634//nucleus;GO:0005730//nucleolus;GO:0005737//cytoplasm;GO:0071942//XPC complex	GO:0003677//DNA binding;GO:0003684//damaged DNA binding;GO:0003697//single-stranded DNA binding	GO:0006281//DNA repair;GO:0006289//nucleotide-excision repair;GO:0006298//mismatch repair;GO:0006974//cellular response to DNA damage stimulus
SPAC57A10.09c	176	200	295	1557	499	853	8.57	10.02	14.93	79.43	30.12	41.19	11.1733	50.2467	2.16897	6.65884e-09	9.54e-08	nhp6	High-mobility group non-histone chromatin protein (predicted) [Source:PomBase;Acc:SPAC57A10.09c]	-	-	-	-	GO:0000790//nuclear chromatin;GO:0005634//nucleus;GO:0005694//chromosome;GO:0005829//cytosol	GO:0003677//DNA binding	GO:0006281//DNA repair;GO:0006334//nucleosome assembly;GO:0006338//chromatin remodeling;GO:0006357//regulation of transcription from RNA polymerase II promoter;GO:0006974//cellular response to DNA damage stimulus;GO:0045944//positive regulation of transcription from RNA polymerase II promoter
SPCC63.13	346	279	383	1332	1264	1555	15.57	12.92	17.91	62.79	70.49	69.39	15.4667	67.5567	2.12694	6.74553e-09	9.63728e-08	SPCC63.13	DNAJ domain protein [Source:PomBase;Acc:SPCC63.13]	-	-	-	-	GO:0005783//endoplasmic reticulum;GO:0005789//endoplasmic reticulum membrane;GO:0016020//membrane;GO:0016021//integral component of membrane	GO:0030544//Hsp70 protein binding	GO:0008150//biological_process
SPBC32F12.16	34	27	47	222	140	182	2.66	2.18	3.83	18.22	13.59	14.14	2.89	15.3167	2.40596	6.81797e-09	9.71371e-08	gem7	human GEMIN7 ortholog [Source:PomBase;Acc:SPBC32F12.16]	-	-	-	-	GO:0005634//nucleus;GO:0034719//SMN-Sm protein complex	GO:0003674//molecular_function	GO:0000387//spliceosomal snRNP assembly
SPAC19D5.05c	308	322	460	373	114	178	17.73	19.08	27.53	22.5	8.14	10.16	21.4467	13.6	-0.657147	6.96416e-09	9.89451e-08	imp3	U3 snoRNP-associated protein Imp3 (predicted) [Source:PomBase;Acc:SPAC19D5.05c]	Genetic Information Processing	Translation	ko03008//Ribosome biogenesis in eukaryotes	K14560	GO:0005622//intracellular;GO:0005634//nucleus;GO:0005730//nucleolus;GO:0005732//small nucleolar ribonucleoprotein complex;GO:0030532//small nuclear ribonucleoprotein complex;GO:0032040//small-subunit processome;GO:0034457//Mpp10 complex	GO:0003723//RNA binding;GO:0019843//rRNA binding;GO:0030515//snoRNA binding	GO:0006364//rRNA processing;GO:0042254//ribosome biogenesis
SPAC23D3.14c	171	101	99	692	494	643	4.17	2.54	2.51	17.69	14.94	15.56	3.07333	16.0633	2.3859	7.42032e-09	1.04866e-07	aah2	alpha-amylase homolog Aah2 (predicted) [Source:PomBase;Acc:SPAC23D3.14c]	Metabolism;Metabolism	Global and overview maps;Carbohydrate metabolism	ko01100//Metabolic pathways;ko00500//Starch and sucrose metabolism	K01176;K01176	GO:0005886//plasma membrane;GO:0016020//membrane;GO:0031225//anchored component of membrane;GO:0031362//anchored component of external side of plasma membrane	GO:0003824//catalytic activity;GO:0004556//alpha-amylase activity;GO:0005509//calcium ion binding;GO:0016787//hydrolase activity;GO:0016798//hydrolase activity, acting on glycosyl bonds;GO:0046872//metal ion binding	GO:0005975//carbohydrate metabolic process;GO:0008152//metabolic process;GO:0008360//regulation of cell shape;GO:0009272//fungal-type cell wall biogenesis;GO:0016052//carbohydrate catabolic process
SPAC19B12.04	3669	3666	5320	3639	2447	2918	264.05	271.48	398.02	274.4	218.29	208.28	311.183	233.657	-0.413375	7.4218e-09	1.04866e-07	rps3001	40S ribosomal protein S30 (predicted) [Source:PomBase;Acc:SPAC19B12.04]	Genetic Information Processing	Translation	ko03010//Ribosome	K02983	GO:0005622//intracellular;GO:0005634//nucleus;GO:0005829//cytosol;GO:0005840//ribosome;GO:0022627//cytosolic small ribosomal subunit	GO:0003735//structural constituent of ribosome	GO:0002181//cytoplasmic translation;GO:0006412//translation;GO:0042254//ribosome biogenesis
SPAC1093.05	34	39	42	507	103	232	0.53	0.62	0.68	8.23	1.98	3.57	0.61	4.59333	2.91266	7.57354e-09	1.06593e-07	SPAC1093.05	ATP-dependent RNA helicase Hca4 (predicted) [Source:PomBase;Acc:SPAC1093.05]	-	-	-	-	GO:0005634//nucleus;GO:0005730//nucleolus;GO:0005737//cytoplasm;GO:0005829//cytosol;GO:0032040//small-subunit processome	GO:0000166//nucleotide binding;GO:0003676//nucleic acid binding;GO:0003723//RNA binding;GO:0003724//RNA helicase activity;GO:0004386//helicase activity;GO:0005524//ATP binding;GO:0016787//hydrolase activity	GO:0006364//rRNA processing;GO:0042254//ribosome biogenesis
SPAC16.03c	624	593	631	647	311	520	16.84	16.46	17.7	18.29	10.4	13.92	17	14.2033	-0.259305	7.58558e-09	1.06593e-07	ura2	dihydroorotase Ura2 (predicted) [Source:PomBase;Acc:SPAC16.03c]	Metabolism;Metabolism	Global and overview maps;Nucleotide metabolism	ko01100//Metabolic pathways;ko00240//Pyrimidine metabolism	K01465;K01465	GO:0005634//nucleus;GO:0005737//cytoplasm	GO:0004151//dihydroorotase activity;GO:0016787//hydrolase activity;GO:0016812//hydrolase activity, acting on carbon-nitrogen (but not peptide) bonds, in cyclic amides;GO:0046872//metal ion binding	GO:0006207//'de novo' pyrimidine nucleobase biosynthetic process;GO:0006221//pyrimidine nucleotide biosynthetic process;GO:0019856//pyrimidine nucleobase biosynthetic process;GO:0044205//'de novo' UMP biosynthetic process
SPAC1039.06	825	755	910	887	468	546	16.3	15.35	18.68	18.35	11.46	10.7	16.7767	13.5033	-0.313141	7.96179e-09	1.11574e-07	SPAC1039.06	alanine racemase (predicted) [Source:PomBase;Acc:SPAC1039.06]	Metabolism	Amino acid metabolism	ko00260//Glycine, serine and threonine metabolism	K20498	GO:0005634//nucleus;GO:0005737//cytoplasm;GO:0005829//cytosol	GO:0008721//D-serine ammonia-lyase activity;GO:0016829//lyase activity	GO:0036088//D-serine catabolic process
SPAC6F12.10c	5427	3791	6829	4033	2755	3736	53.53	38.48	70.03	41.68	33.69	36.55	54.0133	37.3067	-0.533882	8.1037e-09	1.13253e-07	ade3	phosphoribosylformylglycinamidine synthase Ade3 (predicted) [Source:PomBase;Acc:SPAC6F12.10c]	Metabolism;Metabolism;Metabolism;Metabolism	Global and overview maps;Global and overview maps;Global and overview maps;Nucleotide metabolism	ko01100//Metabolic pathways;ko01110//Biosynthesis of secondary metabolites;ko01130//Biosynthesis of antibiotics;ko00230//Purine metabolism	K01952;K01952;K01952;K01952	GO:0005737//cytoplasm;GO:0005794//Golgi apparatus	GO:0000166//nucleotide binding;GO:0004642//phosphoribosylformylglycinamidine synthase activity;GO:0005524//ATP binding;GO:0016874//ligase activity;GO:0046872//metal ion binding	GO:0006164//purine nucleotide biosynthetic process;GO:0006189//'de novo' IMP biosynthetic process;GO:0006541//glutamine metabolic process
SPAC1834.01	1834	1426	2214	2093	798	1115	40.36	32.29	50.65	48.26	21.77	24.34	41.1	31.4567	-0.385773	8.14279e-09	1.1349e-07	sup45	translation release factor eRF1 [Source:PomBase;Acc:SPAC1834.01]	Genetic Information Processing	Translation	ko03015//mRNA surveillance pathway	K03265	GO:0005737//cytoplasm;GO:0005829//cytosol;GO:0018444//translation release factor complex	GO:0003747//translation release factor activity;GO:0005515//protein binding;GO:0008022//protein C-terminus binding;GO:0016149//translation release factor activity, codon specific;GO:1990825//sequence-specific mRNA binding	GO:0002184//cytoplasmic translational termination;GO:0006412//translation;GO:0006415//translational termination
SPAC23A1.12c	5657	5546	6476	4812	3479	4503	121.23	122.3	144.28	108.05	92.42	95.71	129.27	98.7267	-0.388876	8.28293e-09	1.1513e-07	frs1	cytoplasmic phenylalanine-tRNA ligase beta subunit Frs1 (predicted) [Source:PomBase;Acc:SPAC23A1.12c]	Genetic Information Processing	Translation	ko00970//Aminoacyl-tRNA biosynthesis	K01890	GO:0005634//nucleus;GO:0005737//cytoplasm;GO:0005829//cytosol;GO:0009328//phenylalanine-tRNA ligase complex	GO:0000166//nucleotide binding;GO:0000287//magnesium ion binding;GO:0003723//RNA binding;GO:0004812//aminoacyl-tRNA ligase activity;GO:0004826//phenylalanine-tRNA ligase activity;GO:0005524//ATP binding;GO:0016874//ligase activity	GO:0002181//cytoplasmic translation;GO:0006412//translation;GO:0006432//phenylalanyl-tRNA aminoacylation
SPBC15C4.04c	760	633	1173	828	395	553	13.87	11.88	22.25	15.83	8.93	10.01	16	11.59	-0.465191	8.5007e-09	1.17838e-07	SPBC15C4.04c	amino acid transmembrane transporter (predicted) [Source:PomBase;Acc:SPBC15C4.04c]	-	-	-	-	GO:0005794//Golgi apparatus;GO:0016020//membrane;GO:0016021//integral component of membrane;GO:0032153//cell division site;GO:0051286//cell tip	GO:0015171//amino acid transmembrane transporter activity;GO:0022857//transmembrane transporter activity	GO:0003333//amino acid transmembrane transport;GO:0006865//amino acid transport;GO:0055085//transmembrane transport
SPAC977.02	45	10	15	538	129	194	1.98	0.47	0.68	24.51	6.97	8.39	1.04333	13.29	3.67107	8.58916e-09	1.18743e-07	SPAC977.02	S. pombe specific 5Tm protein family [Source:PomBase;Acc:SPAC977.02]	-	-	-	-	-	-	-
SPAC1399.02	228	224	281	223	124	166	3.61	3.65	4.63	3.7	2.43	2.6	3.96333	2.91	-0.445695	8.77599e-09	1.20817e-07	SPAC1399.02	transmembrane transporter (predicted) [Source:PomBase;Acc:SPAC1399.02]	-	-	-	-	GO:0005887//integral component of plasma membrane;GO:0016020//membrane;GO:0016021//integral component of membrane	GO:0022857//transmembrane transporter activity	GO:0055085//transmembrane transport
SPBC1709.13c	20	41	49	4	4	7	0.52	1.07	1.32	0.1	0.12	0.17	0.97	0.13	-2.89947	8.78623e-09	1.20817e-07	set10	ribosomal lysine methyltransferase Set10 [Source:PomBase;Acc:SPBC1709.13c]	-	-	-	-	GO:0005634//nucleus;GO:0005737//cytoplasm;GO:0005829//cytosol	GO:0005515//protein binding;GO:0008168//methyltransferase activity;GO:0016279//protein-lysine N-methyltransferase activity;GO:0016740//transferase activity	GO:0018026//peptidyl-lysine monomethylation;GO:0018027//peptidyl-lysine dimethylation;GO:0032259//methylation;GO:0042254//ribosome biogenesis
SPCC320.05	529	539	496	2110	1664	2198	8.26	8.67	8.06	34.54	32.22	34.06	8.33	33.6067	2.01236	8.9475e-09	1.22705e-07	SPCC320.05	sulfate transmembrane transporter (predicted) [Source:PomBase;Acc:SPCC320.05]	-	-	-	-	GO:0000329//fungal-type vacuole membrane;GO:0005783//endoplasmic reticulum;GO:0005789//endoplasmic reticulum membrane;GO:0005887//integral component of plasma membrane;GO:0016020//membrane;GO:0016021//integral component of membrane	GO:0008271//secondary active sulfate transmembrane transporter activity;GO:0015116//sulfate transmembrane transporter activity;GO:0015301//anion:anion antiporter activity	GO:0008272//sulfate transport;GO:0055085//transmembrane transport;GO:1902358//sulfate transmembrane transport
SPAC3G9.03	45793	42024	43406	28508	24316	27765	3363.78	3176.44	3314.61	2194.13	2214.05	2022.84	3284.94	2143.67	-0.615783	8.98135e-09	1.22841e-07	rpl2301	60S ribosomal protein L23 [Source:PomBase;Acc:SPAC3G9.03]	Genetic Information Processing	Translation	ko03010//Ribosome	K02894	GO:0005634//nucleus;GO:0005840//ribosome;GO:0022625//cytosolic large ribosomal subunit	GO:0003735//structural constituent of ribosome;GO:0070180//large ribosomal subunit rRNA binding	GO:0002181//cytoplasmic translation;GO:0006412//translation
SPAC29E6.06c	800	662	964	915	418	647	14.01	11.93	17.55	16.79	9.07	11.24	14.4967	12.3667	-0.229265	9.26644e-09	1.26403e-07	SPAC29E6.06c	cytoplasmic cysteine-tRNA ligase Crs1 (predicted) [Source:PomBase;Acc:SPAC29E6.06c]	Genetic Information Processing	Translation	ko00970//Aminoacyl-tRNA biosynthesis	K01883	GO:0005737//cytoplasm;GO:0005829//cytosol	GO:0000166//nucleotide binding;GO:0004812//aminoacyl-tRNA ligase activity;GO:0004817//cysteine-tRNA ligase activity;GO:0005524//ATP binding;GO:0016874//ligase activity;GO:0046872//metal ion binding	GO:0002181//cytoplasmic translation;GO:0006412//translation;GO:0006418//tRNA aminoacylation for protein translation;GO:0006423//cysteinyl-tRNA aminoacylation
SPAPB1A10.15	182	246	207	184	80	122	7.74	10.76	9.15	8.2	4.22	5.14	9.21667	5.85333	-0.654987	9.45732e-09	1.28665e-07	arv1	Arv1-like family protein Arv1 (predicted) [Source:PomBase;Acc:SPAPB1A10.15]	-	-	-	-	GO:0000139//Golgi membrane;GO:0005783//endoplasmic reticulum;GO:0005789//endoplasmic reticulum membrane;GO:0005794//Golgi apparatus;GO:0016020//membrane;GO:0016021//integral component of membrane;GO:0030176//integral component of endoplasmic reticulum membrane;GO:0032541//cortical endoplasmic reticulum	GO:0003674//molecular_function	GO:0006629//lipid metabolic process;GO:0006665//sphingolipid metabolic process;GO:0006869//lipid transport;GO:0016125//sterol metabolic process;GO:0032366//intracellular sterol transport;GO:0097036//regulation of plasma membrane sterol distribution
SPBC1198.05	2249	2030	2207	2018	1222	1847	103.36	96	105.45	97.18	69.62	84.19	101.603	83.6633	-0.28028	9.54839e-09	1.2956e-07	SPBC1198.05	guanylate kinase (predicted) [Source:PomBase;Acc:SPBC1198.05]	Metabolism;Metabolism	Global and overview maps;Nucleotide metabolism	ko01100//Metabolic pathways;ko00230//Purine metabolism	K00942;K00942	GO:0005634//nucleus;GO:0005737//cytoplasm;GO:0005829//cytosol	GO:0000166//nucleotide binding;GO:0004385//guanylate kinase activity;GO:0005524//ATP binding;GO:0016301//kinase activity;GO:0016740//transferase activity	GO:0006163//purine nucleotide metabolic process;GO:0006183//GTP biosynthetic process;GO:0016310//phosphorylation;GO:0046037//GMP metabolic process;GO:0046710//GDP metabolic process
SPBP8B7.24c	126	143	173	671	351	517	5.76	6.73	8.22	32.14	19.89	23.44	6.90333	25.1567	1.86558	9.66885e-09	1.30848e-07	atg8	autophagy associated protein Atg8 [Source:PomBase;Acc:SPBP8B7.24c]	Cellular Processes;Cellular Processes;Cellular Processes	Transport and catabolism;Transport and catabolism;Transport and catabolism	ko04138//Autophagy - yeast;ko04139//Mitophagy - yeast;ko04136//Autophagy - other eukaryotes	K08341;K08341;K08341	GO:0000324//fungal-type vacuole;GO:0000329//fungal-type vacuole membrane;GO:0000421//autophagosome membrane;GO:0005634//nucleus;GO:0005737//cytoplasm;GO:0005773//vacuole;GO:0005774//vacuolar membrane;GO:0005776//autophagosome;GO:0005829//cytosol;GO:0016020//membrane;GO:0031410//cytoplasmic vesicle	GO:0005515//protein binding;GO:0008429//phosphatidylethanolamine binding	GO:0006914//autophagy;GO:0006995//cellular response to nitrogen starvation;GO:0007033//vacuole organization;GO:0015031//protein transport;GO:0016236//macroautophagy;GO:0061025//membrane fusion
SPAC4A8.14	514	481	731	618	277	439	12.92	12.44	19.1	16.28	8.63	10.94	14.82	11.95	-0.310535	9.98008e-09	1.34705e-07	SPAC4A8.14	ribose-phosphate pyrophosphokinase (predicted) [Source:PomBase;Acc:SPAC4A8.14]	Metabolism;Metabolism;Metabolism;Metabolism;Metabolism;Metabolism;Metabolism	Global and overview maps;Global and overview maps;Global and overview maps;Global and overview maps;Nucleotide metabolism;Global and overview maps;Carbohydrate metabolism	ko01100//Metabolic pathways;ko01110//Biosynthesis of secondary metabolites;ko01130//Biosynthesis of antibiotics;ko01230//Biosynthesis of amino acids;ko00230//Purine metabolism;ko01200//Carbon metabolism;ko00030//Pentose phosphate pathway	K00948;K00948;K00948;K00948;K00948;K00948;K00948	GO:0002189//ribose phosphate diphosphokinase complex;GO:0005634//nucleus;GO:0005737//cytoplasm;GO:0005829//cytosol	GO:0000166//nucleotide binding;GO:0000287//magnesium ion binding;GO:0004749//ribose phosphate diphosphokinase activity;GO:0005524//ATP binding;GO:0016301//kinase activity;GO:0016740//transferase activity;GO:0046872//metal ion binding	GO:0006015//5-phosphoribose 1-diphosphate biosynthetic process;GO:0006164//purine nucleotide biosynthetic process;GO:0009116//nucleoside metabolic process;GO:0009156//ribonucleoside monophosphate biosynthetic process;GO:0009165//nucleotide biosynthetic process;GO:0016310//phosphorylation;GO:0031505//fungal-type cell wall organization;GO:0044249//cellular biosynthetic process
SPBC21C3.10c	773	690	437	408	251	342	30.3	27.83	17.81	16.76	12.19	13.3	25.3133	14.0833	-0.845909	1.00539e-08	1.35346e-07	SPBC21C3.10c	5-amino-6-(5-phosphoribosylamino) uracil reductase (predicted) [Source:PomBase;Acc:SPBC21C3.10c]	Metabolism;Metabolism	Global and overview maps;Metabolism of cofactors and vitamins	ko01100//Metabolic pathways;ko00740//Riboflavin metabolism	K14654;K14654	GO:0005634//nucleus;GO:0005829//cytosol	GO:0008703//5-amino-6-(5-phosphoribosylamino)uracil reductase activity;GO:0016491//oxidoreductase activity	GO:0009231//riboflavin biosynthetic process;GO:0055114//oxidation-reduction process
SPAC26F1.04c	691	797	654	2906	2303	3639	15.26	18.11	15.02	67.25	63.05	79.72	16.13	70.0067	2.11775	1.05444e-08	1.41577e-07	etr1	enoyl-[acyl-carrier protein] reductase (predicted) [Source:PomBase;Acc:SPAC26F1.04c]	Metabolism;Metabolism;Metabolism	Global and overview maps;Global and overview maps;Lipid metabolism	ko01100//Metabolic pathways;ko01212//Fatty acid metabolism;ko00062//Fatty acid elongation	K07512;K07512;K07512	GO:0005737//cytoplasm;GO:0005739//mitochondrion;GO:0005759//mitochondrial matrix	GO:0008270//zinc ion binding;GO:0016491//oxidoreductase activity;GO:0016631//enoyl-[acyl-carrier-protein] reductase activity;GO:0019166//trans-2-enoyl-CoA reductase (NADPH) activity	GO:0006629//lipid metabolic process;GO:0006631//fatty acid metabolic process;GO:0006633//fatty acid biosynthetic process;GO:0055114//oxidation-reduction process
SPAC11D3.06	227	213	205	203	89	124	5.19	5.03	4.88	4.89	2.54	2.82	5.03333	3.41667	-0.558925	1.05794e-08	1.41676e-07	SPAC11D3.06	MatE family transmembrane transporter (predicted) [Source:PomBase;Acc:SPAC11D3.06]	-	-	-	-	GO:0000329//fungal-type vacuole membrane;GO:0005794//Golgi apparatus;GO:0016020//membrane;GO:0016021//integral component of membrane	GO:0015297//antiporter activity;GO:0022857//transmembrane transporter activity;GO:0042910//xenobiotic transporter activity	GO:0006855//drug transmembrane transport;GO:0042908//xenobiotic transport;GO:0055085//transmembrane transport
SPAC17D4.01	2099	1984	4921	2288	1043	1407	64.61	62.85	157.48	73.8	39.8	42.96	94.98	52.1867	-0.863943	1.09436e-08	1.46172e-07	pex7	peroxin-7 (predicted) [Source:PomBase;Acc:SPAC17D4.01]	Cellular Processes	Transport and catabolism	ko04146//Peroxisome	K13341	GO:0005634//nucleus;GO:0005737//cytoplasm;GO:0005777//peroxisome;GO:0005782//peroxisomal matrix;GO:0005829//cytosol;GO:0032991//macromolecular complex	GO:0000268//peroxisome targeting sequence binding;GO:0005515//protein binding	GO:0006625//protein targeting to peroxisome;GO:0015031//protein transport
SPAC31G5.12c	52	47	76	373	175	227	1.53	1.43	2.33	11.53	6.4	6.64	1.76333	8.19	2.21556	1.10278e-08	1.46707e-07	maf1	repressor of RNA polymerase III Maf1 [Source:PomBase;Acc:SPAC31G5.12c]	-	-	-	-	GO:0005634//nucleus;GO:0005737//cytoplasm	GO:0000994//RNA polymerase III core binding;GO:0001030//RNA polymerase III type 1 promoter DNA binding;GO:0001031//RNA polymerase III type 2 promoter DNA binding;GO:0001032//RNA polymerase III type 3 promoter DNA binding;GO:0003674//molecular_function	GO:0016480//negative regulation of transcription from RNA polymerase III promoter
SPBC83.15	263	313	356	297	82	100	8.16	9.99	11.48	9.66	3.15	3.08	9.87667	5.29667	-0.89894	1.1041e-08	1.46707e-07	SPBC83.15	ribosome biogenesis protein Nsa1 (predicted) [Source:PomBase;Acc:SPBC83.15]	-	-	-	-	GO:0005634//nucleus;GO:0005730//nucleolus;GO:0030687//preribosome, large subunit precursor	GO:0003674//molecular_function;GO:0005515//protein binding	GO:0006364//rRNA processing;GO:0042254//ribosome biogenesis;GO:0042273//ribosomal large subunit biogenesis
SPCC1281.08	164	122	189	770	413	528	1.92	1.47	2.31	9.46	6	6.14	1.9	7.2	1.922	1.12076e-08	1.48537e-07	wtf11	wtf element Wtf11 [Source:PomBase;Acc:SPCC1281.08]	-	-	-	-	GO:0005737//cytoplasm;GO:0005794//Golgi apparatus;GO:0016020//membrane;GO:0016021//integral component of membrane	GO:0003674//molecular_function	GO:0051321//meiotic cell cycle;GO:0075297//negative regulation of ascospore formation
SPAC4A8.09c	88	80	55	647	189	473	2.16	2.03	1.42	16.69	5.77	11.55	1.87	11.3367	2.59989	1.13671e-08	1.50262e-07	cwf21	complexed with Cdc5 protein Cwf21 [Source:PomBase;Acc:SPAC4A8.09c]	-	-	-	-	GO:0005634//nucleus;GO:0005681//spliceosomal complex;GO:0005684//U2-type spliceosomal complex;GO:0005737//cytoplasm	GO:0003674//molecular_function	GO:0006397//mRNA processing;GO:0008380//RNA splicing;GO:0045292//mRNA cis splicing, via spliceosome
SPAC343.14c	1310	1194	1635	1526	824	1145	38.54	36.15	50.01	47.04	30.05	33.41	41.5667	36.8333	-0.174415	1.14267e-08	1.50662e-07	SPAC343.14c	translation initiation factor eIF2B beta subunit (predicted) [Source:PomBase;Acc:SPAC343.14c]	Genetic Information Processing	Translation	ko03013//RNA transport	K03754	GO:0005634//nucleus;GO:0005737//cytoplasm;GO:0005829//cytosol;GO:0005851//eukaryotic translation initiation factor 2B complex	GO:0003743//translation initiation factor activity;GO:0005085//guanyl-nucleotide exchange factor activity;GO:0005515//protein binding	GO:0002183//cytoplasmic translational initiation;GO:0006412//translation;GO:0006413//translational initiation;GO:0006417//regulation of translation;GO:0006446//regulation of translational initiation;GO:0044237//cellular metabolic process
SPAC23C4.17	123	103	155	107	41	69	1.65	1.42	2.17	1.51	0.68	0.92	1.74667	1.03667	-0.752652	1.14576e-08	1.50682e-07	trm402	tRNA (cytosine-5-)-methyltransferase (predicted) [Source:PomBase;Acc:SPAC23C4.17]	-	-	-	-	GO:0005634//nucleus;GO:0005737//cytoplasm	GO:0000049//tRNA binding;GO:0003723//RNA binding;GO:0008168//methyltransferase activity;GO:0016428//tRNA (cytosine-5-)-methyltransferase activity;GO:0016740//transferase activity	GO:0008033//tRNA processing;GO:0030488//tRNA methylation;GO:0032259//methylation
SPBC1709.05	152775	144160	192895	129419	95548	125400	3006.43	2919.16	3946.15	2668.48	2330.7	2447.55	3290.58	2482.24	-0.406697	1.17974e-08	1.54754e-07	sks2	heat shock protein, ribosome associated molecular chaperone Sks2 [Source:PomBase;Acc:SPBC1709.05]	Genetic Information Processing;Genetic Information Processing;Cellular Processes	Transcription;Folding, sorting and degradation;Transport and catabolism	ko03040//Spliceosome;ko04141//Protein processing in endoplasmic reticulum;ko04144//Endocytosis	K03283;K03283;K03283	GO:0005634//nucleus;GO:0005737//cytoplasm;GO:0005829//cytosol;GO:0005844//polysome;GO:0005886//plasma membrane	GO:0000166//nucleotide binding;GO:0005524//ATP binding;GO:0016787//hydrolase activity;GO:0016887//ATPase activity;GO:0031072//heat shock protein binding;GO:0042623//ATPase activity, coupled;GO:0044183//protein binding involved in protein folding;GO:0051082//unfolded protein binding;GO:0051787//misfolded protein binding	GO:0000054//ribosomal subunit export from nucleus;GO:0002181//cytoplasmic translation;GO:0006412//translation;GO:0006415//translational termination;GO:0006450//regulation of translational fidelity;GO:0006986//response to unfolded protein;GO:0016192//vesicle-mediated transport;GO:0034605//cellular response to heat;GO:0034620//cellular response to unfolded protein;GO:0034976//response to endoplasmi…
SPAC3H5.05c	9367	5732	8096	7643	2706	2836	623.53	392.63	560.28	533.08	223.28	187.26	525.48	314.54	-0.740392	1.1896e-08	1.5565e-07	rps1401	40S ribosomal protein S14 (predicted) [Source:PomBase;Acc:SPAC3H5.05c]	Genetic Information Processing	Translation	ko03010//Ribosome	K02955	GO:0005634//nucleus;GO:0005730//nucleolus;GO:0005829//cytosol;GO:0005840//ribosome;GO:0022627//cytosolic small ribosomal subunit	GO:0003735//structural constituent of ribosome;GO:0048027//mRNA 5'-UTR binding;GO:0070181//small ribosomal subunit rRNA binding	GO:0000028//ribosomal small subunit assembly;GO:0000462//maturation of SSU-rRNA from tricistronic rRNA transcript (SSU-rRNA, 5.8S rRNA, LSU-rRNA);GO:0002181//cytoplasmic translation;GO:0006412//translation;GO:0042254//ribosome biogenesis
SPAC29A4.02c	73467	86666	83816	45919	41424	55554	2117.75	2570.67	2511.67	1386.89	1480.13	1588.3	2400.03	1485.11	-0.692486	1.24242e-08	1.62147e-07	SPAC29A4.02c	translation elongation factor EF-1 gamma subunit [Source:PomBase;Acc:SPAC29A4.02c]	-	-	-	-	GO:0005634//nucleus;GO:0005737//cytoplasm;GO:0005829//cytosol	GO:0003746//translation elongation factor activity;GO:0005515//protein binding	GO:0002182//cytoplasmic translational elongation;GO:0006412//translation;GO:0006414//translational elongation
SPCC11E10.09c	47	31	53	275	138	200	0.37	0.25	0.43	2.26	1.34	1.55	0.35	1.71667	2.29418	1.25161e-08	1.62932e-07	SPCC11E10.09c	alpha-amylase homolog (predicted) [Source:PomBase;Acc:SPCC11E10.09c]	Metabolism;Metabolism	Global and overview maps;Carbohydrate metabolism	ko01100//Metabolic pathways;ko00500//Starch and sucrose metabolism	K01176;K01176	GO:0005634//nucleus;GO:0005829//cytosol;GO:0009986//cell surface	GO:0003824//catalytic activity;GO:0004556//alpha-amylase activity;GO:0005509//calcium ion binding;GO:0016787//hydrolase activity;GO:0016798//hydrolase activity, acting on glycosyl bonds;GO:0046872//metal ion binding	GO:0005975//carbohydrate metabolic process;GO:0008152//metabolic process;GO:0046379//extracellular polysaccharide metabolic process
SPBC839.11c	252	249	345	270	108	217	3.12	3.17	4.43	3.5	1.66	2.66	3.57333	2.60667	-0.455064	1.29524e-08	1.68185e-07	hut1	uridine diphosphate-N-acetylglucosamine transmembrane transporter Hut1 [Source:PomBase;Acc:SPBC839.11c]	-	-	-	-	GO:0000139//Golgi membrane;GO:0005783//endoplasmic reticulum;GO:0005789//endoplasmic reticulum membrane;GO:0016020//membrane;GO:0016021//integral component of membrane;GO:0030173//integral component of Golgi membrane;GO:0030176//integral component of endoplasmic reticulum membrane	GO:0005459//UDP-galactose transmembrane transporter activity;GO:0005460//UDP-glucose transmembrane transporter activity;GO:0022857//transmembrane transporter activity	GO:0008643//carbohydrate transport;GO:0015786//UDP-glucose transport;GO:0055085//transmembrane transport;GO:0072334//UDP-galactose transmembrane transport
SPCC757.09c	6102	5617	6984	5761	3771	5264	90.46	85.68	107.63	89.48	69.29	77.4	94.59	78.7233	-0.264896	1.32984e-08	1.72242e-07	rnc1	RNA-binding protein that suppresses calcineurin deletion Rnc1 [Source:PomBase;Acc:SPCC757.09c]	-	-	-	-	GO:0005737//cytoplasm;GO:0005829//cytosol	GO:0003676//nucleic acid binding;GO:0003723//RNA binding;GO:0003729//mRNA binding;GO:0005515//protein binding;GO:0035925//mRNA 3'-UTR AU-rich region binding	GO:0043409//negative regulation of MAPK cascade;GO:0070935//3'-UTR-mediated mRNA stabilization
SPBC12C2.04	2267	2264	2141	8813	4866	8371	58.57	60.19	57.51	238.58	155.84	214.51	58.7567	202.977	1.78849	1.36832e-08	1.76779e-07	SPBC12C2.04	NAD binding dehydrogenase family protein [Source:PomBase;Acc:SPBC12C2.04]	-	-	-	-	GO:0005634//nucleus;GO:0005829//cytosol	GO:0016491//oxidoreductase activity	GO:0008150//biological_process;GO:0055114//oxidation-reduction process
SPBC685.06	83643	84955	91620	57441	48887	59736	3493.7	3651.4	3978.32	2513.89	2531.14	2474.73	3707.81	2506.59	-0.564842	1.39029e-08	1.79166e-07	rps001	40S ribosomal protein S0A (p40) [Source:PomBase;Acc:SPBC685.06]	Genetic Information Processing	Translation	ko03010//Ribosome	K02998	GO:0005622//intracellular;GO:0005634//nucleus;GO:0005737//cytoplasm;GO:0005829//cytosol;GO:0005840//ribosome;GO:0015935//small ribosomal subunit;GO:0022627//cytosolic small ribosomal subunit	GO:0003735//structural constituent of ribosome;GO:0005515//protein binding	GO:0000028//ribosomal small subunit assembly;GO:0002181//cytoplasmic translation;GO:0006364//rRNA processing;GO:0006412//translation;GO:0042254//ribosome biogenesis;GO:0042274//ribosomal small subunit biogenesis
SPAC4F10.16c	74	82	76	421	192	336	0.52	0.59	0.55	3.08	1.66	2.33	0.553333	2.35667	2.09053	1.40105e-08	1.801e-07	SPAC4F10.16c	P-type ATPase (predicted) [Source:PomBase;Acc:SPAC4F10.16c]	-	-	-	-	GO:0005783//endoplasmic reticulum;GO:0005789//endoplasmic reticulum membrane;GO:0005886//plasma membrane;GO:0016020//membrane;GO:0016021//integral component of membrane;GO:1990531//Lem3p-Dnf1p complex	GO:0000166//nucleotide binding;GO:0000287//magnesium ion binding;GO:0005524//ATP binding	GO:0006869//lipid transport;GO:0015914//phospholipid transport;GO:0045332//phospholipid translocation
SPBC1289.14	2	3	8	85	42	68	0.06	0.09	0.23	2.48	1.45	1.88	0.126667	1.93667	3.93447	1.41028e-08	1.80833e-07	SPBC1289.14	adducin (predicted) [Source:PomBase;Acc:SPBC1289.14]	-	-	-	-	GO:0005856//cytoskeleton;GO:0044853//plasma membrane raft	GO:0003674//molecular_function;GO:0030507//spectrin binding;GO:0051015//actin filament binding	GO:0030036//actin cytoskeleton organization;GO:0051016//barbed-end actin filament capping;GO:0051017//actin filament bundle assembly
SPAC1B3.13	733	822	1302	981	376	645	11.6	13.39	21.43	16.27	7.38	10.12	15.4733	11.2567	-0.459004	1.42927e-08	1.82811e-07	nan1	U3 snoRNP-associated protein Nan1 (predicted) [Source:PomBase;Acc:SPAC1B3.13]	Genetic Information Processing	Translation	ko03008//Ribosome biogenesis in eukaryotes	K14552	GO:0005634//nucleus;GO:0005730//nucleolus;GO:0032040//small-subunit processome;GO:0034455//t-UTP complex	GO:0005515//protein binding;GO:0030515//snoRNA binding	GO:0006364//rRNA processing;GO:0030490//maturation of SSU-rRNA;GO:0042254//ribosome biogenesis
SPAC29E6.08	774	686	1106	3626	1987	2585	25.35	23.12	37.65	124.42	80.66	83.96	28.7067	96.3467	1.74685	1.43412e-08	1.82975e-07	tbp1	TATA-binding protein (TBP) [Source:PomBase;Acc:SPAC29E6.08]	Genetic Information Processing	Transcription	ko03022//Basal transcription factors	K03120	GO:0000120//RNA polymerase I transcription factor complex;GO:0000126//transcription factor TFIIIB complex;GO:0005634//nucleus;GO:0005667//transcription factor complex;GO:0005669//transcription factor TFIID complex	GO:0000978//RNA polymerase II core promoter proximal region sequence-specific DNA binding;GO:0000979//RNA polymerase II core promoter sequence-specific DNA binding;GO:0000995//transcription factor activity, core RNA polymerase III binding;GO:0001006//RNA polymerase III type 3 promoter sequence-specific DNA binding;GO:0001016//RNA polymerase III regulatory region DNA binding;GO:0001181//transcript…	GO:0006352//DNA-templated transcription, initiation;GO:0006355//regulation of transcription, DNA-templated;GO:0006361//transcription initiation from RNA polymerase I promoter;GO:0006366//transcription from RNA polymerase II promoter;GO:0006367//transcription initiation from RNA polymerase II promoter;GO:0006384//transcription initiation from RNA polymerase III promoter;GO:0070898//RNA polymerase …
SPAC22A12.05	532	483	400	473	156	239	48.64	45.44	38.02	45.31	17.68	21.67	44.0333	28.22	-0.641878	1.44115e-08	1.83416e-07	rpc11	DNA-directed RNA polymerase III complex subunit Rpc11 [Source:PomBase;Acc:SPAC22A12.05]	Metabolism;Metabolism;Metabolism;Genetic Information Processing	Global and overview maps;Nucleotide metabolism;Nucleotide metabolism;Transcription	ko01100//Metabolic pathways;ko00230//Purine metabolism;ko00240//Pyrimidine metabolism;ko03020//RNA polymerase	K03019;K03019;K03019;K03019	GO:0005634//nucleus;GO:0005666//DNA-directed RNA polymerase III complex;GO:0005730//nucleolus;GO:0005829//cytosol	GO:0001056//RNA polymerase III activity;GO:0003676//nucleic acid binding;GO:0003677//DNA binding;GO:0003899//DNA-directed RNA polymerase activity;GO:0008270//zinc ion binding;GO:0046872//metal ion binding	GO:0006351//transcription, DNA-templated;GO:0006384//transcription initiation from RNA polymerase III promoter;GO:0006386//termination of RNA polymerase III transcription;GO:0042779//tRNA 3'-trailer cleavage
SPBC8E4.03	919	626	1206	4199	2864	3194	23.38	16.38	31.89	111.91	90.3	80.58	23.8833	94.2633	1.98069	1.47555e-08	1.87277e-07	SPBC8E4.03	agmatinase 2 (predicted) [Source:PomBase;Acc:SPBC8E4.03]	Metabolism;Metabolism	Global and overview maps;Amino acid metabolism	ko01100//Metabolic pathways;ko00330//Arginine and proline metabolism	K01480;K01480	GO:0000324//fungal-type vacuole;GO:0005783//endoplasmic reticulum	GO:0008783//agmatinase activity;GO:0016787//hydrolase activity;GO:0016813//hydrolase activity, acting on carbon-nitrogen (but not peptide) bonds, in linear amidines;GO:0030145//manganese ion binding;GO:0046872//metal ion binding	GO:0006520//cellular amino acid metabolic process;GO:0019627//urea metabolic process;GO:0033389//putrescine biosynthetic process from arginine, using agmatinase
SPBC19C2.14	1942	1634	1905	1892	1090	1384	48.56	42.04	49.51	49.56	33.78	34.31	46.7033	39.2167	-0.252059	1.47879e-08	1.87277e-07	smd3	Sm snRNP core protein Smd3 [Source:PomBase;Acc:SPBC19C2.14]	Genetic Information Processing;Cellular Processes	Transcription;Transport and catabolism	ko03040//Spliceosome;ko04139//Mitophagy - yeast	K11088;K11088	GO:0000243//commitment complex;GO:0005634//nucleus;GO:0005681//spliceosomal complex;GO:0005682//U5 snRNP;GO:0005685//U1 snRNP;GO:0005686//U2 snRNP;GO:0005687//U4 snRNP;GO:0005689//U12-type spliceosomal complex;GO:0034715//pICln-Sm protein complex;GO:0034719//SMN-Sm protein complex;GO:0046540//U4/U6 x U5 tri-snRNP complex;GO:0071004//U2-type prespliceosome;GO:0071013//catalytic step 2 spliceosome;…	GO:0003723//RNA binding;GO:0003729//mRNA binding;GO:0005515//protein binding	GO:0000387//spliceosomal snRNP assembly;GO:0000395//mRNA 5'-splice site recognition;GO:0006396//RNA processing;GO:0006397//mRNA processing;GO:0008380//RNA splicing
SPCC188.14	272	382	264	227	112	198	5.42	7.83	5.47	4.74	2.77	3.91	6.24	3.80667	-0.713018	1.51135e-08	1.90929e-07	SPCC188.14	Schizosaccharomyces pombe specific protein [Source:PomBase;Acc:SPCC188.14]	-	-	-	-	GO:0005575//cellular_component	GO:0003674//molecular_function	GO:0008150//biological_process
SPAC26H5.06	90	140	108	561	351	596	1.24	1.99	1.54	8.11	6	8.15	1.59	7.42	2.22239	1.55835e-08	1.95986e-07	pot1	telomere end-binding protein Pot1 [Source:PomBase;Acc:SPAC26H5.06]	-	-	-	-	GO:0000781//chromosome, telomeric region;GO:0000782//telomere cap complex;GO:0000783//nuclear telomere cap complex;GO:0000784//nuclear chromosome, telomeric region;GO:0005634//nucleus;GO:0005694//chromosome;GO:0005724//nuclear telomeric heterochromatin;GO:0005829//cytosol;GO:0070187//telosome	GO:0003677//DNA binding;GO:0005515//protein binding;GO:0010521//telomerase inhibitor activity;GO:0043047//single-stranded telomeric DNA binding;GO:0098505//G-rich strand telomeric DNA binding	GO:0000723//telomere maintenance;GO:0016233//telomere capping;GO:0032210//regulation of telomere maintenance via telomerase;GO:0032211//negative regulation of telomere maintenance via telomerase;GO:0051974//negative regulation of telomerase activity
SPBC428.10	260	170	247	1481	518	810	3.48	2.34	3.43	20.74	8.58	10.74	3.08333	13.3533	2.11464	1.55902e-08	1.95986e-07	SPBC428.10	Schizosaccharomyces pombe specific protein [Source:PomBase;Acc:SPBC428.10]	-	-	-	-	GO:0005739//mitochondrion	GO:0003674//molecular_function	GO:0008150//biological_process
SPAC13G7.06	593	627	845	676	387	543	17.53	19.08	25.97	20.94	14.18	15.92	20.86	17.0133	-0.294073	1.63172e-08	2.04624e-07	met16	phosphoadenosine phosphosulfate reductase [Source:PomBase;Acc:SPAC13G7.06]	Metabolism;Metabolism	Global and overview maps;Energy metabolism	ko01100//Metabolic pathways;ko00920//Sulfur metabolism	K00390;K00390	GO:0005634//nucleus;GO:0005737//cytoplasm;GO:0005829//cytosol	GO:0003824//catalytic activity;GO:0004604//phosphoadenylyl-sulfate reductase (thioredoxin) activity;GO:0016491//oxidoreductase activity	GO:0008652//cellular amino acid biosynthetic process;GO:0009086//methionine biosynthetic process;GO:0019344//cysteine biosynthetic process;GO:0019379//sulfate assimilation, phosphoadenylyl sulfate reduction by phosphoadenylyl-sulfate reductase (thioredoxin);GO:0055114//oxidation-reduction process;GO:0070814//hydrogen sulfide biosynthetic process
SPBC776.01	14321	12215	18452	10520	8586	9575	1900.75	1668.24	2545.94	1462.97	1412.57	1260.45	2038.31	1378.66	-0.564103	1.64848e-08	2.06221e-07	rpl29	60S ribosomal protein L29 [Source:PomBase;Acc:SPBC776.01]	Genetic Information Processing	Translation	ko03010//Ribosome	K02905	GO:0005622//intracellular;GO:0005730//nucleolus;GO:0005829//cytosol;GO:0005840//ribosome;GO:0022625//cytosolic large ribosomal subunit	GO:0003735//structural constituent of ribosome	GO:0002181//cytoplasmic translation;GO:0006412//translation
SPCC737.09c	158	149	183	753	334	586	2.38	2.31	2.86	11.88	6.23	8.75	2.51667	8.95333	1.83091	1.66142e-08	2.07334e-07	hmt1	vacuolar transmembrane transporter Hmt1 [Source:PomBase;Acc:SPCC737.09c]	-	-	-	-	GO:0000324//fungal-type vacuole;GO:0000329//fungal-type vacuole membrane;GO:0005773//vacuole;GO:0005774//vacuolar membrane;GO:0016020//membrane;GO:0016021//integral component of membrane;GO:0071627//integral component of fungal-type vacuolar membrane	GO:0000166//nucleotide binding;GO:0005524//ATP binding;GO:0016887//ATPase activity;GO:0042626//ATPase activity, coupled to transmembrane movement of substances;GO:0044604//phytochelatin transmembrane transporter ATPase activity	GO:0036246//phytochelatin 2 import into vacuole;GO:0036249//cadmium ion import into vacuole;GO:0046686//response to cadmium ion;GO:0055085//transmembrane transport;GO:0071995//phytochelatin import into vacuole;GO:0071996//glutathione transmembrane import into vacuole;GO:0098849//cellular detoxification of cadmium ion
SPAC4D7.08c	9779	10948	11589	7436	5803	8366	191.38	220.47	235.77	152.48	140.77	162.39	215.873	151.88	-0.507253	1.67435e-08	2.08441e-07	ade4	amidophosphoribosyltransferase Ade4 [Source:PomBase;Acc:SPAC4D7.08c]	Metabolism;Metabolism;Metabolism;Metabolism;Metabolism	Global and overview maps;Global and overview maps;Global and overview maps;Nucleotide metabolism;Amino acid metabolism	ko01100//Metabolic pathways;ko01110//Biosynthesis of secondary metabolites;ko01130//Biosynthesis of antibiotics;ko00230//Purine metabolism;ko00250//Alanine, aspartate and glutamate metabolism	K00764;K00764;K00764;K00764;K00764	GO:0005737//cytoplasm	GO:0004044//amidophosphoribosyltransferase activity;GO:0016740//transferase activity;GO:0016757//transferase activity, transferring glycosyl groups;GO:0046872//metal ion binding	GO:0006164//purine nucleotide biosynthetic process;GO:0006189//'de novo' IMP biosynthetic process;GO:0006541//glutamine metabolic process;GO:0009113//purine nucleobase biosynthetic process;GO:0009116//nucleoside metabolic process;GO:0046083//adenine metabolic process
SPBC428.19c	1055	1222	1443	1346	697	1053	23.76	28.32	33.78	31.76	19.46	23.52	28.62	24.9133	-0.200106	1.69821e-08	2.10898e-07	utp15	U3 snoRNP protein Utp15 (predicted) [Source:PomBase;Acc:SPBC428.19c]	Genetic Information Processing	Translation	ko03008//Ribosome biogenesis in eukaryotes	K14549	GO:0005634//nucleus;GO:0005730//nucleolus;GO:0005829//cytosol;GO:0032040//small-subunit processome;GO:0034455//t-UTP complex;GO:0072686//mitotic spindle	GO:0005515//protein binding;GO:0030515//snoRNA binding	GO:0006364//rRNA processing;GO:0030490//maturation of SSU-rRNA;GO:0042254//ribosome biogenesis;GO:0045943//positive regulation of transcription from RNA polymerase I promoter
SPBC1105.14	3953	3415	2626	16405	8739	14847	37.56	33.39	25.94	163.32	102.92	139.92	32.2967	135.387	2.06763	1.75182e-08	2.17031e-07	rsv2	transcription factor Rsv2 [Source:PomBase;Acc:SPBC1105.14]	-	-	-	-	GO:0005634//nucleus	GO:0000978//RNA polymerase II core promoter proximal region sequence-specific DNA binding;GO:0000981//RNA polymerase II transcription factor activity, sequence-specific DNA binding;GO:0003676//nucleic acid binding;GO:0046872//metal ion binding	GO:0010672//regulation of transcription from RNA polymerase II promoter involved in meiotic cell cycle
SPAC3F10.16c	292	376	669	389	111	194	6.05	8.01	14.4	8.44	2.85	3.99	9.48667	5.09333	-0.897291	1.77628e-08	2.19531e-07	SPAC3F10.16c	GTP binding protein, HSR1-related (predicted) [Source:PomBase;Acc:SPAC3F10.16c]	Genetic Information Processing	Translation	ko03008//Ribosome biogenesis in eukaryotes	K14539	GO:0005737//cytoplasm;GO:0005829//cytosol	GO:0000166//nucleotide binding;GO:0003924//GTPase activity;GO:0005525//GTP binding;GO:0016787//hydrolase activity	GO:0000027//ribosomal large subunit assembly;GO:0015031//protein transport
SPBC660.06	9417	6902	6084	38177	22624	28416	304.64	229.75	204.6	1294.02	907.21	911.74	246.33	1037.66	2.07466	1.78834e-08	2.2049e-07	SPBC660.06	WW domain containing conserved fungal protein [Source:PomBase;Acc:SPBC660.06]	-	-	-	-	GO:0005634//nucleus	GO:0003674//molecular_function;GO:0005515//protein binding	GO:0008150//biological_process
SPBC649.02	44246	34348	41487	27595	22670	26136	3336.43	2665.17	3252.17	2180.25	2118.98	1954.71	3084.59	2084.65	-0.565276	1.79582e-08	2.20882e-07	rps1902	40S ribosomal protein S19 (predicted) [Source:PomBase;Acc:SPBC649.02]	Genetic Information Processing	Translation	ko03010//Ribosome	K02966	GO:0005622//intracellular;GO:0005634//nucleus;GO:0005829//cytosol;GO:0005840//ribosome;GO:0022627//cytosolic small ribosomal subunit	GO:0003735//structural constituent of ribosome	GO:0000028//ribosomal small subunit assembly;GO:0002181//cytoplasmic translation;GO:0006412//translation;GO:0042254//ribosome biogenesis
SPBC649.04	3721	3119	3328	13638	8301	10798	309.63	267.06	287.89	1189.06	856.22	891.18	288.193	978.82	1.76401	1.83701e-08	2.25407e-07	uvi15	UV-induced protein Uvi15 [Source:PomBase;Acc:SPBC649.04]	-	-	-	-	GO:0005886//plasma membrane;GO:0009898//cytoplasmic side of plasma membrane;GO:0032153//cell division site;GO:0051286//cell tip	GO:0003674//molecular_function	GO:0008150//biological_process
SPBC3E7.07c	278	304	334	247	156	232	16.9	19.01	21.1	15.73	11.75	13.99	19.0033	13.8233	-0.459147	1.84475e-08	2.25816e-07	SPBC3E7.07c	DUF757 family protein [Source:PomBase;Acc:SPBC3E7.07c]	-	-	-	-	GO:0005634//nucleus;GO:0005737//cytoplasm;GO:0005829//cytosol	GO:0003674//molecular_function	GO:0008150//biological_process
SPBC18H10.05	183	135	150	735	375	693	2.86	2.17	2.44	12.03	7.26	10.74	2.49	10.01	2.00722	1.90124e-08	2.32178e-07	SPBC18H10.05	WD repeat protein, human WDR44 family [Source:PomBase;Acc:SPBC18H10.05]	-	-	-	-	GO:0005634//nucleus;GO:0005737//cytoplasm;GO:0005829//cytosol;GO:0032153//cell division site;GO:0051286//cell tip	GO:0003674//molecular_function;GO:0005515//protein binding;GO:0017137//Rab GTPase binding	GO:0008150//biological_process
SPBC216.03	453	434	458	1841	1039	1370	14.63	14.43	15.38	62.31	41.6	43.89	14.8133	49.2667	1.73372	2.10528e-08	2.56484e-07	SPBC216.03	conserved fungal protein [Source:PomBase;Acc:SPBC216.03]	-	-	-	-	GO:0005634//nucleus;GO:0005737//cytoplasm;GO:0005829//cytosol	GO:0003674//molecular_function	GO:0008150//biological_process
SPAC10F6.01c	4831	4081	7430	4157	2847	3899	39.77	34.57	63.59	35.86	29.05	31.84	45.9767	32.25	-0.511603	2.18775e-08	2.659e-07	sir1	sulfite reductase Sir1 [Source:PomBase;Acc:SPAC10F6.01c]	Metabolism;Metabolism	Global and overview maps;Energy metabolism	ko01100//Metabolic pathways;ko00920//Sulfur metabolism	K00381;K00381	GO:0005737//cytoplasm;GO:0005829//cytosol;GO:0009337//sulfite reductase complex (NADPH)	GO:0003824//catalytic activity;GO:0004783//sulfite reductase (NADPH) activity;GO:0010181//FMN binding;GO:0016002//sulfite reductase activity;GO:0016491//oxidoreductase activity;GO:0020037//heme binding;GO:0046872//metal ion binding;GO:0050311//sulfite reductase (ferredoxin) activity;GO:0050661//NADP binding;GO:0051536//iron-sulfur cluster binding;GO:0051539//4 iron, 4 sulfur cluster binding	GO:0000103//sulfate assimilation;GO:0008652//cellular amino acid biosynthetic process;GO:0009086//methionine biosynthetic process;GO:0019344//cysteine biosynthetic process;GO:0055114//oxidation-reduction process;GO:0070814//hydrogen sulfide biosynthetic process
SPAC688.03c	49	38	51	299	144	185	2.81	2.24	3.04	17.94	10.22	10.51	2.69667	12.89	2.257	2.32843e-08	2.82007e-07	SPAC688.03c	human AMMECR1 homolog [Source:PomBase;Acc:SPAC688.03c]	-	-	-	-	GO:0005634//nucleus;GO:0005829//cytosol	GO:0003674//molecular_function	GO:0008150//biological_process
SPAC3A12.18	3495	3379	3896	13061	9652	12189	75.47	75.08	87.46	295.51	258.35	261.06	79.3367	271.64	1.77564	2.33127e-08	2.82007e-07	zwf1	glucose-6-phosphate 1-dehydrogenase (predicted) [Source:PomBase;Acc:SPAC3A12.18]	Metabolism;Metabolism;Metabolism;Metabolism;Metabolism;Metabolism	Global and overview maps;Global and overview maps;Global and overview maps;Global and overview maps;Metabolism of other amino acids;Carbohydrate metabolism	ko01100//Metabolic pathways;ko01110//Biosynthesis of secondary metabolites;ko01130//Biosynthesis of antibiotics;ko01200//Carbon metabolism;ko00480//Glutathione metabolism;ko00030//Pentose phosphate pathway	K00036;K00036;K00036;K00036;K00036;K00036	GO:0005829//cytosol	GO:0004345//glucose-6-phosphate dehydrogenase activity;GO:0016491//oxidoreductase activity;GO:0016614//oxidoreductase activity, acting on CH-OH group of donors;GO:0050661//NADP binding	GO:0005975//carbohydrate metabolic process;GO:0006006//glucose metabolic process;GO:0006098//pentose-phosphate shunt;GO:0009051//pentose-phosphate shunt, oxidative branch;GO:0055114//oxidation-reduction process
SPAC1486.03c	57	60	98	450	213	264	0.92	0.99	1.64	7.57	4.24	4.2	1.18333	5.33667	2.17308	2.46345e-08	2.97295e-07	SPAC1486.03c	RNA-binding splicing factor (predicted) [Source:PomBase;Acc:SPAC1486.03c]	-	-	-	-	GO:0005634//nucleus;GO:0005681//spliceosomal complex;GO:0005737//cytoplasm;GO:0005816//spindle pole body;GO:0005856//cytoskeleton;GO:0071008//U2-type post-mRNA release spliceosomal complex;GO:0071014//post-mRNA release spliceosomal complex	GO:0003676//nucleic acid binding;GO:0003723//RNA binding;GO:0005515//protein binding	GO:0000390//spliceosomal complex disassembly;GO:0045292//mRNA cis splicing, via spliceosome
SPCC1919.15	15	14	22	115	85	145	0.27	0.26	0.42	2.2	1.92	2.62	0.316667	2.24667	2.82675	2.52705e-08	3.04255e-07	brl1	ubiquitin-protein ligase E3 Brl1 [Source:PomBase;Acc:SPCC1919.15]	-	-	-	-	GO:0005634//nucleus;GO:0031618//nuclear pericentric heterochromatin;GO:0033503//HULC complex	GO:0004842//ubiquitin-protein transferase activity;GO:0008270//zinc ion binding;GO:0016740//transferase activity;GO:0046872//metal ion binding;GO:0061630//ubiquitin protein ligase activity	GO:0006325//chromatin organization;GO:0006336//DNA replication-independent nucleosome assembly;GO:0006342//chromatin silencing;GO:0006357//regulation of transcription from RNA polymerase II promoter;GO:0010390//histone monoubiquitination;GO:0016567//protein ubiquitination;GO:0031497//chromatin assembly;GO:0051569//regulation of histone H3-K4 methylation;GO:0071894//histone H2B conserved C-termina…
SPAC18B11.04	642	551	490	2355	1631	2365	20.22	17.85	16.04	77.7	63.66	73.86	18.0367	71.74	1.99185	2.65083e-08	3.1841e-07	ncs1	neuronal calcium sensor related protein Ncs1 [Source:PomBase;Acc:SPAC18B11.04]	-	-	-	-	GO:0005634//nucleus;GO:0005737//cytoplasm;GO:0005829//cytosol;GO:0005886//plasma membrane;GO:0016020//membrane	GO:0005509//calcium ion binding;GO:0005515//protein binding;GO:0046872//metal ion binding;GO:0098744//1-phosphatidylinositol 4-kinase activator activity	GO:0030435//sporulation resulting in formation of a cellular spore;GO:0033674//positive regulation of kinase activity;GO:0035584//calcium-mediated signaling using intracellular calcium source
SPCC663.13c	110	135	109	94	24	55	6.88	8.7	7.06	6.15	1.82	3.38	7.54667	3.78333	-0.996182	2.97436e-08	3.56437e-07	naa50	NatA N-acetyltransferase subunit Naa50 (predicted) [Source:PomBase;Acc:SPCC663.13c]	-	-	-	-	GO:0005634//nucleus;GO:0005737//cytoplasm;GO:0005829//cytosol;GO:0031415//NatA complex	GO:0008080//N-acetyltransferase activity;GO:0016740//transferase activity;GO:0016746//transferase activity, transferring acyl groups;GO:0034212//peptide N-acetyltransferase activity	GO:0017196//N-terminal peptidyl-methionine acetylation
SPACUNK4.19	13	8	11	112	59	84	0.22	0.14	0.19	1.97	1.23	1.4	0.183333	1.53333	3.06413	3.03892e-08	3.63324e-07	mug153	Schizosaccharomyces pombe specific protein [Source:PomBase;Acc:SPACUNK4.19]	-	-	-	-	GO:0005739//mitochondrion	GO:0003674//molecular_function	GO:0008150//biological_process;GO:0051321//meiotic cell cycle
SPBC947.15c	2217	2036	2575	8147	4562	6461	36.02	34.04	43.5	138.7	91.89	104.13	37.8533	111.573	1.5595	3.17702e-08	3.78952e-07	nde1	mitochondrial NADH dehydrogenase (ubiquinone) Nde1 (predicted) [Source:PomBase;Acc:SPBC947.15c]	-	-	-	-	GO:0005739//mitochondrion;GO:0005743//mitochondrial inner membrane	GO:0008137//NADH dehydrogenase (ubiquinone) activity;GO:0016491//oxidoreductase activity	GO:0006116//NADH oxidation;GO:0006120//mitochondrial electron transport, NADH to ubiquinone;GO:0055114//oxidation-reduction process
SPAC56F8.02	243	182	287	934	643	958	2.05	1.58	2.52	8.26	6.73	8.02	2.05	7.67	1.9036	3.29042e-08	3.91568e-07	SPAC56F8.02	AMP binding enzyme (predicted) [Source:PomBase;Acc:SPAC56F8.02]	-	-	-	-	GO:0016020//membrane;GO:0016021//integral component of membrane;GO:0032153//cell division site;GO:0072686//mitotic spindle	GO:0003824//catalytic activity	GO:0008150//biological_process
SPBC215.05	45460	40673	44255	156738	148593	191099	1098.59	1011.41	1111.78	3968.68	4451.12	4580.35	1073.93	4333.38	2.0126	3.36256e-08	3.99226e-07	gpd1	glycerol-3-phosphate dehydrogenase Gpd1 [Source:PomBase;Acc:SPBC215.05]	Metabolism;Environmental Information Processing;Metabolism	Global and overview maps;Signal transduction;Lipid metabolism	ko01110//Biosynthesis of secondary metabolites;ko04011//MAPK signaling pathway - yeast;ko00564//Glycerophospholipid metabolism	K00006;K00006;K00006	GO:0005634//nucleus;GO:0005737//cytoplasm;GO:0005829//cytosol;GO:0009331//glycerol-3-phosphate dehydrogenase complex	GO:0004367//glycerol-3-phosphate dehydrogenase [NAD+] activity;GO:0016491//oxidoreductase activity;GO:0016616//oxidoreductase activity, acting on the CH-OH group of donors, NAD or NADP as acceptor;GO:0042803//protein homodimerization activity;GO:0051287//NAD binding	GO:0005975//carbohydrate metabolic process;GO:0006072//glycerol-3-phosphate metabolic process;GO:0006114//glycerol biosynthetic process;GO:0006116//NADH oxidation;GO:0009992//cellular water homeostasis;GO:0046168//glycerol-3-phosphate catabolic process;GO:0055114//oxidation-reduction process;GO:0071470//cellular response to osmotic stress
SPCC794.04c	52	34	48	292	119	225	0.57	0.38	0.55	3.35	1.61	2.44	0.5	2.46667	2.30256	3.37175e-08	3.99392e-07	SPCC794.04c	amino acid transmembrane transporter (predicted) [Source:PomBase;Acc:SPCC794.04c]	-	-	-	-	GO:0000329//fungal-type vacuole membrane;GO:0005886//plasma membrane;GO:0005887//integral component of plasma membrane;GO:0016020//membrane;GO:0016021//integral component of membrane	GO:0015171//amino acid transmembrane transporter activity	GO:0003333//amino acid transmembrane transport;GO:0006855//drug transmembrane transport;GO:0055085//transmembrane transport
SPBC1685.09	12744	10654	15355	7550	7294	7169	1640.34	1411.09	2054.62	1018.22	1163.75	915.21	1702.02	1032.39	-0.721252	3.47792e-08	4.1102e-07	rps29	40S ribosomal protein S29 (predicted) [Source:PomBase;Acc:SPBC1685.09]	Genetic Information Processing	Translation	ko03010//Ribosome	K02980	GO:0005622//intracellular;GO:0005634//nucleus;GO:0005829//cytosol;GO:0005840//ribosome;GO:0022627//cytosolic small ribosomal subunit	GO:0003735//structural constituent of ribosome;GO:0008270//zinc ion binding	GO:0002181//cytoplasmic translation;GO:0006412//translation
SPAC9.02c	486	478	586	583	285	439	20.46	20.71	25.65	25.72	14.87	18.33	22.2733	19.64	-0.181523	3.50299e-08	4.13031e-07	SPAC9.02c	polyamine N-acetyltransferase (predicted) [Source:PomBase;Acc:SPAC9.02c]	-	-	-	-	GO:0005575//cellular_component;GO:0005737//cytoplasm	GO:0004059//aralkylamine N-acetyltransferase activity;GO:0004145//diamine N-acetyltransferase activity;GO:0008080//N-acetyltransferase activity;GO:0016740//transferase activity;GO:0016746//transferase activity, transferring acyl groups	GO:0008150//biological_process
MSTRG.4278	22	25	122	763	286	430	1.87	2.16	10.77	67.83	30.12	36.23	4.93333	44.7267	3.1805	3.64158e-08	4.28387e-07	SPAC750.07c	GPI-anchored protein [Schizosaccharomyces pombe]	-	-	-	-	-	-	-
SPBC21H7.06c	27	33	31	169	118	223	1.27	1.59	1.51	8.31	6.86	10.38	1.45667	8.51667	2.54762	3.69073e-08	4.33175e-07	opi10	hikeshi protein, Opi10 [Source:PomBase;Acc:SPBC21H7.06c]	-	-	-	-	GO:0005634//nucleus;GO:0005635//nuclear envelope;GO:0005737//cytoplasm;GO:0005829//cytosol	GO:0005515//protein binding;GO:0061608//nuclear import signal receptor activity	GO:0006606//protein import into nucleus
SPBC12D12.05c	338	257	503	348	152	215	7.98	6.25	12.36	8.61	4.46	5.03	8.86333	6.03333	-0.554894	3.7032e-08	4.33647e-07	SPBC12D12.05c	mitochondrial carrier, calcium binding subfamily (predicted) [Source:PomBase;Acc:SPBC12D12.05c]	-	-	-	-	GO:0005739//mitochondrion;GO:0005743//mitochondrial inner membrane;GO:0016020//membrane;GO:0016021//integral component of membrane	GO:0005347//ATP transmembrane transporter activity;GO:0005471//ATP:ADP antiporter activity;GO:0022857//transmembrane transporter activity	GO:0055085//transmembrane transport;GO:1990544//mitochondrial ATP transmembrane transport
SPBC1271.07c	371	277	230	1206	1493	1994	8.83	6.78	5.69	30.08	44.05	47.07	7.1	40.4	2.50846	3.71273e-08	4.33773e-07	SPBC1271.07c	N-acetyltransferase (predicted) [Source:PomBase;Acc:SPBC1271.07c]	-	-	-	-	GO:0005634//nucleus;GO:0005737//cytoplasm;GO:0005829//cytosol	GO:0008080//N-acetyltransferase activity;GO:0016740//transferase activity;GO:0016746//transferase activity, transferring acyl groups	GO:0008150//biological_process
SPAC22F3.07c	600	683	731	614	347	593	50.32	58.94	63.73	53.95	36.07	49.33	57.6633	46.45	-0.311976	3.74337e-08	4.36357e-07	atp20	F0-ATPase subunit G (predicted) [Source:PomBase;Acc:SPAC22F3.07c]	-	-	-	-	GO:0000276//mitochondrial proton-transporting ATP synthase complex, coupling factor F(o);GO:0005739//mitochondrion;GO:0016020//membrane;GO:0031966//mitochondrial membrane;GO:0045263//proton-transporting ATP synthase complex, coupling factor F(o)	GO:0005198//structural molecule activity;GO:0015078//hydrogen ion transmembrane transporter activity;GO:0046933//proton-transporting ATP synthase activity, rotational mechanism	GO:0006754//ATP biosynthetic process;GO:0006811//ion transport;GO:0015986//ATP synthesis coupled proton transport;GO:0042776//mitochondrial ATP synthesis coupled proton transport
SPCC338.11c	345	363	357	312	169	296	12.15	13.15	13.07	11.51	7.38	10.34	12.79	9.74333	-0.392529	4.0954e-08	4.76311e-07	rrg1	protein-lysine N-methyltransferase Rrg1 (predicted) [Source:PomBase;Acc:SPCC338.11c]	-	-	-	-	GO:0005634//nucleus;GO:0005737//cytoplasm;GO:0005829//cytosol	GO:0008168//methyltransferase activity;GO:0016279//protein-lysine N-methyltransferase activity;GO:0016740//transferase activity	GO:0018022//peptidyl-lysine methylation;GO:0032259//methylation;GO:2000765//regulation of cytoplasmic translation
SPAPB8E5.03	4633	5494	5921	3619	2976	3933	101.42	123.77	134.77	83.02	80.77	85.4	119.987	83.0633	-0.53059	4.12511e-08	4.77685e-07	mae1	malic acid transport protein Mae1 [Source:PomBase;Acc:SPAPB8E5.03]	-	-	-	-	GO:0005783//endoplasmic reticulum;GO:0016020//membrane;GO:0016021//integral component of membrane	GO:0015140//malate transmembrane transporter activity;GO:0015141//succinate transmembrane transporter activity;GO:0015366//malate:proton symporter activity;GO:0097434//succinate:proton symporter activity;GO:1901239//malonate(1-) transmembrane transporter activity	GO:0055085//transmembrane transport;GO:0071423//malate transmembrane transport;GO:0098714//malate import across plasma membrane;GO:0098715//malonic acid import across plasma membrane;GO:0098720//succinate import across plasma membrane
SPAC1296.05c	231	194	204	181	96	148	8.15	7.05	7.49	6.69	4.2	5.18	7.56333	5.35667	-0.497687	4.12584e-08	4.77685e-07	lcp1	cyclin L family cyclin [Source:PomBase;Acc:SPAC1296.05c]	-	-	-	-	GO:0005634//nucleus;GO:0005737//cytoplasm;GO:0005829//cytosol	GO:0016538//cyclin-dependent protein serine/threonine kinase regulator activity	GO:0000079//regulation of cyclin-dependent protein serine/threonine kinase activity;GO:0006357//regulation of transcription from RNA polymerase II promoter;GO:0008150//biological_process
SPAC24B11.07c	355	360	367	355	181	298	6.21	6.48	6.67	6.5	3.92	5.17	6.45333	5.19667	-0.312458	4.20327e-08	4.85553e-07	SPAC24B11.07c	oxidoreductase (predicted) [Source:PomBase;Acc:SPAC24B11.07c]	-	-	-	-	GO:0005737//cytoplasm;GO:0032153//cell division site;GO:0051286//cell tip	GO:0016491//oxidoreductase activity	GO:0008150//biological_process;GO:0055114//oxidation-reduction process
SPBC21H7.07c	1386	1355	1511	1200	864	1039	56.4	56.74	63.92	51.16	43.58	41.93	59.02	45.5567	-0.373542	4.23289e-08	4.87876e-07	his5	imidazoleglycerol-phosphate dehydratase His5 [Source:PomBase;Acc:SPBC21H7.07c]	Metabolism;Metabolism;Metabolism;Metabolism	Global and overview maps;Global and overview maps;Global and overview maps;Amino acid metabolism	ko01100//Metabolic pathways;ko01110//Biosynthesis of secondary metabolites;ko01230//Biosynthesis of amino acids;ko00340//Histidine metabolism	K01693;K01693;K01693;K01693	GO:0005634//nucleus;GO:0005829//cytosol	GO:0004424//imidazoleglycerol-phosphate dehydratase activity;GO:0016829//lyase activity	GO:0000105//histidine biosynthetic process;GO:0008652//cellular amino acid biosynthetic process
SPAC1B3.06c	131	98	154	733	267	485	3.91	3.01	4.78	22.91	9.87	14.35	3.9	15.71	2.01014	4.50761e-08	5.18375e-07	SPAC1B3.06c	UbiE family methyltransferase (predicted) [Source:PomBase;Acc:SPAC1B3.06c]	-	-	-	-	GO:0005634//nucleus;GO:0005737//cytoplasm;GO:0005829//cytosol	GO:0008168//methyltransferase activity;GO:0016740//transferase activity	GO:0008150//biological_process;GO:0032259//methylation
SPCC895.03c	323	354	444	336	200	299	7.57	8.54	10.82	8.25	5.81	6.95	8.97667	7.00333	-0.358138	4.68568e-08	5.37647e-07	sua5	tRNA N6-threonyl-carbamoyl-adenosine (t6A), a modification protein Sua5 (predicted) [Source:PomBase;Acc:SPCC895.03c]	-	-	-	-	GO:0000781//chromosome, telomeric region;GO:0005634//nucleus;GO:0005694//chromosome;GO:0005737//cytoplasm;GO:0005739//mitochondrion;GO:0005829//cytosol	GO:0000049//tRNA binding;GO:0000166//nucleotide binding;GO:0003677//DNA binding;GO:0003725//double-stranded RNA binding;GO:0005524//ATP binding;GO:0016740//transferase activity;GO:0016779//nucleotidyltransferase activity;GO:0061710//L-threonylcarbamoyladenylate synthase	GO:0006417//regulation of translation;GO:0006450//regulation of translational fidelity;GO:0008033//tRNA processing;GO:0072670//mitochondrial tRNA threonylcarbamoyladenosine modification
SPBC25H2.12c	3491	3059	4004	3958	2229	3126	74.11	66.82	88.36	88.03	58.65	65.82	76.43	70.8333	-0.109711	4.92779e-08	5.64166e-07	cct7	chaperonin-containing T-complex eta subunit Cct7 [Source:PomBase;Acc:SPBC25H2.12c]	-	-	-	-	GO:0005634//nucleus;GO:0005737//cytoplasm;GO:0005829//cytosol;GO:0005832//chaperonin-containing T-complex;GO:0005856//cytoskeleton	GO:0000166//nucleotide binding;GO:0005524//ATP binding;GO:0051082//unfolded protein binding	GO:0006457//protein folding
SPAC23C11.13c	1510	1601	1819	1674	1027	1353	61.45	67.04	76.95	71.37	51.8	54.61	68.48	59.26	-0.208624	5.0679e-08	5.78915e-07	hpt1	xanthine phosphoribosyltransferase (predicted) [Source:PomBase;Acc:SPAC23C11.13c]	-	-	-	-	GO:0005634//nucleus;GO:0005737//cytoplasm;GO:0005783//endoplasmic reticulum	GO:0000166//nucleotide binding;GO:0000310//xanthine phosphoribosyltransferase activity;GO:0004422//hypoxanthine phosphoribosyltransferase activity;GO:0004615//phosphomannomutase activity;GO:0016740//transferase activity;GO:0016757//transferase activity, transferring glycosyl groups;GO:0016763//transferase activity, transferring pentosyl groups;GO:0046872//metal ion binding;GO:0052657//guanine pho…	GO:0006166//purine ribonucleoside salvage;GO:0009116//nucleoside metabolic process;GO:0032263//GMP salvage;GO:0032264//IMP salvage;GO:0032265//XMP salvage;GO:0046100//hypoxanthine metabolic process
SPAC17G8.12	32	20	26	173	107	141	0.37	0.24	0.31	2.06	1.52	1.59	0.306667	1.72333	2.49046	5.09162e-08	5.80331e-07	sec3	exocyst complex subunit Sec3 [Source:PomBase;Acc:SPAC17G8.12]	-	-	-	-	GO:0000145//exocyst;GO:0000935//barrier septum;GO:0005829//cytosol;GO:0005886//plasma membrane;GO:0032153//cell division site;GO:0051285//cell cortex of cell tip;GO:0051286//cell tip	GO:0005546//phosphatidylinositol-4,5-bisphosphate binding;GO:0017049//GTP-Rho binding	GO:0006887//exocytosis;GO:0006893//Golgi to plasma membrane transport;GO:0006897//endocytosis;GO:0051601//exocyst localization;GO:0090522//vesicle tethering involved in exocytosis
SPAC26A3.11	713	719	633	412	302	542	20.55	21.3	18.96	12.44	10.78	15.48	20.27	12.9	-0.651975	5.29871e-08	6.02596e-07	SPAC26A3.11	omega-amidase (predicted) [Source:PomBase;Acc:SPAC26A3.11]	Metabolism	Amino acid metabolism	ko00250//Alanine, aspartate and glutamate metabolism	K13566	GO:0005739//mitochondrion	GO:0016787//hydrolase activity;GO:0050152//omega-amidase activity	GO:0006107//oxaloacetate metabolic process;GO:0006528//asparagine metabolic process;GO:0006541//glutamine metabolic process;GO:0006807//nitrogen compound metabolic process;GO:1990748//cellular detoxification
SPBC25B2.09c	1639	1510	1931	1970	990	1639	29.48	27.94	36.1	37.12	22.07	29.24	31.1733	29.4767	-0.080739	5.93049e-08	6.71515e-07	mrs1	mitochondrial and cytoplasmic arginine-tRNA ligase Rrs1/Mrs1 (predicted) [Source:PomBase;Acc:SPBC25B2.09c]	Genetic Information Processing	Translation	ko00970//Aminoacyl-tRNA biosynthesis	K01887	GO:0005737//cytoplasm;GO:0005739//mitochondrion;GO:0005759//mitochondrial matrix;GO:0005829//cytosol	GO:0000166//nucleotide binding;GO:0004812//aminoacyl-tRNA ligase activity;GO:0004814//arginine-tRNA ligase activity;GO:0005524//ATP binding;GO:0016874//ligase activity	GO:0002181//cytoplasmic translation;GO:0006412//translation;GO:0006418//tRNA aminoacylation for protein translation;GO:0006420//arginyl-tRNA aminoacylation;GO:0032543//mitochondrial translation;GO:0070144//mitochondrial arginyl-tRNA aminoacylation
SPAC3H5.08c	186	118	207	756	513	642	2.37	1.54	2.74	10.08	8.09	8.1	2.21667	8.75667	1.98199	5.9309e-08	6.71515e-07	SPAC3H5.08c	WD repeat protein, human WDR44 family [Source:PomBase;Acc:SPAC3H5.08c]	-	-	-	-	GO:0005634//nucleus;GO:0005783//endoplasmic reticulum;GO:0005789//endoplasmic reticulum membrane;GO:0032991//macromolecular complex;GO:0044732//mitotic spindle pole body	GO:0003674//molecular_function;GO:0005515//protein binding;GO:0017137//Rab GTPase binding	GO:0008150//biological_process
SPBC317.01	462	365	453	1645	976	1391	3.24	2.63	3.3	12.08	8.48	9.67	3.05667	10.0767	1.72099	5.9909e-08	6.76814e-07	mbx2	MADS-box transcription factor Pvg4 [Source:PomBase;Acc:SPBC317.01]	-	-	-	-	GO:0000790//nuclear chromatin;GO:0005634//nucleus;GO:0005635//nuclear envelope;GO:0005829//cytosol	GO:0000977//RNA polymerase II regulatory region sequence-specific DNA binding;GO:0000978//RNA polymerase II core promoter proximal region sequence-specific DNA binding;GO:0000981//RNA polymerase II transcription factor activity, sequence-specific DNA binding;GO:0000987//core promoter proximal region sequence-specific DNA binding;GO:0003677//DNA binding;GO:0008134//transcription factor binding;GO:…	GO:0007275//multicellular organism development;GO:0045785//positive regulation of cell adhesion;GO:0045944//positive regulation of transcription from RNA polymerase II promoter;GO:1900735//positive regulation of flocculation
SPCC1442.02	55	55	38	497	131	263	1.08	1.11	0.78	10.25	3.2	5.13	0.99	6.19333	2.64522	6.0195e-08	6.78549e-07	SPCC1442.02	central kinetochore associated family protein (predicted) [Source:PomBase;Acc:SPCC1442.02]	-	-	-	-	GO:0005634//nucleus;GO:0005737//cytoplasm;GO:0005829//cytosol	GO:0055105//ubiquitin-protein transferase inhibitor activity	GO:0031397//negative regulation of protein ubiquitination;GO:0032434//regulation of proteasomal ubiquitin-dependent protein catabolic process
SPBC26H8.08c	1069	1112	2193	1428	354	549	29.05	31.09	61.94	40.65	11.92	14.8	40.6933	22.4567	-0.857649	6.05987e-08	6.81602e-07	grn1	GTPase Grn1 [Source:PomBase;Acc:SPBC26H8.08c]	Genetic Information Processing	Translation	ko03008//Ribosome biogenesis in eukaryotes	K14538	GO:0005634//nucleus;GO:0005730//nucleolus	GO:0000166//nucleotide binding;GO:0003723//RNA binding;GO:0003924//GTPase activity;GO:0005525//GTP binding	GO:0006364//rRNA processing;GO:0015031//protein transport;GO:0042254//ribosome biogenesis
SPBC32H8.05	891	936	1314	1128	243	411	60.16	65.03	92.23	79.8	20.34	27.52	72.4733	42.5533	-0.768178	6.18981e-08	6.94694e-07	SPBC32H8.05	conserved fungal protein [Source:PomBase;Acc:SPBC32H8.05]	-	-	-	-	GO:0005634//nucleus;GO:0005730//nucleolus	GO:0003674//molecular_function	GO:0008150//biological_process
SPAP8A3.13c	164	121	236	741	509	705	2.65	2.01	3.97	12.55	10.2	11.31	2.87667	11.3533	1.98065	6.76669e-08	7.57781e-07	SPAP8A3.13c	Vid24 family protein (predicted) [Source:PomBase;Acc:SPAP8A3.13c]	-	-	-	-	GO:0005634//nucleus;GO:0005773//vacuole;GO:0019898//extrinsic component of membrane;GO:0034657//GID complex	GO:0003674//molecular_function	GO:0006623//protein targeting to vacuole;GO:0007039//protein catabolic process in the vacuole;GO:0008150//biological_process;GO:0043161//proteasome-mediated ubiquitin-dependent protein catabolic process;GO:0045721//negative regulation of gluconeogenesis
SPBC25D12.05	526	561	541	514	308	422	10.54	11.57	11.27	10.79	7.65	8.39	11.1267	8.94333	-0.315137	7.01529e-08	7.83909e-07	trm1	tRNA (guanine-N2-)-methyltransferase Trm1 [Source:PomBase;Acc:SPBC25D12.05]	-	-	-	-	GO:0005634//nucleus;GO:0005737//cytoplasm;GO:0005739//mitochondrion;GO:0031965//nuclear membrane	GO:0000049//tRNA binding;GO:0003723//RNA binding;GO:0004809//tRNA (guanine-N2-)-methyltransferase activity;GO:0008168//methyltransferase activity;GO:0016740//transferase activity	GO:0002940//tRNA N2-guanine methylation;GO:0008033//tRNA processing;GO:0032259//methylation
SPBC577.02	10452	7150	10491	7007	5427	6028	1197.02	842.67	1249.03	840.87	770.47	684.69	1096.24	765.343	-0.518385	7.08135e-08	7.89571e-07	rpl3801	60S ribosomal protein L38 (predicted) [Source:PomBase;Acc:SPBC577.02]	Genetic Information Processing	Translation	ko03010//Ribosome	K02923	GO:0005622//intracellular;GO:0005829//cytosol;GO:0005840//ribosome;GO:0022625//cytosolic large ribosomal subunit	GO:0003735//structural constituent of ribosome	GO:0002181//cytoplasmic translation;GO:0006412//translation
SPAC15A10.04c	563	600	777	590	239	579	13.41	14.7	19.24	14.72	7.06	13.68	15.7833	11.82	-0.417172	7.13619e-08	7.9396e-07	zpr1	EF-1 alpha binding zinc finger protein Zpr1 (predicted) [Source:PomBase;Acc:SPAC15A10.04c]	-	-	-	-	GO:0005634//nucleus;GO:0005737//cytoplasm;GO:0005829//cytosol	GO:0008270//zinc ion binding;GO:0046872//metal ion binding	GO:0002181//cytoplasmic translation
SPAC1006.01	4105	3324	4339	14118	11219	13739	93.13	77.6	102.33	335.58	315.49	309.14	91.02	320.07	1.81413	7.71425e-08	8.56416e-07	psp3	vacuolar serine protease Psp3 (predicted) [Source:PomBase;Acc:SPAC1006.01]	Cellular Processes	Transport and catabolism	ko04138//Autophagy - yeast	K01336	GO:0000324//fungal-type vacuole;GO:0000328//fungal-type vacuole lumen;GO:0005615//extracellular space	GO:0004252//serine-type endopeptidase activity;GO:0008233//peptidase activity;GO:0008236//serine-type peptidase activity;GO:0016787//hydrolase activity	GO:0006508//proteolysis;GO:0007039//protein catabolic process in the vacuole
SPAC4F10.07c	242	256	248	995	625	862	3.53	3.85	3.77	15.23	11.32	12.49	3.71667	13.0133	1.80791	7.7337e-08	8.56721e-07	atg13	autophagy associated protein kinase regulatory subunit Atg13 [Source:PomBase;Acc:SPAC4F10.07c]	Cellular Processes;Cellular Processes	Transport and catabolism;Transport and catabolism	ko04138//Autophagy - yeast;ko04136//Autophagy - other eukaryotes	K08331;K08331	GO:0000407//pre-autophagosomal structure;GO:0005737//cytoplasm;GO:0005829//cytosol;GO:0019898//extrinsic component of membrane;GO:1990316//ATG1/ULK1 kinase complex	GO:0005515//protein binding;GO:0019887//protein kinase regulator activity;GO:0019901//protein kinase binding	GO:0000045//autophagosome assembly;GO:0000422//mitophagy;GO:0000423//macromitophagy;GO:0006914//autophagy;GO:0015031//protein transport;GO:0016236//macroautophagy;GO:0030435//sporulation resulting in formation of a cellular spore;GO:0032147//activation of protein kinase activity;GO:0034497//protein localization to pre-autophagosomal structure;GO:0034727//piecemeal microautophagy of nucleus;GO:005…
SPAC19G12.16c	7373	7670	10974	2019	3347	4701	114.6	122.68	177.32	32.88	64.49	72.47	138.2	56.6133	-1.28754	8.15502e-08	9.01446e-07	adg2	conserved fungal protein Adg2 [Source:PomBase;Acc:SPAC19G12.16c]	-	-	-	-	GO:0005576//extracellular region;GO:0005783//endoplasmic reticulum;GO:0009986//cell surface	GO:0003674//molecular_function	GO:0008150//biological_process
SPBC11C11.09c	128897	132310	132335	76781	73731	87136	5597.96	5912.84	5974.7	3493.89	3969.23	3753.39	5828.5	3738.84	-0.640535	8.66772e-08	9.56059e-07	rpl502	60S ribosomal protein L5 [Source:PomBase;Acc:SPBC11C11.09c]	Genetic Information Processing	Translation	ko03010//Ribosome	K02932	GO:0005622//intracellular;GO:0005634//nucleus;GO:0005737//cytoplasm;GO:0005829//cytosol;GO:0005840//ribosome;GO:0022625//cytosolic large ribosomal subunit	GO:0003723//RNA binding;GO:0003735//structural constituent of ribosome;GO:0008097//5S rRNA binding;GO:0019843//rRNA binding	GO:0000027//ribosomal large subunit assembly;GO:0002181//cytoplasmic translation;GO:0006412//translation;GO:0042254//ribosome biogenesis
SPBC106.10	516	345	566	1857	1193	1756	9.97	6.86	11.36	37.58	28.56	33.64	9.39667	33.26	1.82357	8.85035e-08	9.74108e-07	pka1	cAMP-dependent protein kinase catalytic subunit Pka1 [Source:PomBase;Acc:SPBC106.10]	Cellular Processes;Cellular Processes	Cell growth and death;Transport and catabolism	ko04113//Meiosis - yeast;ko04138//Autophagy - yeast	K04345;K04345	GO:0000324//fungal-type vacuole;GO:0005634//nucleus;GO:0005737//cytoplasm;GO:0005829//cytosol;GO:0005952//cAMP-dependent protein kinase complex	GO:0000166//nucleotide binding;GO:0004672//protein kinase activity;GO:0004674//protein serine/threonine kinase activity;GO:0004691//cAMP-dependent protein kinase activity;GO:0005515//protein binding;GO:0005524//ATP binding;GO:0016301//kinase activity;GO:0016740//transferase activity	GO:0000433//negative regulation of transcription from RNA polymerase II promoter by glucose;GO:0006468//protein phosphorylation;GO:0010515//negative regulation of induction of conjugation with cellular fusion;GO:0010737//protein kinase A signaling;GO:0016310//phosphorylation;GO:0019933//cAMP-mediated signaling;GO:0045014//negative regulation of transcription by glucose;GO:0045721//negative regula…
SPAC4G9.11c	233	197	204	904	526	711	13.1	11.39	11.92	53.24	36.65	39.64	12.1367	43.1767	1.83088	8.91963e-08	9.79631e-07	cmb1	cytosine-mismatch binding protein 1 [Source:PomBase;Acc:SPAC4G9.11c]	-	-	-	-	GO:0005634//nucleus;GO:0005739//mitochondrion	GO:0003677//DNA binding;GO:0003684//damaged DNA binding;GO:0032141//single cytosine insertion binding;GO:0035487//thymine/thymine mispair binding	GO:0006281//DNA repair
SPBC216.05	10	18	9	204	42	132	0.04	0.07	0.04	0.88	0.22	0.54	0.05	0.546667	3.45066	9.59108e-08	1.05112e-06	rad3	ATR checkpoint kinase Rad3 [Source:PomBase;Acc:SPBC216.05]	-	-	-	-	GO:0000228//nuclear chromosome;GO:0000781//chromosome, telomeric region;GO:0000790//nuclear chromatin;GO:0005634//nucleus;GO:0005730//nucleolus;GO:0005829//cytosol;GO:0070310//ATR-ATRIP complex;GO:1990421//subtelomeric heterochromatin	GO:0000166//nucleotide binding;GO:0004672//protein kinase activity;GO:0004674//protein serine/threonine kinase activity;GO:0005515//protein binding;GO:0005524//ATP binding;GO:0016301//kinase activity;GO:0016740//transferase activity	GO:0000077//DNA damage checkpoint;GO:0000723//telomere maintenance;GO:0006281//DNA repair;GO:0006974//cellular response to DNA damage stimulus;GO:0006975//DNA damage induced protein phosphorylation;GO:0007095//mitotic G2 DNA damage checkpoint;GO:0016310//phosphorylation;GO:0031573//intra-S DNA damage checkpoint;GO:0033314//mitotic DNA replication checkpoint;GO:0033315//meiotic DNA replication che…
SPCC1450.15	1021	978	1154	1136	648	952	25.95	25.57	30.47	30.23	20.4	24	27.33	24.8767	-0.135692	9.74342e-08	1.06554e-06	SPCC1450.15	pig-F/3-ketosphinganine reductase fusion protein (predicted) [Source:PomBase;Acc:SPCC1450.15]	Metabolism;Metabolism	Global and overview maps;Lipid metabolism	ko01100//Metabolic pathways;ko00600//Sphingolipid metabolism	K04708;K04708	GO:0005783//endoplasmic reticulum;GO:0005789//endoplasmic reticulum membrane;GO:0016020//membrane;GO:0016021//integral component of membrane	GO:0000234//phosphoethanolamine N-methyltransferase activity;GO:0047560//3-dehydrosphinganine reductase activity;GO:0051377//mannose-ethanolamine phosphotransferase activity	GO:0006506//GPI anchor biosynthetic process;GO:0006666//3-keto-sphinganine metabolic process;GO:0032259//methylation;GO:0055114//oxidation-reduction process
SPBC3D6.06c	2303	2054	2403	2747	1301	1576	75.94	69.7	82.38	94.91	53.18	51.54	76.0067	66.5433	-0.191832	1.04037e-07	1.13533e-06	prs5	ribose-phosphate pyrophosphokinase Prs5 (predicted) [Source:PomBase;Acc:SPBC3D6.06c]	Metabolism;Metabolism;Metabolism;Metabolism;Metabolism;Metabolism;Metabolism	Global and overview maps;Global and overview maps;Global and overview maps;Global and overview maps;Nucleotide metabolism;Global and overview maps;Carbohydrate metabolism	ko01100//Metabolic pathways;ko01110//Biosynthesis of secondary metabolites;ko01130//Biosynthesis of antibiotics;ko01230//Biosynthesis of amino acids;ko00230//Purine metabolism;ko01200//Carbon metabolism;ko00030//Pentose phosphate pathway	K00948;K00948;K00948;K00948;K00948;K00948;K00948	GO:0002189//ribose phosphate diphosphokinase complex;GO:0005737//cytoplasm	GO:0000166//nucleotide binding;GO:0000287//magnesium ion binding;GO:0004749//ribose phosphate diphosphokinase activity;GO:0005524//ATP binding;GO:0016301//kinase activity;GO:0016740//transferase activity;GO:0046872//metal ion binding	GO:0006015//5-phosphoribose 1-diphosphate biosynthetic process;GO:0006164//purine nucleotide biosynthetic process;GO:0009116//nucleoside metabolic process;GO:0009156//ribonucleoside monophosphate biosynthetic process;GO:0009165//nucleotide biosynthetic process;GO:0016310//phosphorylation;GO:0031505//fungal-type cell wall organization;GO:0044249//cellular biosynthetic process
SPAC23D3.11	386	333	404	1395	1015	1283	5.53	4.91	6.02	20.95	18.03	18.25	5.48667	19.0767	1.79781	1.04364e-07	1.13648e-06	ayr1	1-acyldihydroxyacetone phosphate reductase (predicted) [Source:PomBase;Acc:SPAC23D3.11]	Metabolism;Metabolism;Metabolism	Global and overview maps;Lipid metabolism;Lipid metabolism	ko01100//Metabolic pathways;ko00564//Glycerophospholipid metabolism;ko00565//Ether lipid metabolism	K06123;K06123;K06123	GO:0000329//fungal-type vacuole membrane;GO:0005737//cytoplasm;GO:0005739//mitochondrion;GO:0005773//vacuole;GO:0005783//endoplasmic reticulum;GO:0005794//Golgi apparatus;GO:0005811//lipid particle	GO:0000140//acylglycerone-phosphate reductase activity;GO:0004806//triglyceride lipase activity;GO:0016491//oxidoreductase activity	GO:0006654//phosphatidic acid biosynthetic process;GO:0019433//triglyceride catabolic process;GO:0055114//oxidation-reduction process
SPAC12G12.06c	1113	1270	1558	1229	742	1176	25.63	30.1	37.3	29.66	21.18	26.86	31.01	25.9	-0.259781	1.04879e-07	1.13967e-06	rcl1	rRNA processing protein Rcl1 (predicted) [Source:PomBase;Acc:SPAC12G12.06c]	Genetic Information Processing	Translation	ko03008//Ribosome biogenesis in eukaryotes	K11108	GO:0005634//nucleus;GO:0005730//nucleolus	GO:0003824//catalytic activity;GO:0004521//endoribonuclease activity	GO:0006364//rRNA processing;GO:0006396//RNA processing;GO:0042254//ribosome biogenesis;GO:0090502//RNA phosphodiester bond hydrolysis, endonucleolytic
SPAC26A3.10	304	276	463	1691	694	1121	3.58	3.34	5.66	20.84	10.12	13.08	4.19333	14.68	1.80768	1.08318e-07	1.17455e-06	cnt6	centaurin ADOP ribosylation factor GTPase activating protein family (predicted) [Source:PomBase;Acc:SPAC26A3.10]	-	-	-	-	GO:0005737//cytoplasm;GO:0005829//cytosol;GO:0030428//cell septum;GO:0032153//cell division site;GO:0051286//cell tip	GO:0005096//GTPase activator activity;GO:0046872//metal ion binding	GO:0006886//intracellular protein transport;GO:0043547//positive regulation of GTPase activity
SPAC1F7.06	7	3	5	96	48	46	0.15	0.07	0.11	2.21	1.3	1	0.11	1.50333	3.77259	1.13714e-07	1.22841e-06	hsp3105	ThiJ domain protein [Source:PomBase;Acc:SPAC1F7.06]	Metabolism	Carbohydrate metabolism	ko00620//Pyruvate metabolism	K22211	GO:0005634//nucleus;GO:0005737//cytoplasm;GO:0005829//cytosol	GO:0003824//catalytic activity;GO:0016829//lyase activity	GO:0008150//biological_process
SPAC11D3.04c	1685	1408	1339	1024	785	1098	38.49	33.09	31.81	24.52	22.22	24.89	34.4633	23.8767	-0.529461	1.13764e-07	1.22841e-06	SPAC11D3.04c	polyketide cyclase SnoaL-like domain protein [Source:PomBase;Acc:SPAC11D3.04c]	-	-	-	-	GO:0005634//nucleus;GO:0005829//cytosol	GO:0009975//cyclase activity	GO:0008150//biological_process
SPAC3H5.07	39522	37002	42342	28765	23175	31659	1519.69	1464.05	1692.55	1158.91	1104.59	1207.4	1558.76	1156.97	-0.430055	1.14678e-07	1.23568e-06	rpl702	60S ribosomal protein L7 [Source:PomBase;Acc:SPAC3H5.07]	Genetic Information Processing	Translation	ko03010//Ribosome	K02937	GO:0005730//nucleolus;GO:0005737//cytoplasm;GO:0005840//ribosome;GO:0022625//cytosolic large ribosomal subunit	GO:0003735//structural constituent of ribosome	GO:0000463//maturation of LSU-rRNA from tricistronic rRNA transcript (SSU-rRNA, 5.8S rRNA, LSU-rRNA);GO:0002181//cytoplasmic translation
SPAC15A10.17	130	99	144	88	48	86	21.22	16.63	24.44	15.05	9.71	13.92	20.7633	12.8933	-0.687413	1.18808e-07	1.2775e-06	coa2	cytochrome C oxidase assembly factor Coa2 (predicted) [Source:PomBase;Acc:SPAC15A10.17]	-	-	-	-	GO:0005739//mitochondrion;GO:0005743//mitochondrial inner membrane;GO:0005759//mitochondrial matrix;GO:0016020//membrane	GO:0003674//molecular_function	GO:0033617//mitochondrial respiratory chain complex IV assembly
SPAC27E2.05	908	826	942	3381	2041	2553	26.51	24.82	28.6	103.45	73.88	73.94	26.6433	83.7567	1.65243	1.2105e-07	1.29888e-06	cdc1	DNA polymerase delta small subunit Cdc1 [Source:PomBase;Acc:SPAC27E2.05]	Metabolism;Metabolism;Metabolism;Genetic Information Processing;Genetic Information Processing;Genetic Information Processing;Genetic Information Processing;Genetic Information Processing	Global and overview maps;Nucleotide metabolism;Nucleotide metabolism;Replication and repair;Replication and repair;Replication and repair;Replication and repair;Replication and repair	ko01100//Metabolic pathways;ko00230//Purine metabolism;ko00240//Pyrimidine metabolism;ko03420//Nucleotide excision repair;ko03030//DNA replication;ko03430//Mismatch repair;ko03440//Homologous recombination;ko03410//Base excision repair	K02328;K02328;K02328;K02328;K02328;K02328;K02328;K02328	GO:0005634//nucleus;GO:0005829//cytosol;GO:0043625//delta DNA polymerase complex	GO:0003677//DNA binding;GO:0003887//DNA-directed DNA polymerase activity;GO:0005515//protein binding;GO:0008408//3'-5' exonuclease activity;GO:0016740//transferase activity;GO:0016779//nucleotidyltransferase activity	GO:0006260//DNA replication;GO:0006271//DNA strand elongation involved in DNA replication;GO:0006279//premeiotic DNA replication;GO:0007049//cell cycle;GO:0051301//cell division;GO:0090305//nucleic acid phosphodiester bond hydrolysis;GO:1903459//mitotic DNA replication lagging strand elongation;GO:1903460//mitotic DNA replication leading strand elongation;GO:1904161//DNA synthesis involved in UV-…
SPAC20G4.03c	186	160	193	828	347	620	2.89	2.56	3.12	13.5	6.69	9.57	2.85667	9.92	1.79601	1.23975e-07	1.32546e-06	hri1	eIF2 alpha kinase Hri1 [Source:PomBase;Acc:SPAC20G4.03c]	Genetic Information Processing	Folding, sorting and degradation	ko04141//Protein processing in endoplasmic reticulum	K16194	GO:0005829//cytosol	GO:0000166//nucleotide binding;GO:0004672//protein kinase activity;GO:0004674//protein serine/threonine kinase activity;GO:0004694//eukaryotic translation initiation factor 2alpha kinase activity;GO:0005515//protein binding;GO:0005524//ATP binding;GO:0016301//kinase activity;GO:0016740//transferase activity	GO:0006468//protein phosphorylation;GO:0010998//regulation of translational initiation by eIF2 alpha phosphorylation;GO:0016310//phosphorylation;GO:0017148//negative regulation of translation;GO:1990625//negative regulation of cytoplasmic translational initiation in response to stress
SPAC3F10.12c	42	18	39	298	143	139	1.14	0.5	1.1	8.46	4.8	3.74	0.913333	5.66667	2.63329	1.24043e-07	1.32546e-06	SPAC3F10.12c	transcription factor (predicted) [Source:PomBase;Acc:SPAC3F10.12c]	-	-	-	-	GO:0005634//nucleus	GO:0000978//RNA polymerase II core promoter proximal region sequence-specific DNA binding;GO:0000981//RNA polymerase II transcription factor activity, sequence-specific DNA binding;GO:0003677//DNA binding;GO:0046983//protein dimerization activity	GO:0006357//regulation of transcription from RNA polymerase II promoter
SPCC4E9.02	1030	1055	984	929	594	821	20.6	21.71	20.46	19.47	14.73	16.29	20.9233	16.83	-0.314078	1.26514e-07	1.34904e-06	cig1	cyclin Cig1 [Source:PomBase;Acc:SPCC4E9.02]	-	-	-	-	GO:0000307//cyclin-dependent protein kinase holoenzyme complex;GO:0005634//nucleus;GO:0005737//cytoplasm;GO:0005813//centrosome	GO:0004672//protein kinase activity;GO:0016538//cyclin-dependent protein serine/threonine kinase regulator activity;GO:0019901//protein kinase binding;GO:0061575//cyclin-dependent protein serine/threonine kinase activator activity	GO:0000079//regulation of cyclin-dependent protein serine/threonine kinase activity;GO:0006310//DNA recombination;GO:0006468//protein phosphorylation;GO:0007049//cell cycle;GO:0031647//regulation of protein stability;GO:0044772//mitotic cell cycle phase transition;GO:0045737//positive regulation of cyclin-dependent protein serine/threonine kinase activity;GO:0051301//cell division;GO:1900087//pos…
SPAC9E9.15	105	106	115	457	279	404	5.23	5.44	5.96	23.86	17.23	19.97	5.54333	20.3533	1.87644	1.28092e-07	1.36303e-06	SPAC9E9.15	CIA30 protein (predicted) [Source:PomBase;Acc:SPAC9E9.15]	-	-	-	-	GO:0005634//nucleus;GO:0005737//cytoplasm;GO:0005739//mitochondrion;GO:0005829//cytosol	GO:0003674//molecular_function;GO:0051082//unfolded protein binding	GO:0032981//mitochondrial respiratory chain complex I assembly
SPAC222.09	3361	5557	7459	3592	2589	3486	65.96	112.22	152.17	73.86	62.98	67.85	110.117	68.23	-0.690555	1.3192e-07	1.40086e-06	seb1	RNA-binding protein Seb1 [Source:PomBase;Acc:SPAC222.09]	-	-	-	-	GO:0005634//nucleus	GO:0003676//nucleic acid binding;GO:0003723//RNA binding;GO:0005515//protein binding	GO:0006369//termination of RNA polymerase II transcription;GO:0030846//termination of RNA polymerase II transcription, poly(A)-coupled;GO:0030847//termination of RNA polymerase II transcription, exosome-dependent;GO:0031124//mRNA 3'-end processing;GO:0031126//snoRNA 3'-end processing
SPBC4C3.07	13541	13365	13963	11419	8406	10809	437.05	443.88	468.51	386.17	336.31	346.02	449.813	356.167	-0.336774	1.3352e-07	1.41492e-06	eif6	translation initiation factor eIF3f [Source:PomBase;Acc:SPBC4C3.07]	Genetic Information Processing	Translation	ko03013//RNA transport	K03249	GO:0005737//cytoplasm;GO:0005829//cytosol;GO:0005852//eukaryotic translation initiation factor 3 complex;GO:0016282//eukaryotic 43S preinitiation complex;GO:0033290//eukaryotic 48S preinitiation complex;GO:0071540//eukaryotic translation initiation factor 3 complex, eIF3e;GO:0071541//eukaryotic translation initiation factor 3 complex, eIF3m	GO:0003743//translation initiation factor activity;GO:0004843//thiol-dependent ubiquitin-specific protease activity;GO:0005515//protein binding;GO:0031369//translation initiation factor binding	GO:0001732//formation of cytoplasmic translation initiation complex;GO:0002183//cytoplasmic translational initiation;GO:0006412//translation;GO:0006413//translational initiation;GO:0006508//proteolysis;GO:0070647//protein modification by small protein conjugation or removal
SPBPB10D8.02c	217	224	54	69	25	55	3.85	4.09	1	1.28	0.55	0.97	2.98	0.933333	-1.67485	1.36652e-07	1.44513e-06	SPBPB10D8.02c	arylsulfatase (predicted) [Source:PomBase;Acc:SPBPB10D8.02c]	Metabolism	Lipid metabolism	ko00600//Sphingolipid metabolism	K01130	GO:0005634//nucleus;GO:0005737//cytoplasm;GO:0005829//cytosol	GO:0003824//catalytic activity;GO:0004065//arylsulfatase activity;GO:0008484//sulfuric ester hydrolase activity;GO:0016787//hydrolase activity;GO:0046872//metal ion binding	GO:0046505//sulfolipid metabolic process
SPAC5H10.02c	35	35	35	184	116	205	0.65	0.67	0.68	3.58	2.67	3.78	0.666667	3.34333	2.32625	1.36943e-07	1.44522e-06	hsp3102	glyoxylase III Hsp3102 [Source:PomBase;Acc:SPAC5H10.02c]	Metabolism	Carbohydrate metabolism	ko00620//Pyruvate metabolism	K22211	GO:0005634//nucleus;GO:0005737//cytoplasm;GO:0005829//cytosol	GO:0016829//lyase activity;GO:0019172//glyoxalase III activity	GO:0019249//lactate biosynthetic process;GO:0061727//methylglyoxal catabolic process to lactate;GO:1990748//cellular detoxification
SPAC26H5.09c	15340	13243	18725	52471	57789	74645	420.56	373.6	533.68	1507.27	1963.89	2029.75	442.613	1833.64	2.05059	1.39134e-07	1.46534e-06	SPAC26H5.09c	oxidoreductase involved in NADPH regeneration (predicted) [Source:PomBase;Acc:SPAC26H5.09c]	-	-	-	-	GO:0005634//nucleus	GO:0016491//oxidoreductase activity	GO:0006740//NADPH regeneration;GO:0055114//oxidation-reduction process
SPBC3E7.10	1857	1824	2159	2085	1268	1607	54.53	55.11	65.9	64.14	46.15	46.8	58.5133	52.3633	-0.160208	1.39517e-07	1.46636e-06	fma1	methionine aminopeptidase Fma1 (predicted) [Source:PomBase;Acc:SPBC3E7.10]	-	-	-	-	GO:0005634//nucleus;GO:0005730//nucleolus;GO:0005737//cytoplasm;GO:0005829//cytosol	GO:0004177//aminopeptidase activity;GO:0008233//peptidase activity;GO:0008235//metalloexopeptidase activity;GO:0016787//hydrolase activity;GO:0046872//metal ion binding;GO:0070006//metalloaminopeptidase activity	GO:0006508//proteolysis;GO:0035551//protein initiator methionine removal involved in protein maturation;GO:0070084//protein initiator methionine removal
SPBC609.01	39	24	19	177	114	203	0.3	0.19	0.15	1.41	1.07	1.53	0.213333	1.33667	2.64746	1.4607e-07	1.5321e-06	SPBC609.01	ribonuclease II (RNB) family, involved in nuclear-transcribed mRNA catabolic process (predicted) [Source:PomBase;Acc:SPBC609.01]	-	-	-	-	GO:0000178//exosome (RNase complex);GO:0000932//cytoplasmic mRNA processing body;GO:0005737//cytoplasm;GO:0005829//cytosol	GO:0000175//3'-5'-exoribonuclease activity;GO:0003723//RNA binding;GO:0004518//nuclease activity;GO:0004540//ribonuclease activity;GO:0016787//hydrolase activity	GO:0000291//nuclear-transcribed mRNA catabolic process, exonucleolytic;GO:0036450//polyuridylation-dependent decapping of nuclear-transcribed mRNA;GO:0090501//RNA phosphodiester bond hydrolysis;GO:0090503//RNA phosphodiester bond hydrolysis, exonucleolytic
SPAC16E8.15	1753	1912	1978	1988	1178	1598	57.63	64.68	67.6	68.48	48	52.1	63.3033	56.1933	-0.171882	1.48228e-07	1.55155e-06	tif45	translation initiation factor eIF4E, 4F complex subunit [Source:PomBase;Acc:SPAC16E8.15]	Genetic Information Processing	Translation	ko03013//RNA transport	K03259	GO:0005737//cytoplasm;GO:0005829//cytosol;GO:0016281//eukaryotic translation initiation factor 4F complex	GO:0000339//RNA cap binding;GO:0000340//RNA 7-methylguanosine cap binding;GO:0003723//RNA binding;GO:0003743//translation initiation factor activity;GO:0005515//protein binding	GO:0000184//nuclear-transcribed mRNA catabolic process, nonsense-mediated decay;GO:0002183//cytoplasmic translational initiation;GO:0006412//translation;GO:0006413//translational initiation;GO:0006417//regulation of translation
SPCC1450.03	465	514	591	613	173	260	19.14	21.77	25.29	26.44	8.83	10.62	22.0667	15.2967	-0.528651	1.49939e-07	1.56626e-06	SPCC1450.03	ribonucleoprotein (RNP) complex (predicted) [Source:PomBase;Acc:SPCC1450.03]	Genetic Information Processing	Translation	ko03008//Ribosome biogenesis in eukaryotes	K14546	GO:0005634//nucleus;GO:0005737//cytoplasm;GO:0005829//cytosol	GO:0003674//molecular_function	GO:0006364//rRNA processing
SPAPB24D3.10c	210	178	257	810	631	804	2.16	1.88	2.74	8.71	8.03	8.19	2.26	8.31	1.87853	1.51157e-07	1.5748e-06	agl1	maltose alpha-glucosidase Agl1 [Source:PomBase;Acc:SPAPB24D3.10c]	Metabolism;Metabolism;Metabolism	Global and overview maps;Carbohydrate metabolism;Carbohydrate metabolism	ko01100//Metabolic pathways;ko00500//Starch and sucrose metabolism;ko00052//Galactose metabolism	K01187;K01187;K01187	GO:0005576//extracellular region	GO:0003824//catalytic activity;GO:0004553//hydrolase activity, hydrolyzing O-glycosyl compounds;GO:0004558//alpha-1,4-glucosidase activity;GO:0016787//hydrolase activity;GO:0016798//hydrolase activity, acting on glycosyl bonds;GO:0030246//carbohydrate binding;GO:0032450//maltose alpha-glucosidase activity;GO:0044654//starch alpha-glucosidase activity;GO:0090599//alpha-glucosidase activity	GO:0000025//maltose catabolic process;GO:0005975//carbohydrate metabolic process;GO:0008152//metabolic process
SPAC1783.02c	115	159	147	112	57	90	3.82	5.4	5.07	3.9	2.35	2.96	4.76333	3.07	-0.633733	1.5137e-07	1.5748e-06	vps66	acyltransferase (predicted) [Source:PomBase;Acc:SPAC1783.02c]	Metabolism;Metabolism;Metabolism;Metabolism	Global and overview maps;Global and overview maps;Lipid metabolism;Lipid metabolism	ko01100//Metabolic pathways;ko01110//Biosynthesis of secondary metabolites;ko00564//Glycerophospholipid metabolism;ko00561//Glycerolipid metabolism	K22831;K22831;K22831;K22831	GO:0000139//Golgi membrane;GO:0005783//endoplasmic reticulum;GO:0005789//endoplasmic reticulum membrane;GO:0005794//Golgi apparatus;GO:0005811//lipid particle;GO:0016020//membrane;GO:0016021//integral component of membrane	GO:0003841//1-acylglycerol-3-phosphate O-acyltransferase activity;GO:0016740//transferase activity;GO:0016746//transferase activity, transferring acyl groups	GO:0006629//lipid metabolic process;GO:0019432//triglyceride biosynthetic process
SPBC16H5.02	81272	80295	92185	61336	51457	62931	1033.91	1051.1	1219.14	817.57	811.43	794.04	1101.38	807.68	-0.447461	1.51683e-07	1.57486e-06	pfk1	6-phosphofructokinase pfk1 [Source:PomBase;Acc:SPBC16H5.02]	Metabolism;Metabolism;Metabolism;Metabolism;Metabolism;Genetic Information Processing;Metabolism;Metabolism;Metabolism;Metabolism;Metabolism	Global and overview maps;Global and overview maps;Global and overview maps;Global and overview maps;Global and overview maps;Folding, sorting and degradation;Carbohydrate metabolism;Carbohydrate metabolism;Carbohydrate metabolism;Carbohydrate metabolism;Energy metabolism	ko01100//Metabolic pathways;ko01110//Biosynthesis of secondary metabolites;ko01130//Biosynthesis of antibiotics;ko01230//Biosynthesis of amino acids;ko01200//Carbon metabolism;ko03018//RNA degradation;ko00010//Glycolysis / Gluconeogenesis;ko00030//Pentose phosphate pathway;ko00051//Fructose and mannose metabolism;ko00052//Galactose metabolism;ko00680//Methane metabolism	K00850;K00850;K00850;K00850;K00850;K00850;K00850;K00850;K00850;K00850;K00850	GO:0005737//cytoplasm;GO:0005739//mitochondrion;GO:0005829//cytosol;GO:0005945//6-phosphofructokinase complex	GO:0000166//nucleotide binding;GO:0003824//catalytic activity;GO:0003872//6-phosphofructokinase activity;GO:0005524//ATP binding;GO:0016208//AMP binding;GO:0016301//kinase activity;GO:0016740//transferase activity;GO:0042802//identical protein binding;GO:0046872//metal ion binding;GO:0048029//monosaccharide binding;GO:0070095//fructose-6-phosphate binding	GO:0006002//fructose 6-phosphate metabolic process;GO:0006007//glucose catabolic process;GO:0006096//glycolytic process;GO:0008152//metabolic process;GO:0016310//phosphorylation;GO:0030388//fructose 1,6-bisphosphate metabolic process;GO:0051289//protein homotetramerization;GO:0061621//canonical glycolysis
SPBC28F2.02	988	1014	1289	1315	652	1019	31.41	33.17	42.6	43.81	25.7	32.13	35.7267	33.88	-0.0765674	1.6623e-07	1.72242e-06	mep33	translation machinery associated protein Mep33 [Source:PomBase;Acc:SPBC28F2.02]	-	-	-	-	GO:0005737//cytoplasm;GO:0005829//cytosol	GO:0046872//metal ion binding	GO:0002181//cytoplasmic translation;GO:0016973//poly(A)+ mRNA export from nucleus;GO:0051028//mRNA transport
SPAC23C4.15	307	341	448	422	135	220	13.53	15.46	20.52	19.48	7.37	9.61	16.5033	12.1533	-0.441405	1.75263e-07	1.81235e-06	rpb5	DNA-directed RNA polymerase I, II and III subunit Rpb5 [Source:PomBase;Acc:SPAC23C4.15]	Metabolism;Metabolism;Metabolism;Genetic Information Processing	Global and overview maps;Nucleotide metabolism;Nucleotide metabolism;Transcription	ko01100//Metabolic pathways;ko00230//Purine metabolism;ko00240//Pyrimidine metabolism;ko03020//RNA polymerase	K03013;K03013;K03013;K03013	GO:0005634//nucleus;GO:0005665//DNA-directed RNA polymerase II, core complex;GO:0005666//DNA-directed RNA polymerase III complex;GO:0005736//DNA-directed RNA polymerase I complex;GO:0005829//cytosol	GO:0001054//RNA polymerase I activity;GO:0001055//RNA polymerase II activity;GO:0001056//RNA polymerase III activity;GO:0003677//DNA binding;GO:0003899//DNA-directed RNA polymerase activity;GO:0005515//protein binding	GO:0006351//transcription, DNA-templated;GO:0006360//transcription from RNA polymerase I promoter;GO:0006366//transcription from RNA polymerase II promoter;GO:0006383//transcription from RNA polymerase III promoter
SPBC14F5.03c	677	559	1165	835	261	452	7.44	6.32	13.31	9.62	3.56	4.93	9.02333	6.03667	-0.579908	1.86048e-07	1.92e-06	kap123	karyopherin Kap123 [Source:PomBase;Acc:SPBC14F5.03c]	-	-	-	-	GO:0005634//nucleus;GO:0005635//nuclear envelope;GO:0005737//cytoplasm;GO:0005829//cytosol;GO:0034399//nuclear periphery	GO:0008139//nuclear localization sequence binding;GO:0008536//Ran GTPase binding;GO:0061608//nuclear import signal receptor activity	GO:0006606//protein import into nucleus;GO:0006886//intracellular protein transport;GO:0015031//protein transport
SPCC1235.02	1903	1624	1719	6064	5114	7862	37.92	33.3	35.61	126.61	126.32	155.39	35.61	136.107	1.93438	1.93533e-07	1.99324e-06	bio2	biotin synthase [Source:PomBase;Acc:SPCC1235.02]	Metabolism;Metabolism	Global and overview maps;Metabolism of cofactors and vitamins	ko01100//Metabolic pathways;ko00780//Biotin metabolism	K01012;K01012	GO:0005739//mitochondrion	GO:0003824//catalytic activity;GO:0004076//biotin synthase activity;GO:0016740//transferase activity;GO:0046872//metal ion binding;GO:0051536//iron-sulfur cluster binding;GO:0051537//2 iron, 2 sulfur cluster binding;GO:0051539//4 iron, 4 sulfur cluster binding	GO:0009102//biotin biosynthetic process
SPAC110.04c	23303	21980	25010	15883	13457	18724	368.25	357.42	410.87	262.99	263.6	293.48	378.847	273.357	-0.470829	2.04405e-07	2.10098e-06	pss1	heat shock protein Pss1 [Source:PomBase;Acc:SPAC110.04c]	-	-	-	-	GO:0005634//nucleus;GO:0005737//cytoplasm;GO:0005829//cytosol	GO:0000166//nucleotide binding;GO:0000774//adenyl-nucleotide exchange factor activity;GO:0005524//ATP binding	GO:0042026//protein refolding;GO:0050790//regulation of catalytic activity
SPBP35G2.06c	17	19	22	169	55	141	0.19	0.22	0.26	2.03	0.78	1.6	0.223333	1.47	2.71855	2.0932e-07	2.14721e-06	nup131	nucleoporin Nup131 [Source:PomBase;Acc:SPBP35G2.06c]	-	-	-	-	GO:0000777//condensed chromosome kinetochore;GO:0005634//nucleus;GO:0005635//nuclear envelope;GO:0005643//nuclear pore;GO:0005829//cytosol;GO:0016020//membrane;GO:0031080//nuclear pore outer ring;GO:0032153//cell division site	GO:0005515//protein binding;GO:0017056//structural constituent of nuclear pore	GO:0006606//protein import into nucleus;GO:0006913//nucleocytoplasmic transport;GO:0031081//nuclear pore distribution
SPBP8B7.06	58897	57883	57874	32593	33410	36993	6061.07	6129.46	6191.46	3514.37	4261.86	3775.82	6127.33	3850.68	-0.670144	2.155e-07	2.20347e-06	rpp201	60S acidic ribosomal protein A2 [Source:PomBase;Acc:SPBP8B7.06]	Genetic Information Processing	Translation	ko03010//Ribosome	K02943	GO:0005622//intracellular;GO:0005829//cytosol;GO:0005840//ribosome;GO:0022625//cytosolic large ribosomal subunit	GO:0003735//structural constituent of ribosome	GO:0002182//cytoplasmic translational elongation;GO:0006412//translation;GO:0006414//translational elongation
SPAC1006.02	538	544	450	382	273	365	15.92	16.56	13.84	11.84	10.01	10.71	15.44	10.8533	-0.508535	2.15664e-07	2.20347e-06	asa1	Astra associated protein 1 Asa1 [Source:PomBase;Acc:SPAC1006.02]	-	-	-	-	GO:0005634//nucleus;GO:0005737//cytoplasm;GO:0005829//cytosol;GO:0070209//ASTRA complex	GO:0003674//molecular_function;GO:0005515//protein binding	GO:0006325//chromatin organization;GO:0006338//chromatin remodeling
SPAC13G6.05c	149	160	153	148	67	99	6.37	7.04	6.8	6.63	3.55	4.2	6.73667	4.79333	-0.491006	2.25684e-07	2.30126e-06	trs33	TRAPP complex subunit Trs33 (predicted) [Source:PomBase;Acc:SPAC13G6.05c]	-	-	-	-	GO:0005801//cis-Golgi network;GO:0005802//trans-Golgi network;GO:0030008//TRAPP complex	GO:0003674//molecular_function	GO:0006886//intracellular protein transport;GO:0006888//ER to Golgi vesicle-mediated transport;GO:0043087//regulation of GTPase activity;GO:0048193//Golgi vesicle transport
SPAC22A12.13	266	192	201	914	649	865	11.64	8.64	9.14	41.88	35.19	37.53	9.80667	38.2	1.96174	2.29498e-07	2.3355e-06	mug84	pig-P subunit (predicted) [Source:PomBase;Acc:SPAC22A12.13]	Metabolism;Metabolism	Global and overview maps;Glycan biosynthesis and metabolism	ko01100//Metabolic pathways;ko00563//Glycosylphosphatidylinositol(GPI)-anchor biosynthesis	K03861;K03861	GO:0005783//endoplasmic reticulum;GO:0005789//endoplasmic reticulum membrane;GO:0016020//membrane;GO:0016021//integral component of membrane;GO:0030176//integral component of endoplasmic reticulum membrane	GO:0017176//phosphatidylinositol N-acetylglucosaminyltransferase activity	GO:0006506//GPI anchor biosynthetic process;GO:0051321//meiotic cell cycle
SPBC27.08c	71089	72788	62520	39786	38345	45092	1804.96	1901.69	1650.2	1058.43	1206.81	1135.53	1785.62	1133.59	-0.655523	2.30067e-07	2.33666e-06	sua1	sulfate adenylyltransferase [Source:PomBase;Acc:SPBC27.08c]	Metabolism;Metabolism;Metabolism;Metabolism;Metabolism;Metabolism	Global and overview maps;Global and overview maps;Nucleotide metabolism;Energy metabolism;Metabolism of other amino acids;Biosynthesis of other secondary metabolites	ko01100//Metabolic pathways;ko01130//Biosynthesis of antibiotics;ko00230//Purine metabolism;ko00920//Sulfur metabolism;ko00450//Selenocompound metabolism;ko00261//Monobactam biosynthesis	K00958;K00958;K00958;K00958;K00958;K00958	GO:0005737//cytoplasm;GO:0005739//mitochondrion;GO:0005829//cytosol	GO:0000166//nucleotide binding;GO:0004781//sulfate adenylyltransferase (ATP) activity;GO:0005524//ATP binding;GO:0016740//transferase activity;GO:0016779//nucleotidyltransferase activity	GO:0000096//sulfur amino acid metabolic process;GO:0000103//sulfate assimilation;GO:0008652//cellular amino acid biosynthetic process;GO:0009086//methionine biosynthetic process;GO:0010134//sulfate assimilation via adenylyl sulfate reduction;GO:0019344//cysteine biosynthetic process;GO:0019379//sulfate assimilation, phosphoadenylyl sulfate reduction by phosphoadenylyl-sulfate reductase (thioredox…
SPBC18H10.17c	129	125	158	77	65	88	3.98	3.95	5.07	2.5	2.48	2.7	4.33333	2.56	-0.759333	2.38983e-07	2.42242e-06	SPBC18H10.17c	mitochondrial recombinase Mhr1 (predicted) [Source:PomBase;Acc:SPBC18H10.17c]	-	-	-	-	GO:0005634//nucleus;GO:0005739//mitochondrion;GO:0005762//mitochondrial large ribosomal subunit	GO:0000150//recombinase activity;GO:0003697//single-stranded DNA binding;GO:0003735//structural constituent of ribosome	GO:0000002//mitochondrial genome maintenance;GO:0006310//DNA recombination;GO:0006355//regulation of transcription, DNA-templated;GO:0090297//positive regulation of mitochondrial DNA replication
SPCC1259.05c	2374	2455	2421	2037	1492	1875	147.44	156.89	156.31	132.55	114.86	115.5	153.547	120.97	-0.344028	2.50282e-07	2.53195e-06	cox9	cytochrome c oxidase subunit VIIa (predicted) [Source:PomBase;Acc:SPCC1259.05c]	Metabolism;Metabolism	Global and overview maps;Energy metabolism	ko01100//Metabolic pathways;ko00190//Oxidative phosphorylation	K02269;K02269	GO:0005739//mitochondrion;GO:0005743//mitochondrial inner membrane;GO:0005746//mitochondrial respiratory chain;GO:0005751//mitochondrial respiratory chain complex IV;GO:0016020//membrane;GO:0016021//integral component of membrane	GO:0004129//cytochrome-c oxidase activity;GO:0016491//oxidoreductase activity	GO:0006123//mitochondrial electron transport, cytochrome c to oxygen;GO:0009060//aerobic respiration;GO:0022904//respiratory electron transport chain;GO:0055114//oxidation-reduction process;GO:1902600//hydrogen ion transmembrane transport
SPAC27F1.10	6	10	8	88	51	66	0.27	0.46	0.37	4.13	2.83	2.93	0.366667	3.29667	3.16847	2.60718e-07	2.63232e-06	SPAC27F1.10	Schizosaccharomyces pombe specific protein [Source:PomBase;Acc:SPAC27F1.10]	-	-	-	-	GO:0005634//nucleus;GO:0005737//cytoplasm;GO:0005829//cytosol;GO:0016020//membrane;GO:0016021//integral component of membrane;GO:0031965//nuclear membrane	GO:0003674//molecular_function	GO:0008150//biological_process
SPAC688.09	25	26	23	316	69	137	0.57	0.61	0.54	7.51	1.94	3.08	0.573333	4.17667	2.86491	2.61354e-07	2.63357e-06	rim2	mitochondrial pyrimidine nucleotide transmembrane transporter Rim2 (predicted) [Source:PomBase;Acc:SPAC688.09]	-	-	-	-	GO:0005739//mitochondrion;GO:0005743//mitochondrial inner membrane;GO:0016020//membrane;GO:0016021//integral component of membrane	GO:0015218//pyrimidine nucleotide transmembrane transporter activity;GO:0022857//transmembrane transporter activity	GO:0055085//transmembrane transport;GO:1990519//mitochondrial pyrimidine nucleotide import
SPBC16E9.20	9	5	8	97	52	54	0.27	0.15	0.25	3.03	1.92	1.59	0.223333	2.18	3.28706	2.66702e-07	2.68218e-06	SPBC16E9.20	dubious [Source:PomBase;Acc:SPBC16E9.20]	-	-	-	-	GO:0016020//membrane;GO:0016021//integral component of membrane	-	-
SPBC12C2.13c	1413	1631	1598	1333	921	1286	30.16	35.82	35.46	29.81	24.37	27.23	33.8133	27.1367	-0.317349	2.71623e-07	2.72633e-06	fnx1	vacuolar membrane amino acid transmembrane transporter Fnx1 [Source:PomBase;Acc:SPBC12C2.13c]	-	-	-	-	GO:0000324//fungal-type vacuole;GO:0000329//fungal-type vacuole membrane;GO:0005773//vacuole;GO:0005774//vacuolar membrane;GO:0005887//integral component of plasma membrane;GO:0016020//membrane;GO:0016021//integral component of membrane;GO:0071627//integral component of fungal-type vacuolar membrane	GO:0015174//basic amino acid transmembrane transporter activity;GO:0015182//L-asparagine transmembrane transporter activity;GO:0015188//L-isoleucine transmembrane transporter activity;GO:0015189//L-lysine transmembrane transporter activity	GO:0015802//basic amino acid transport;GO:0055085//transmembrane transport;GO:1901482//L-lysine import involved in cellular response to nitrogen starvation;GO:1903714//isoleucine transmembrane transport;GO:1990591//asparagine transmembrane import into vacuole
SPAC977.17	726	861	938	553	418	715	8.59	10.47	11.53	6.86	6.13	8.39	10.1967	7.12667	-0.516798	2.74472e-07	2.74954e-06	SPAC977.17	MIP water channel (predicted) [Source:PomBase;Acc:SPAC977.17]	-	-	-	-	GO:0016020//membrane;GO:0016021//integral component of membrane	GO:0015267//channel activity	GO:0055085//transmembrane transport
SPBC215.04	51	53	60	351	141	197	2.18	2.33	2.66	15.68	7.45	8.33	2.39	10.4867	2.13347	2.79113e-07	2.79059e-06	git11	heterotrimeric G protein gamma subunit Git11 [Source:PomBase;Acc:SPBC215.04]	-	-	-	-	GO:0005634//nucleus;GO:0005737//cytoplasm;GO:0005829//cytosol;GO:0005834//heterotrimeric G-protein complex;GO:0016020//membrane	GO:0005515//protein binding	GO:0000433//negative regulation of transcription from RNA polymerase II promoter by glucose;GO:0000750//pheromone-dependent signal transduction involved in conjugation with cellular fusion;GO:0007165//signal transduction;GO:0010515//negative regulation of induction of conjugation with cellular fusion;GO:0010619//adenylate cyclase-activating glucose-activated G-protein coupled receptor signaling p…
SPCC550.15c	757	635	925	958	297	492	16.64	14.36	21.14	22.07	8.09	10.73	17.38	13.63	-0.350643	2.79997e-07	2.79398e-06	SPCC550.15c	ribosome biogenesis protein (predicted) [Source:PomBase;Acc:SPCC550.15c]	-	-	-	-	GO:0005737//cytoplasm;GO:0005829//cytosol;GO:0030687//preribosome, large subunit precursor	GO:0003676//nucleic acid binding;GO:0008270//zinc ion binding;GO:0046872//metal ion binding	GO:0006913//nucleocytoplasmic transport;GO:0042254//ribosome biogenesis;GO:0042273//ribosomal large subunit biogenesis
SPAC26A3.04	115605	104872	100129	63808	61302	70826	6737.76	6289.45	6066.7	3896.59	4428.74	4094.21	6364.64	4139.85	-0.620501	2.9239e-07	2.91197e-06	rpl2002	60S ribosomal protein L20 (predicted) [Source:PomBase;Acc:SPAC26A3.04]	Genetic Information Processing	Translation	ko03010//Ribosome	K02882	GO:0005730//nucleolus;GO:0005829//cytosol;GO:0005840//ribosome;GO:0022625//cytosolic large ribosomal subunit	GO:0003735//structural constituent of ribosome	GO:0002181//cytoplasmic translation;GO:0006412//translation
SPCC1322.11	60349	56117	57930	33890	33669	38941	4743.81	4539.06	4733.85	2791.23	3280.6	3035.99	4672.24	3035.94	-0.621971	2.93107e-07	2.91346e-06	rpl2302	60S ribosomal protein L23 [Source:PomBase;Acc:SPCC1322.11]	Genetic Information Processing	Translation	ko03010//Ribosome	K02894	GO:0005634//nucleus;GO:0005840//ribosome;GO:0022625//cytosolic large ribosomal subunit	GO:0003735//structural constituent of ribosome;GO:0070180//large ribosomal subunit rRNA binding	GO:0002181//cytoplasmic translation;GO:0006412//translation
SPAC1B2.04	711	840	824	772	436	716	30.66	37.27	36.94	34.88	23.31	30.62	34.9567	29.6033	-0.239808	2.99675e-07	2.97298e-06	cox6	cytochrome c oxidase subunit VI (predicted) [Source:PomBase;Acc:SPAC1B2.04]	Metabolism;Metabolism	Global and overview maps;Energy metabolism	ko01100//Metabolic pathways;ko00190//Oxidative phosphorylation	K02264;K02264	GO:0005739//mitochondrion;GO:0005743//mitochondrial inner membrane;GO:0005751//mitochondrial respiratory chain complex IV;GO:0016020//membrane	GO:0004129//cytochrome-c oxidase activity;GO:0046872//metal ion binding	GO:0006123//mitochondrial electron transport, cytochrome c to oxygen;GO:1902600//hydrogen ion transmembrane transport
SPBC83.19c	0	0	0	21	39	36	0	0	0	2.07	4.56	3.37	0.001	3.33333	11.7027	3.00352e-07	2.97395e-06	SPBC83.19c	Schizosaccharomyces pombe specific protein [Source:PomBase;Acc:SPBC83.19c]	-	-	-	-	GO:0005634//nucleus;GO:0005739//mitochondrion	GO:0003674//molecular_function	GO:0008150//biological_process
SPAC19B12.08	231	213	231	835	553	805	5.2	4.93	5.4	19.68	15.42	17.96	5.17667	17.6867	1.77257	3.15853e-07	3.12141e-06	atg4	Atg8 deconjugator Atg4 (predicted) [Source:PomBase;Acc:SPAC19B12.08]	Cellular Processes;Cellular Processes	Transport and catabolism;Transport and catabolism	ko04138//Autophagy - yeast;ko04136//Autophagy - other eukaryotes	K08342;K08342	GO:0005634//nucleus;GO:0005737//cytoplasm;GO:0005829//cytosol	GO:0008233//peptidase activity;GO:0008234//cysteine-type peptidase activity;GO:0016787//hydrolase activity;GO:0019786//Atg8-specific protease activity	GO:0000045//autophagosome assembly;GO:0006508//proteolysis;GO:0006914//autophagy;GO:0015031//protein transport;GO:0016236//macroautophagy;GO:0070647//protein modification by small protein conjugation or removal
SPAC1834.08	17	38	20	260	96	137	0.13	0.31	0.16	2.14	0.93	1.07	0.2	1.38	2.7866	3.20238e-07	3.15865e-06	mak1	histidine kinase Mak1 [Source:PomBase;Acc:SPAC1834.08]	-	-	-	-	GO:0005737//cytoplasm;GO:0005829//cytosol;GO:0032153//cell division site;GO:0051286//cell tip	GO:0000155//phosphorelay sensor kinase activity;GO:0000166//nucleotide binding;GO:0004673//protein histidine kinase activity;GO:0005515//protein binding;GO:0005524//ATP binding;GO:0016301//kinase activity;GO:0016740//transferase activity;GO:0016772//transferase activity, transferring phosphorus-containing groups	GO:0000160//phosphorelay signal transduction system;GO:0007165//signal transduction;GO:0016310//phosphorylation;GO:0018106//peptidyl-histidine phosphorylation;GO:0023014//signal transduction by protein phosphorylation;GO:0034599//cellular response to oxidative stress
SPBC106.05c	888	910	1043	1009	575	898	59.67	62.93	72.86	71.04	47.9	59.85	65.1533	59.5967	-0.128607	3.32066e-07	3.26903e-06	tim11	F0-ATPase subunit E (predicted) [Source:PomBase;Acc:SPBC106.05c]	Metabolism	Energy metabolism	ko00190//Oxidative phosphorylation	K01549	GO:0000276//mitochondrial proton-transporting ATP synthase complex, coupling factor F(o);GO:0005739//mitochondrion;GO:0005743//mitochondrial inner membrane;GO:0016020//membrane;GO:0045263//proton-transporting ATP synthase complex, coupling factor F(o)	GO:0005198//structural molecule activity;GO:0015078//hydrogen ion transmembrane transporter activity;GO:0046933//proton-transporting ATP synthase activity, rotational mechanism	GO:0006754//ATP biosynthetic process;GO:0006811//ion transport;GO:0015986//ATP synthesis coupled proton transport;GO:0042776//mitochondrial ATP synthesis coupled proton transport
SPCC126.12	789	924	809	669	468	675	23.36	28.15	24.9	20.75	17.18	19.82	25.47	19.25	-0.403941	3.38905e-07	3.32997e-06	SPCC126.12	GTP cyclohydrolase (predicted) [Source:PomBase;Acc:SPCC126.12]	-	-	-	-	GO:0005634//nucleus;GO:0005737//cytoplasm;GO:0005739//mitochondrion;GO:0005829//cytosol	GO:0003933//GTP cyclohydrolase activity	GO:0008150//biological_process
SPBC29B5.01	1099	844	889	3416	2762	3914	16.64	13.15	13.99	54.19	51.83	58.77	14.5933	54.93	1.91228	3.63632e-07	3.56609e-06	atf1	transcription factor, Atf-CREB family Atf1 [Source:PomBase;Acc:SPBC29B5.01]	Environmental Information Processing	Signal transduction	ko04011//MAPK signaling pathway - yeast	K09051	GO:0000790//nuclear chromatin;GO:0005634//nucleus;GO:0005720//nuclear heterochromatin;GO:1990243//atf1-pcr1 complex	GO:0000978//RNA polymerase II core promoter proximal region sequence-specific DNA binding;GO:0001228//transcriptional activator activity, RNA polymerase II transcription regulatory region sequence-specific binding;GO:0003677//DNA binding;GO:0003690//double-stranded DNA binding;GO:0003700//transcription factor activity, sequence-specific DNA binding;GO:0003723//RNA binding;GO:0005515//protein bind…	GO:0006338//chromatin remodeling;GO:0006355//regulation of transcription, DNA-templated;GO:0007131//reciprocal meiotic recombination;GO:0010846//activation of reciprocal meiotic recombination;GO:0016584//nucleosome positioning;GO:0034599//cellular response to oxidative stress;GO:0034605//cellular response to heat;GO:0045128//negative regulation of reciprocal meiotic recombination;GO:0051321//meio…
SPAC31A2.02	143	148	196	172	51	93	7.46	7.94	10.63	9.4	3.3	4.81	8.67667	5.83667	-0.571996	3.97101e-07	3.88689e-06	trm112	protein and tRNA methyltransferase regulatory subunit Trm112 (predicted) [Source:PomBase;Acc:SPAC31A2.02]	-	-	-	-	GO:0005634//nucleus;GO:0005737//cytoplasm;GO:0005829//cytosol;GO:0035657//eRF1 methyltransferase complex;GO:0043528//tRNA (m2G10) methyltransferase complex	GO:0003674//molecular_function;GO:0046982//protein heterodimerization activity	GO:0018364//peptidyl-glutamine methylation;GO:0030488//tRNA methylation;GO:0070476//rRNA (guanine-N7)-methylation;GO:2000765//regulation of cytoplasmic translation
SPCC31H12.04c	25601	29584	23807	17732	14515	19943	1281.7	1524.04	1239.06	930.17	900.75	990.28	1348.27	940.4	-0.519759	4.02563e-07	3.93285e-06	rpl1202	60S ribosomal protein L12.1/L12A [Source:PomBase;Acc:SPCC31H12.04c]	Genetic Information Processing	Translation	ko03010//Ribosome	K02870	GO:0005730//nucleolus;GO:0005829//cytosol;GO:0005840//ribosome;GO:0015934//large ribosomal subunit;GO:0022625//cytosolic large ribosomal subunit	GO:0003723//RNA binding;GO:0003735//structural constituent of ribosome;GO:0019843//rRNA binding;GO:0070180//large ribosomal subunit rRNA binding	GO:0000027//ribosomal large subunit assembly;GO:0002181//cytoplasmic translation;GO:0006412//translation
SPAC13G6.07c	120121	130836	116462	64245	66897	83539	3735.55	4186.76	3765.08	2093.35	2578.75	2576.68	3895.8	2416.26	-0.689143	4.04071e-07	3.94008e-06	rps601	40S ribosomal protein S6 [Source:PomBase;Acc:SPAC13G6.07c]	Genetic Information Processing	Translation	ko03010//Ribosome	K02991	GO:0005622//intracellular;GO:0005829//cytosol;GO:0005840//ribosome;GO:0022627//cytosolic small ribosomal subunit	GO:0003735//structural constituent of ribosome	GO:0002181//cytoplasmic translation;GO:0006412//translation;GO:0042254//ribosome biogenesis
SPAC513.06c	403	363	493	1621	988	1169	3.1	2.88	3.94	13.08	9.43	8.93	3.30667	10.48	1.66419	4.0721e-07	3.95757e-06	dhd1	D-xylose 1-dehydrogenase (NADP+) (predicted) [Source:PomBase;Acc:SPAC513.06c]	-	-	-	-	GO:0005634//nucleus;GO:0005737//cytoplasm;GO:0005829//cytosol	GO:0016491//oxidoreductase activity;GO:0047837//D-xylose 1-dehydrogenase (NADP+) activity	GO:0042843//D-xylose catabolic process;GO:0055114//oxidation-reduction process
SPBC106.09	241	107	88	1289	546	706	2.01	0.92	0.76	11.25	5.64	5.83	1.23	7.57333	2.62227	4.07408e-07	3.95757e-06	cut4	anaphase-promoting complex, platform subcomplex scaffold subunit Apc1 [Source:PomBase;Acc:SPBC106.09]	Cellular Processes;Cellular Processes;Genetic Information Processing	Cell growth and death;Cell growth and death;Folding, sorting and degradation	ko04111//Cell cycle - yeast;ko04113//Meiosis - yeast;ko04120//Ubiquitin mediated proteolysis	K03348;K03348;K03348	GO:0005634//nucleus;GO:0005680//anaphase-promoting complex;GO:0005829//cytosol;GO:0031618//nuclear pericentric heterochromatin	GO:0070628//proteasome binding	GO:0007049//cell cycle;GO:0007091//metaphase/anaphase transition of mitotic cell cycle;GO:0031145//anaphase-promoting complex-dependent proteasomal ubiquitin-dependent protein catabolic process;GO:0045842//positive regulation of mitotic metaphase/anaphase transition;GO:0051301//cell division;GO:0070647//protein modification by small protein conjugation or removal;GO:0070979//protein K11-linked ub…
SPAC13C5.07	132	166	167	622	362	581	1.22	1.58	1.61	6.03	4.15	5.33	1.47	5.17	1.81435	4.10821e-07	3.98318e-06	mre11	Mre11 nuclease [Source:PomBase;Acc:SPAC13C5.07]	Genetic Information Processing;Genetic Information Processing	Replication and repair;Replication and repair	ko03440//Homologous recombination;ko03450//Non-homologous end-joining	K10865;K10865	GO:0000784//nuclear chromosome, telomeric region;GO:0005634//nucleus;GO:0030870//Mre11 complex;GO:0035861//site of double-strand break;GO:1990421//subtelomeric heterochromatin	GO:0000014//single-stranded DNA endodeoxyribonuclease activity;GO:0000403//Y-form DNA binding;GO:0004518//nuclease activity;GO:0004519//endonuclease activity;GO:0004527//exonuclease activity;GO:0005515//protein binding;GO:0008310//single-stranded DNA 3'-5' exodeoxyribonuclease activity;GO:0008311//double-stranded DNA 3'-5' exodeoxyribonuclease activity;GO:0008408//3'-5' exonuclease activity;GO:00…	GO:0000723//telomere maintenance;GO:0000724//double-strand break repair via homologous recombination;GO:0000729//DNA double-strand break processing;GO:0006281//DNA repair;GO:0006302//double-strand break repair;GO:0006303//double-strand break repair via nonhomologous end joining;GO:0006974//cellular response to DNA damage stimulus;GO:0007095//mitotic G2 DNA damage checkpoint;GO:0007131//reciprocal…
SPBC21B10.10	46107	47715	44853	32675	27373	35350	1727.68	1839.78	1747.19	1282.86	1271.41	1313.78	1771.55	1289.35	-0.458368	4.14314e-07	4.00946e-06	rps402	40S ribosomal protein S4 (predicted) [Source:PomBase;Acc:SPBC21B10.10]	Genetic Information Processing	Translation	ko03010//Ribosome	K02987	GO:0005622//intracellular;GO:0005730//nucleolus;GO:0005829//cytosol;GO:0005840//ribosome;GO:0022627//cytosolic small ribosomal subunit	GO:0003723//RNA binding;GO:0003735//structural constituent of ribosome;GO:0019843//rRNA binding	GO:0002181//cytoplasmic translation;GO:0006412//translation
SPCC61.03	128	99	139	750	251	414	4.04	3.22	4.56	24.82	9.83	12.97	3.94	15.8733	2.01034	4.29398e-07	4.14761e-06	SPCC61.03	NADHX dehydratase (predicted) [Source:PomBase;Acc:SPCC61.03]	-	-	-	-	GO:0005737//cytoplasm;GO:0005829//cytosol	GO:0000166//nucleotide binding;GO:0005524//ATP binding;GO:0016829//lyase activity;GO:0047453//ATP-dependent NAD(P)H-hydrate dehydratase activity;GO:0052855//ADP-dependent NAD(P)H-hydrate dehydratase activity;GO:0052856//NADHX epimerase activity;GO:0052857//NADPHX epimerase activity	GO:0046496//nicotinamide nucleotide metabolic process
SPAC664.04c	44476	44040	42003	25003	24696	30537	3722.76	3793.16	3654.88	2192.8	2562.31	2535.14	3723.6	2430.08	-0.615692	4.33091e-07	4.17542e-06	rps1602	40S ribosomal protein S16 (predicted) [Source:PomBase;Acc:SPAC664.04c]	Genetic Information Processing	Translation	ko03010//Ribosome	K02960	GO:0005829//cytosol;GO:0005840//ribosome;GO:0022627//cytosolic small ribosomal subunit	GO:0003723//RNA binding;GO:0003735//structural constituent of ribosome	GO:0000462//maturation of SSU-rRNA from tricistronic rRNA transcript (SSU-rRNA, 5.8S rRNA, LSU-rRNA);GO:0002181//cytoplasmic translation;GO:0006412//translation;GO:0042254//ribosome biogenesis
SPAC56F8.10	969	1283	1355	1327	633	1071	18.82	25.64	27.35	27	15.24	20.63	23.9367	20.9567	-0.191813	4.46812e-07	4.29962e-06	met9	methylenetetrahydrofolate reductase Met9 [Source:PomBase;Acc:SPAC56F8.10]	Metabolism;Metabolism;Metabolism	Global and overview maps;Global and overview maps;Metabolism of cofactors and vitamins	ko01100//Metabolic pathways;ko01200//Carbon metabolism;ko00670//One carbon pool by folate	K00297;K00297;K00297	GO:0005739//mitochondrion;GO:0005829//cytosol	GO:0004489//methylenetetrahydrofolate reductase (NAD(P)H) activity;GO:0016491//oxidoreductase activity;GO:0071949//FAD binding	GO:0006555//methionine metabolic process;GO:0009086//methionine biosynthetic process;GO:0035999//tetrahydrofolate interconversion;GO:0055114//oxidation-reduction process
SPBC405.04c	409	420	456	1845	843	1164	14.26	15.07	16.53	67.4	36.43	40.25	15.2867	48.0267	1.65156	4.56896e-07	4.38843e-06	ypt7	GTPase Ypt7 [Source:PomBase;Acc:SPBC405.04c]	Cellular Processes;Cellular Processes;Cellular Processes	Transport and catabolism;Transport and catabolism;Transport and catabolism	ko04144//Endocytosis;ko04138//Autophagy - yeast;ko04145//Phagosome	K07897;K07897;K07897	GO:0000329//fungal-type vacuole membrane;GO:0005764//lysosome;GO:0005770//late endosome;GO:0005773//vacuole;GO:0005829//cytosol;GO:0045335//phagocytic vesicle	GO:0000166//nucleotide binding;GO:0003924//GTPase activity;GO:0005525//GTP binding	GO:0006886//intracellular protein transport;GO:0006896//Golgi to vacuole transport;GO:0006897//endocytosis;GO:0007035//vacuolar acidification;GO:0015031//protein transport;GO:0023052//signaling;GO:0032482//Rab protein signal transduction;GO:0032889//regulation of vacuole fusion, non-autophagic;GO:0042144//vacuole fusion, non-autophagic;GO:0061191//positive regulation of vacuole fusion, non-autoph…
SPBC776.11	29525	25509	27550	15450	15963	18194	1917.53	1704.75	1860.06	1051.35	1285.09	1171.97	1827.45	1169.47	-0.643974	4.62198e-07	4.43105e-06	rpl2801	60S ribosomal protein L27/L28 [Source:PomBase;Acc:SPBC776.11]	Genetic Information Processing	Translation	ko03010//Ribosome	K02900	GO:0005622//intracellular;GO:0005634//nucleus;GO:0005730//nucleolus;GO:0005829//cytosol;GO:0005840//ribosome;GO:0015934//large ribosomal subunit;GO:0022625//cytosolic large ribosomal subunit	GO:0003735//structural constituent of ribosome	GO:0002181//cytoplasmic translation;GO:0006412//translation
SPBC839.04	75683	71982	75621	48913	45173	52685	3296.99	3226.67	3424.61	2232.59	2439.3	2276.36	3316.09	2316.08	-0.517796	4.75745e-07	4.54598e-06	rpl803	60S ribosomal protein L8 (predicted) [Source:PomBase;Acc:SPBC839.04]	Genetic Information Processing	Translation	ko03010//Ribosome	K02938	GO:0005634//nucleus;GO:0005829//cytosol;GO:0005840//ribosome;GO:0022625//cytosolic large ribosomal subunit	GO:0003723//RNA binding;GO:0003735//structural constituent of ribosome;GO:0019843//rRNA binding	GO:0002181//cytoplasmic translation;GO:0006412//translation
SPBC1685.02c	29231	26760	25723	15878	15650	18542	1995.77	1880.04	1825.74	1135.86	1324.47	1255.61	1900.52	1238.65	-0.617627	4.76777e-07	4.54598e-06	rps1202	40S ribosomal protein S12 (predicted) [Source:PomBase;Acc:SPBC1685.02c]	Genetic Information Processing	Translation	ko03010//Ribosome	K02951	GO:0005622//intracellular;GO:0005634//nucleus;GO:0005829//cytosol;GO:0005840//ribosome;GO:0022627//cytosolic small ribosomal subunit	GO:0003735//structural constituent of ribosome	GO:0002181//cytoplasmic translation;GO:0006412//translation
SPCC576.14	1131	1091	1141	1134	687	1019	56.38	55.96	59.09	59.21	42.45	50.37	57.1433	50.6767	-0.173264	4.76845e-07	4.54598e-06	dph5	diphthine synthase Dph5 (predicted) [Source:PomBase;Acc:SPCC576.14]	-	-	-	-	GO:0005634//nucleus;GO:0005737//cytoplasm;GO:0005829//cytosol	GO:0004164//diphthine synthase activity;GO:0008168//methyltransferase activity;GO:0016740//transferase activity	GO:0017183//peptidyl-diphthamide biosynthetic process from peptidyl-histidine;GO:0032259//methylation
SPBC365.05c	40	52	39	291	121	185	1.2	1.6	1.21	9.14	4.49	5.5	1.33667	6.37667	2.25416	4.82012e-07	4.58672e-06	slu7	splicing factor Slu7 [Source:PomBase;Acc:SPBC365.05c]	Genetic Information Processing	Transcription	ko03040//Spliceosome	K12819	GO:0005634//nucleus;GO:0005681//spliceosomal complex	GO:0000386//second spliceosomal transesterification activity;GO:0030628//pre-mRNA 3'-splice site binding;GO:0046872//metal ion binding	GO:0000350//generation of catalytic spliceosome for second transesterification step;GO:0000398//mRNA splicing, via spliceosome;GO:0006397//mRNA processing;GO:0008380//RNA splicing;GO:0045292//mRNA cis splicing, via spliceosome
SPAC12B10.09	124	124	142	125	58	86	4.21	4.31	5.01	4.43	2.44	2.88	4.51	3.25	-0.472688	4.88919e-07	4.64382e-06	pet801	mitochondrial S-adenosylmethionine transmembrane transporter (predicted) [Source:PomBase;Acc:SPAC12B10.09]	-	-	-	-	GO:0005739//mitochondrion;GO:0005743//mitochondrial inner membrane;GO:0016020//membrane;GO:0016021//integral component of membrane	GO:0000095//S-adenosyl-L-methionine transmembrane transporter activity	GO:1990543//mitochondrial S-adenosyl-L-methionine transmembrane transport
SPCC4B3.07	4857	4295	5153	4809	3139	4182	121.72	110.76	134.25	126.28	97.51	103.95	122.243	109.247	-0.162167	4.95975e-07	4.70214e-06	nro1	negative regulator of Ofd1, Nro1 [Source:PomBase;Acc:SPCC4B3.07]	-	-	-	-	GO:0005634//nucleus;GO:0005737//cytoplasm;GO:0005829//cytosol	GO:0005515//protein binding	GO:0006415//translational termination;GO:0006417//regulation of translation;GO:0006606//protein import into nucleus;GO:0032933//SREBP signaling pathway;GO:0043388//positive regulation of DNA binding;GO:0045944//positive regulation of transcription from RNA polymerase II promoter;GO:0071456//cellular response to hypoxia;GO:1900039//positive regulation of cellular response to hypoxia;GO:2000640//po…
SPAC25H1.03	34	23	36	223	81	153	2.57	1.79	2.83	17.68	7.6	11.48	2.39667	12.2533	2.35407	5.09585e-07	4.82226e-06	atg101	autophagy protein Atg101 [Source:PomBase;Acc:SPAC25H1.03]	Cellular Processes	Transport and catabolism	ko04136//Autophagy - other eukaryotes	K19730	GO:0000407//pre-autophagosomal structure;GO:0005634//nucleus;GO:0005737//cytoplasm;GO:0005829//cytosol;GO:0016020//membrane;GO:0034045//pre-autophagosomal structure membrane	GO:0005515//protein binding	GO:0000045//autophagosome assembly;GO:0006914//autophagy;GO:0015031//protein transport;GO:0016236//macroautophagy;GO:0030435//sporulation resulting in formation of a cellular spore;GO:0051321//meiotic cell cycle
SPAC890.07c	1570	1624	1832	1949	1075	1603	52.42	55.8	63.59	68.18	44.49	53.09	57.27	55.2533	-0.0517181	5.20315e-07	4.91473e-06	rmt1	type I protein arginine N-methyltransferase Rmt1 [Source:PomBase;Acc:SPAC890.07c]	-	-	-	-	GO:0005634//nucleus;GO:0005829//cytosol	GO:0005515//protein binding;GO:0008168//methyltransferase activity;GO:0016274//protein-arginine N-methyltransferase activity;GO:0016740//transferase activity	GO:0006479//protein methylation;GO:0019919//peptidyl-arginine methylation, to asymmetrical-dimethyl arginine;GO:0032259//methylation
SPBC800.05c	4106	3442	4331	3701	2589	3194	93.2	80.39	102.2	88.02	72.84	71.91	91.93	77.59	-0.244665	5.24008e-07	4.94051e-06	atb2	tubulin alpha 2 [Source:PomBase;Acc:SPBC800.05c]	Cellular Processes	Transport and catabolism	ko04145//Phagosome	K07374	GO:0000235//astral microtubule;GO:0005634//nucleus;GO:0005737//cytoplasm;GO:0005829//cytosol;GO:0005856//cytoskeleton;GO:0005874//microtubule;GO:0005876//spindle microtubule	GO:0000166//nucleotide binding;GO:0003924//GTPase activity;GO:0005200//structural constituent of cytoskeleton;GO:0005515//protein binding;GO:0005525//GTP binding	GO:0000226//microtubule cytoskeleton organization;GO:0000278//mitotic cell cycle;GO:0007017//microtubule-based process;GO:0007052//mitotic spindle organization;GO:0031122//cytoplasmic microtubule organization;GO:0048311//mitochondrion distribution;GO:0051659//maintenance of mitochondrion location;GO:0071963//establishment or maintenance of cell polarity regulating cell shape;GO:0098863//nuclear m…
SPBC1773.03c	337	406	352	1436	1182	1305	6.14	7.61	6.67	27.42	26.7	23.59	6.80667	25.9033	1.92812	5.2572e-07	4.94756e-06	SPBC1773.03c	aminotransferase class-III, possible transaminase, unknown specificity [Source:PomBase;Acc:SPBC1773.03c]	-	-	-	-	GO:0005737//cytoplasm;GO:0005829//cytosol	GO:0003824//catalytic activity;GO:0008483//transaminase activity;GO:0016740//transferase activity;GO:0030170//pyridoxal phosphate binding	GO:0008150//biological_process
SPAC2F7.11	310	318	461	375	204	284	3.5	3.69	5.41	4.43	2.85	3.18	4.2	3.48667	-0.268541	5.27933e-07	4.95929e-06	nrd1	RNA-binding protein Nrd1 [Source:PomBase;Acc:SPAC2F7.11]	-	-	-	-	GO:0005737//cytoplasm;GO:0005829//cytosol;GO:0010494//cytoplasmic stress granule	GO:0003676//nucleic acid binding;GO:0003723//RNA binding;GO:0005515//protein binding;GO:0008266//poly(U) RNA binding	GO:0000398//mRNA splicing, via spliceosome;GO:0031138//negative regulation of conjugation with cellular fusion;GO:1900406//regulation of conjugation with cellular fusion by regulation of transcription from RNA polymerase II promoter;GO:1902625//negative regulation of induction of conjugation with cellular fusion by negative regulation of transcription from RNA polymerase II promoter
SPAC3F10.13	147	95	257	880	439	690	2.34	1.55	4.25	14.66	8.65	10.87	2.71333	11.3933	2.07005	5.29023e-07	4.96043e-06	ucp6	UBA domain protein Ucp6 [Source:PomBase;Acc:SPAC3F10.13]	-	-	-	-	GO:0005634//nucleus;GO:0005737//cytoplasm;GO:0005829//cytosol	GO:0005515//protein binding;GO:0031593//polyubiquitin binding;GO:0043130//ubiquitin binding	GO:0016579//protein deubiquitination
SPAC18G6.04c	785	730	780	727	443	706	17.59	16.83	18.17	17.07	12.31	15.69	17.53	15.0233	-0.222621	5.34826e-07	5.0057e-06	shm2	serine hydroxymethyltransferase Shm2 (predicted) [Source:PomBase;Acc:SPAC18G6.04c]	Metabolism;Metabolism;Metabolism;Metabolism;Metabolism;Metabolism;Metabolism;Metabolism;Metabolism;Metabolism	Global and overview maps;Global and overview maps;Global and overview maps;Global and overview maps;Global and overview maps;Amino acid metabolism;Carbohydrate metabolism;Energy metabolism;Metabolism of cofactors and vitamins;Metabolism of other amino acids	ko01100//Metabolic pathways;ko01110//Biosynthesis of secondary metabolites;ko01130//Biosynthesis of antibiotics;ko01230//Biosynthesis of amino acids;ko01200//Carbon metabolism;ko00260//Glycine, serine and threonine metabolism;ko00630//Glyoxylate and dicarboxylate metabolism;ko00680//Methane metabolism;ko00670//One carbon pool by folate;ko00460//Cyanoamino acid metabolism	K00600;K00600;K00600;K00600;K00600;K00600;K00600;K00600;K00600;K00600	GO:0005739//mitochondrion	GO:0003824//catalytic activity;GO:0004372//glycine hydroxymethyltransferase activity;GO:0008270//zinc ion binding;GO:0016597//amino acid binding;GO:0016740//transferase activity;GO:0030170//pyridoxal phosphate binding;GO:0050897//cobalt ion binding;GO:0070905//serine binding	GO:0006544//glycine metabolic process;GO:0006563//L-serine metabolic process;GO:0006565//L-serine catabolic process;GO:0006730//one-carbon metabolic process;GO:0009070//serine family amino acid biosynthetic process;GO:0019264//glycine biosynthetic process from serine;GO:0035999//tetrahydrofolate interconversion;GO:0046653//tetrahydrofolate metabolic process;GO:0046655//folic acid metabolic proces…
SPBC713.04c	225	229	438	294	99	177	3.31	3.47	6.7	4.53	1.81	2.58	4.49333	2.97333	-0.595705	5.37646e-07	5.02293e-06	pwp2	U3 snoRNP-associated protein Utp1 (predicted) [Source:PomBase;Acc:SPBC713.04c]	Genetic Information Processing	Translation	ko03008//Ribosome biogenesis in eukaryotes	K14558	GO:0005730//nucleolus;GO:0005732//small nucleolar ribonucleoprotein complex;GO:0005829//cytosol;GO:0032040//small-subunit processome;GO:0034388//Pwp2p-containing subcomplex of 90S preribosome	GO:0005515//protein binding;GO:0030515//snoRNA binding	GO:0000028//ribosomal small subunit assembly;GO:0000462//maturation of SSU-rRNA from tricistronic rRNA transcript (SSU-rRNA, 5.8S rRNA, LSU-rRNA);GO:0006364//rRNA processing
SPBC2D10.05	148	136	238	765	361	631	3.55	3.36	5.93	19.22	10.73	15	4.28	14.9833	1.80768	5.50247e-07	5.13131e-06	exg3	glucan 1,3-beta-glucosidase Exg3 [Source:PomBase;Acc:SPBC2D10.05]	-	-	-	-	GO:0005576//extracellular region;GO:0005634//nucleus;GO:0005737//cytoplasm;GO:0005829//cytosol;GO:1990819//actin fusion focus	GO:0004338//glucan exo-1,3-beta-glucosidase activity;GO:0016787//hydrolase activity;GO:0016798//hydrolase activity, acting on glycosyl bonds;GO:0046557//glucan endo-1,6-beta-glucosidase activity	GO:0006073//cellular glucan metabolic process;GO:0008152//metabolic process;GO:0070879//fungal-type cell wall beta-glucan metabolic process;GO:0071555//cell wall organization;GO:1904541//fungal-type cell wall disassembly involved in conjugation with cellular fusion
SPAC3G9.06	979	853	1228	1043	604	964	25.76	23.1	33.59	28.76	19.7	25.16	27.4833	24.54	-0.163422	5.52057e-07	5.13884e-06	frs2	cytoplasmic phenylalanine-tRNA ligase alpha subunit Frs2 (predicted) [Source:PomBase;Acc:SPAC3G9.06]	Genetic Information Processing	Translation	ko00970//Aminoacyl-tRNA biosynthesis	K01889	GO:0005737//cytoplasm;GO:0005829//cytosol;GO:0009328//phenylalanine-tRNA ligase complex	GO:0000049//tRNA binding;GO:0000166//nucleotide binding;GO:0004812//aminoacyl-tRNA ligase activity;GO:0004826//phenylalanine-tRNA ligase activity;GO:0005524//ATP binding;GO:0016874//ligase activity	GO:0002181//cytoplasmic translation;GO:0006412//translation;GO:0006432//phenylalanyl-tRNA aminoacylation;GO:0043039//tRNA aminoacylation
SPAC10F6.02c	120	90	140	506	280	385	1.36	1.05	1.65	6	3.93	4.32	1.35333	4.75	1.81141	5.56103e-07	5.16712e-06	prp22	ATP-dependent RNA helicase Prp22 [Source:PomBase;Acc:SPAC10F6.02c]	Genetic Information Processing	Transcription	ko03040//Spliceosome	K12818	GO:0005634//nucleus;GO:0005684//U2-type spliceosomal complex;GO:0071013//catalytic step 2 spliceosome;GO:0071014//post-mRNA release spliceosomal complex	GO:0000166//nucleotide binding;GO:0003676//nucleic acid binding;GO:0003723//RNA binding;GO:0003724//RNA helicase activity;GO:0004386//helicase activity;GO:0005524//ATP binding;GO:0016787//hydrolase activity	GO:0000390//spliceosomal complex disassembly;GO:0006397//mRNA processing;GO:0008380//RNA splicing
SPAC1039.10	20	20	13	329	84	75	0.88	0.88	0.57	14.9	4.51	3.22	0.776667	7.54333	3.27983	6.06943e-07	5.62931e-06	mmf2	homologous Pmf1 factor 1, isoleucine biosynthesis protein (predicted) [Source:PomBase;Acc:SPAC1039.10]	-	-	-	-	GO:0005737//cytoplasm;GO:0005739//mitochondrion;GO:0005759//mitochondrial matrix;GO:0005829//cytosol	GO:0003674//molecular_function;GO:0019239//deaminase activity	GO:0009097//isoleucine biosynthetic process;GO:1901565//organonitrogen compound catabolic process
MSTRG.2384	818	415	376	3774	1662	2227	20.8	10.85	9.9	100.37	52.27	55.85	13.85	69.4967	2.32706	6.12435e-07	5.67e-06	YJL213W	amidohydrolase [Schizosaccharomyces cryophilus OY26]	-	-	-	-	-	-	-
SPAC19A8.14	561	550	580	595	339	503	27.86	28.1	29.94	30.96	20.87	24.77	28.6333	25.5333	-0.165314	6.17051e-07	5.70244e-06	pth2	mitochondrial aminoacyl-tRNA hydrolase Pth2 (predicted) [Source:PomBase;Acc:SPAC19A8.14]	-	-	-	-	GO:0005739//mitochondrion;GO:0005759//mitochondrial matrix;GO:0005829//cytosol	GO:0004045//aminoacyl-tRNA hydrolase activity;GO:0016787//hydrolase activity	GO:0032543//mitochondrial translation
SPBC1604.01	23	25	38	215	71	162	0.35	0.38	0.59	3.37	1.32	2.41	0.44	2.36667	2.42728	6.25492e-07	5.76008e-06	egt1	Ergothioneine biosynthesis protein Egt1 [Source:PomBase;Acc:SPBC1604.01]	Metabolism	Amino acid metabolism	ko00340//Histidine metabolism	K20246	GO:0005634//nucleus;GO:0005737//cytoplasm;GO:0005829//cytosol	GO:0004497//monooxygenase activity;GO:0005509//calcium ion binding;GO:0008168//methyltransferase activity;GO:0016491//oxidoreductase activity;GO:0016740//transferase activity;GO:0030745//dimethylhistidine N-methyltransferase activity;GO:0044876//hercynylselenocysteine synthase;GO:0046872//metal ion binding;GO:0052706//histidine N-methyltransferase activity;GO:0061686//hercynylcysteine sulfoxide s…	GO:0032259//methylation;GO:0051321//meiotic cell cycle;GO:0052699//ergothioneine biosynthetic process;GO:0052707//N-alpha,N-alpha,N-alpha-trimethyl-L-histidine biosynthesis from histidine;GO:0055114//oxidation-reduction process;GO:1903253//hercynylcysteine sulfoxide biosynthetic process;GO:1903255//hercynylselenocysteine biosynthetic process;GO:1903257//selenoneine biosynthetic process
SPBC16D10.06	620	810	978	786	425	710	12.39	16.66	20.32	16.46	10.53	14.07	16.4567	13.6867	-0.265901	6.25534e-07	5.76008e-06	zrt1	ZIP zinc transmembrane transporter Zrt1 [Source:PomBase;Acc:SPBC16D10.06]	-	-	-	-	GO:0005783//endoplasmic reticulum;GO:0005789//endoplasmic reticulum membrane;GO:0005886//plasma membrane;GO:0005887//integral component of plasma membrane;GO:0016020//membrane;GO:0016021//integral component of membrane	GO:0000006//high-affinity zinc uptake transmembrane transporter activity;GO:0005385//zinc ion transmembrane transporter activity;GO:0046873//metal ion transmembrane transporter activity	GO:0006811//ion transport;GO:0006829//zinc II ion transport;GO:0030001//metal ion transport;GO:0055085//transmembrane transport;GO:0071577//zinc II ion transmembrane transport;GO:0071578//zinc II ion transmembrane import
SPAC22E12.03c	494	644	694	2152	1607	2268	20.56	27.59	30.03	93.9	82.97	93.67	26.06	90.18	1.79097	6.43924e-07	5.9188e-06	sdj1	glyoxylase III sdj1 [Source:PomBase;Acc:SPAC22E12.03c]	-	-	-	-	GO:0005634//nucleus;GO:0005737//cytoplasm;GO:0005829//cytosol	GO:0005515//protein binding;GO:0016829//lyase activity;GO:0019172//glyoxalase III activity	GO:0019249//lactate biosynthetic process;GO:0061727//methylglyoxal catabolic process to lactate;GO:1990748//cellular detoxification
SPBC83.16c	1015	665	1107	3836	2159	2727	15.37	10.36	17.43	60.87	40.53	40.96	14.3867	47.4533	1.72178	6.56616e-07	6.02466e-06	SPBC83.16c	conserved eukaryotic protein [Source:PomBase;Acc:SPBC83.16c]	-	-	-	-	GO:0005634//nucleus;GO:0005737//cytoplasm;GO:0005829//cytosol	GO:0003674//molecular_function	GO:0071218//cellular response to misfolded protein;GO:1990748//cellular detoxification
SPBC28E12.06c	9	9	23	123	61	89	0.05	0.05	0.12	0.67	0.39	0.46	0.0733333	0.506667	2.7885	6.63203e-07	6.07423e-06	lvs1	beige protein homolog Lvs1 (predicted) [Source:PomBase;Acc:SPBC28E12.06c]	-	-	-	-	GO:0000324//fungal-type vacuole;GO:0005737//cytoplasm;GO:0005829//cytosol;GO:0016020//membrane	GO:0005515//protein binding;GO:0035091//phosphatidylinositol binding;GO:0046872//metal ion binding	GO:0006914//autophagy;GO:0044088//regulation of vacuole organization
SPBP16F5.05c	345	376	477	484	206	279	18.75	21.03	26.95	27.56	13.88	15.04	22.2433	18.8267	-0.240595	6.73453e-07	6.15711e-06	yar1	ribosome biogenesis protein Yar1 (predicted) [Source:PomBase;Acc:SPBP16F5.05c]	-	-	-	-	GO:0005634//nucleus;GO:0005737//cytoplasm;GO:0005829//cytosol;GO:0030688//preribosome, small subunit precursor	GO:0003674//molecular_function;GO:0005515//protein binding	GO:0042254//ribosome biogenesis
SPAC521.05	71456	74184	67794	43025	40836	52163	3628.56	3876.32	3578.83	2289.17	2570.42	2627.21	3694.57	2495.6	-0.56602	7.10395e-07	6.4833e-06	rps802	40S ribosomal protein S8 (predicted) [Source:PomBase;Acc:SPAC521.05]	Genetic Information Processing	Translation	ko03010//Ribosome	K02995	GO:0005622//intracellular;GO:0005829//cytosol;GO:0005840//ribosome;GO:0022627//cytosolic small ribosomal subunit	GO:0003735//structural constituent of ribosome	GO:0000462//maturation of SSU-rRNA from tricistronic rRNA transcript (SSU-rRNA, 5.8S rRNA, LSU-rRNA);GO:0002182//cytoplasmic translational elongation;GO:0006412//translation;GO:0042254//ribosome biogenesis
SPAC57A7.04c	43101	40178	49689	31908	27310	35491	397.81	381.59	476.76	308.58	312.45	324.89	418.72	315.307	-0.40923	7.28992e-07	6.64121e-06	pabp	mRNA export shuttling protein [Source:PomBase;Acc:SPAC57A7.04c]	Genetic Information Processing;Genetic Information Processing;Genetic Information Processing	Translation;Folding, sorting and degradation;Translation	ko03013//RNA transport;ko03018//RNA degradation;ko03015//mRNA surveillance pathway	K13126;K13126;K13126	GO:0005634//nucleus;GO:0005737//cytoplasm;GO:0005829//cytosol;GO:0010494//cytoplasmic stress granule;GO:0071014//post-mRNA release spliceosomal complex;GO:1990904//ribonucleoprotein complex	GO:0003676//nucleic acid binding;GO:0003723//RNA binding;GO:0003730//mRNA 3'-UTR binding;GO:0008143//poly(A) binding;GO:0008266//poly(U) RNA binding	GO:0006397//mRNA processing;GO:0006417//regulation of translation;GO:0031124//mRNA 3'-end processing;GO:0051028//mRNA transport;GO:0060211//regulation of nuclear-transcribed mRNA poly(A) tail shortening;GO:0060212//negative regulation of nuclear-transcribed mRNA poly(A) tail shortening;GO:1901918//negative regulation of exoribonuclease activity;GO:1901919//positive regulation of exoribonuclease a…
SPAC1B3.15c	438	497	556	1768	1129	1508	5.98	6.98	7.89	25.29	19.1	20.42	6.95	21.6033	1.63617	7.43834e-07	6.7644e-06	SPAC1B3.15c	vitamin H transmembrane transporter (predicted) [Source:PomBase;Acc:SPAC1B3.15c]	-	-	-	-	GO:0005794//Golgi apparatus;GO:0005887//integral component of plasma membrane;GO:0016020//membrane;GO:0016021//integral component of membrane;GO:0031224//intrinsic component of membrane	GO:0015225//biotin transporter activity;GO:0015295//solute:proton symporter activity;GO:0022857//transmembrane transporter activity;GO:1901604//dethiobiotin transmembrane transporter activity	GO:0015718//monocarboxylic acid transport;GO:0015878//biotin transport;GO:0042886//amide transport;GO:0055085//transmembrane transport;GO:1902600//hydrogen ion transmembrane transport
SPCC1183.09c	780	547	577	2873	1557	1980	29.51	21.3	22.7	113.9	73.03	74.31	24.5033	87.08	1.82936	7.53395e-07	6.83923e-06	pmp31	plasma membrane proteolipid Pmp31 [Source:PomBase;Acc:SPCC1183.09c]	-	-	-	-	GO:0000324//fungal-type vacuole;GO:0005773//vacuole;GO:0005774//vacuolar membrane;GO:0005886//plasma membrane;GO:0016020//membrane;GO:0016021//integral component of membrane	GO:0003674//molecular_function	GO:0042391//regulation of membrane potential;GO:0051321//meiotic cell cycle;GO:0098655//cation transmembrane transport
SPCC162.06c	55	68	83	328	178	247	2.35	2.99	3.68	14.67	9.42	10.46	3.00667	11.5167	1.93749	7.58266e-07	6.87129e-06	SPCC162.06c	vacuolar sorting protein Vps60 (predicted) [Source:PomBase;Acc:SPCC162.06c]	Cellular Processes	Transport and catabolism	ko04144//Endocytosis	K12198	GO:0000329//fungal-type vacuole membrane	GO:0003674//molecular_function	GO:0006886//intracellular protein transport;GO:0007034//vacuolar transport;GO:0032511//late endosome to vacuole transport via multivesicular body sorting pathway
SPBC3D6.15	17766	13918	17355	13351	10378	12639	2246.03	1810.58	2280.89	1768.51	1626.32	1584.8	2112.5	1659.88	-0.347875	7.66803e-07	6.93639e-06	rps2501	40S ribosomal protein S25 (predicted) [Source:PomBase;Acc:SPBC3D6.15]	Genetic Information Processing	Translation	ko03010//Ribosome	K02975	GO:0005737//cytoplasm;GO:0005829//cytosol;GO:0005840//ribosome;GO:0022627//cytosolic small ribosomal subunit	GO:0003735//structural constituent of ribosome	GO:0002181//cytoplasmic translation
SPBP16F5.08c	1731	1585	2373	1977	1225	1420	27.33	25.75	38.96	32.71	23.98	22.24	30.68	26.31	-0.221687	7.73259e-07	6.98247e-06	SPBP16F5.08c	flavin dependent monooxygenase (predicted) [Source:PomBase;Acc:SPBP16F5.08c]	-	-	-	-	GO:0005739//mitochondrion;GO:0005789//endoplasmic reticulum membrane	GO:0004497//monooxygenase activity;GO:0004499//N,N-dimethylaniline monooxygenase activity;GO:0016491//oxidoreductase activity;GO:0050660//flavin adenine dinucleotide binding;GO:0050661//NADP binding	GO:0034975//protein folding in endoplasmic reticulum;GO:0055114//oxidation-reduction process
SPBC2G2.08	931	978	1389	1404	504	713	10.91	11.8	16.92	17.24	7.32	8.29	13.21	10.95	-0.2707	7.91635e-07	7.13584e-06	ade9	C-1-tetrahydrofolatesynthase/methylenetetrahydrof olatedehydrogenase/methylenetetrahydrofolatecyclohydrolase/ formyltetrahydrofolatesynthetase (predicted) [Source:PomBase;Acc:SPBC2G2.08]	Metabolism;Metabolism	Global and overview maps;Metabolism of cofactors and vitamins	ko01100//Metabolic pathways;ko00670//One carbon pool by folate	K00288;K00288	GO:0005737//cytoplasm;GO:0005739//mitochondrion	GO:0000166//nucleotide binding;GO:0003824//catalytic activity;GO:0004329//formate-tetrahydrofolate ligase activity;GO:0004477//methenyltetrahydrofolate cyclohydrolase activity;GO:0004486//methylenetetrahydrofolate dehydrogenase [NAD(P)+] activity;GO:0004488//methylenetetrahydrofolate dehydrogenase (NADP+) activity;GO:0005524//ATP binding;GO:0016491//oxidoreductase activity;GO:0016787//hydrolase a…	GO:0000105//histidine biosynthetic process;GO:0006164//purine nucleotide biosynthetic process;GO:0006730//one-carbon metabolic process;GO:0008152//metabolic process;GO:0008652//cellular amino acid biosynthetic process;GO:0009086//methionine biosynthetic process;GO:0009113//purine nucleobase biosynthetic process;GO:0009257//10-formyltetrahydrofolate biosynthetic process;GO:0035999//tetrahydrofolat…
SPBC428.07	5	7	0	84	36	58	0.1	0.12	0	1.62	0.82	1.05	0.0733333	1.16333	3.98765	8.16399e-07	7.34479e-06	meu6	meiotic chromosome segregation protein Meu6 [Source:PomBase;Acc:SPBC428.07]	-	-	-	-	GO:0005634//nucleus;GO:0005730//nucleolus	GO:0003674//molecular_function	GO:0008150//biological_process;GO:0051321//meiotic cell cycle
SPCC777.13	49	57	62	412	114	255	0.74	0.89	0.98	6.55	2.14	3.84	0.87	4.17667	2.26326	8.17679e-07	7.34479e-06	vps35	retromer complex subunit Vps35 [Source:PomBase;Acc:SPCC777.13]	Cellular Processes	Transport and catabolism	ko04144//Endocytosis	K18468	GO:0005768//endosome;GO:0005770//late endosome;GO:0005829//cytosol;GO:0016020//membrane;GO:0030904//retromer complex;GO:0030906//retromer, cargo-selective complex	GO:0003674//molecular_function	GO:0006886//intracellular protein transport;GO:0015031//protein transport;GO:0042147//retrograde transport, endosome to Golgi
SPAC20G4.01	308	276	353	326	173	280	12.24	11.29	14.58	13.58	8.52	11.04	12.7033	11.0467	-0.201596	8.30955e-07	7.451e-06	caf16	CCR4-Not complex subunit Caf16 (predicted) [Source:PomBase;Acc:SPAC20G4.01]	Genetic Information Processing	Folding, sorting and degradation	ko03018//RNA degradation	K12608	GO:0005634//nucleus;GO:0005737//cytoplasm;GO:0005829//cytosol;GO:0030014//CCR4-NOT complex;GO:0030015//CCR4-NOT core complex	GO:0000166//nucleotide binding;GO:0005524//ATP binding;GO:0016887//ATPase activity	GO:0000289//nuclear-transcribed mRNA poly(A) tail shortening;GO:0006357//regulation of transcription from RNA polymerase II promoter;GO:0006367//transcription initiation from RNA polymerase II promoter;GO:0006368//transcription elongation from RNA polymerase II promoter
SPAC56F8.04c	618	551	523	398	318	427	24.31	22.3	21.39	16.41	15.51	16.66	22.6667	16.1933	-0.485172	8.38221e-07	7.50303e-06	ppt1	para-hydroxybenzoate--polyprenyltransferase Ppt1 [Source:PomBase;Acc:SPAC56F8.04c]	Metabolism;Metabolism;Metabolism	Global and overview maps;Global and overview maps;Metabolism of cofactors and vitamins	ko01100//Metabolic pathways;ko01110//Biosynthesis of secondary metabolites;ko00130//Ubiquinone and other terpenoid-quinone biosynthesis	K06125;K06125;K06125	GO:0005739//mitochondrion;GO:0005743//mitochondrial inner membrane;GO:0016020//membrane;GO:0016021//integral component of membrane;GO:0031305//integral component of mitochondrial inner membrane	GO:0002083//4-hydroxybenzoate decaprenyltransferase activity;GO:0004659//prenyltransferase activity;GO:0008412//4-hydroxybenzoate octaprenyltransferase activity;GO:0016740//transferase activity;GO:0016765//transferase activity, transferring alkyl or aryl (other than methyl) groups;GO:0047293//4-hydroxybenzoate nonaprenyltransferase activity	GO:0006744//ubiquinone biosynthetic process;GO:0008299//isoprenoid biosynthetic process
SPBC365.03c	69475	61450	69860	44483	41841	46157	4654.02	4235.81	4864.99	3122.2	3474.3	3066.71	4584.94	3221.07	-0.509363	8.44867e-07	7.54935e-06	rpl2101	60S ribosomal protein L21 (predicted) [Source:PomBase;Acc:SPBC365.03c]	Genetic Information Processing	Translation	ko03010//Ribosome	K02889	GO:0005622//intracellular;GO:0005829//cytosol;GO:0005840//ribosome;GO:0022625//cytosolic large ribosomal subunit	GO:0003735//structural constituent of ribosome	GO:0002181//cytoplasmic translation;GO:0006412//translation
SPAC3G6.04	184	187	296	219	48	134	5.7	5.96	9.53	7.11	1.84	4.12	7.06333	4.35667	-0.697124	8.4885e-07	7.57174e-06	rnp24	RNA-binding protein Rnp24 [Source:PomBase;Acc:SPAC3G6.04]	-	-	-	-	GO:0005634//nucleus;GO:0005730//nucleolus;GO:1990904//ribonucleoprotein complex	GO:0003676//nucleic acid binding;GO:0003723//RNA binding	GO:0006364//rRNA processing
SPAC140.03	107	61	73	462	212	313	3	1.76	2.12	13.55	7.36	8.69	2.29333	9.86667	2.10512	8.59299e-07	7.65164e-06	arb1	argonaute inhibitor protein 1 [Source:PomBase;Acc:SPAC140.03]	-	-	-	-	GO:0000775//chromosome, centromeric region;GO:0005634//nucleus;GO:0005737//cytoplasm;GO:0005829//cytosol;GO:0033167//ARC complex	GO:0005515//protein binding;GO:0008428//ribonuclease inhibitor activity	GO:0030702//chromatin silencing at centromere;GO:0031047//gene silencing by RNA;GO:0031048//chromatin silencing by small RNA;GO:0033168//conversion of ds siRNA to ss siRNA involved in RNA interference;GO:0043086//negative regulation of catalytic activity;GO:0051570//regulation of histone H3-K9 methylation
SPAC27D7.07c	688	616	725	867	391	589	37.68	34.71	41.27	49.75	26.54	31.99	37.8867	36.0933	-0.0699578	8.69506e-07	7.72911e-06	smd1	Sm snRNP core protein Smd1 [Source:PomBase;Acc:SPAC27D7.07c]	Genetic Information Processing	Transcription	ko03040//Spliceosome	K11087	GO:0000243//commitment complex;GO:0005634//nucleus;GO:0005682//U5 snRNP;GO:0005685//U1 snRNP;GO:0005686//U2 snRNP;GO:0005687//U4 snRNP;GO:0005689//U12-type spliceosomal complex;GO:0005737//cytoplasm;GO:0005829//cytosol;GO:0034715//pICln-Sm protein complex;GO:0034719//SMN-Sm protein complex;GO:0046540//U4/U6 x U5 tri-snRNP complex;GO:0071004//U2-type prespliceosome;GO:0071013//catalytic step 2 spl…	GO:0003723//RNA binding;GO:0003729//mRNA binding;GO:0005515//protein binding	GO:0000387//spliceosomal snRNP assembly;GO:0000395//mRNA 5'-splice site recognition;GO:0006396//RNA processing;GO:0006397//mRNA processing;GO:0008380//RNA splicing
SPAC29B12.11c	225	163	152	788	466	725	6.73	5.02	4.73	24.7	17.28	21.51	5.49333	21.1633	1.94581	8.75837e-07	7.77192e-06	SPAC29B12.11c	human WW domain binding protein-2 ortholog [Source:PomBase;Acc:SPAC29B12.11c]	-	-	-	-	GO:0005634//nucleus;GO:0005737//cytoplasm;GO:0005829//cytosol	GO:0003674//molecular_function;GO:0003713//transcription coactivator activity;GO:0031490//chromatin DNA binding	GO:0045944//positive regulation of transcription from RNA polymerase II promoter
SPBC1604.16c	58	57	53	353	145	198	3.16	3.18	3.01	20.24	9.8	10.71	3.11667	13.5833	2.12376	8.86927e-07	7.85674e-06	SPBC1604.16c	RNA-binding protein, G-patch type (predicted) [Source:PomBase;Acc:SPBC1604.16c]	-	-	-	-	GO:0005634//nucleus;GO:0005829//cytosol;GO:0032153//cell division site;GO:0044732//mitotic spindle pole body;GO:0072686//mitotic spindle	GO:0003676//nucleic acid binding;GO:0003723//RNA binding	GO:0008150//biological_process
SPAC2E1P3.02c	218	185	233	768	490	705	3.89	3.4	4.33	14.38	10.85	12.5	3.87333	12.5767	1.6991	8.96173e-07	7.92291e-06	amt3	ammonium transmembrane transporter Amt3 [Source:PomBase;Acc:SPAC2E1P3.02c]	-	-	-	-	GO:0000324//fungal-type vacuole;GO:0005887//integral component of plasma membrane;GO:0016020//membrane;GO:0016021//integral component of membrane	GO:0008519//ammonium transmembrane transporter activity;GO:0015200//methylammonium transmembrane transporter activity	GO:0015696//ammonium transport;GO:0019740//nitrogen utilization;GO:0072488//ammonium transmembrane transport;GO:0072489//methylammonium transmembrane transport
SPAC17G8.14c	116	76	106	449	227	381	1.49	1	1.41	6.02	3.6	4.84	1.3	4.82	1.89052	8.97487e-07	7.92291e-06	pck1	protein kinase C (PKC)-like Pck1 [Source:PomBase;Acc:SPAC17G8.14c]	Environmental Information Processing;Cellular Processes;Environmental Information Processing	Signal transduction;Transport and catabolism;Signal transduction	ko04011//MAPK signaling pathway - yeast;ko04139//Mitophagy - yeast;ko04070//Phosphatidylinositol signaling system	K02677;K02677;K02677	GO:0005634//nucleus;GO:0005737//cytoplasm;GO:0005829//cytosol;GO:0030428//cell septum;GO:0032153//cell division site	GO:0000166//nucleotide binding;GO:0004672//protein kinase activity;GO:0004674//protein serine/threonine kinase activity;GO:0004697//protein kinase C activity;GO:0005515//protein binding;GO:0005524//ATP binding;GO:0016301//kinase activity;GO:0016740//transferase activity;GO:0046872//metal ion binding	GO:0006468//protein phosphorylation;GO:0007165//signal transduction;GO:0008360//regulation of cell shape;GO:0016310//phosphorylation;GO:0018105//peptidyl-serine phosphorylation;GO:0035556//intracellular signal transduction;GO:0090334//regulation of cell wall (1->3)-beta-D-glucan biosynthetic process
SPCC1442.04c	55	41	54	362	112	207	1.06	0.82	1.09	7.34	2.69	3.97	0.99	4.66667	2.23689	9.0079e-07	7.93841e-06	SPCC1442.04c	meiotic recombination protein (predicted) [Source:PomBase;Acc:SPCC1442.04c]	-	-	-	-	GO:0005634//nucleus;GO:0005737//cytoplasm	GO:0003674//molecular_function	GO:0006311//meiotic gene conversion;GO:0007131//reciprocal meiotic recombination;GO:0051321//meiotic cell cycle
SPAC1B1.03c	2045	1873	2720	2608	1437	1947	29.99	28.27	41.47	40.08	26.12	28.32	33.2433	31.5067	-0.0774079	9.07791e-07	7.98638e-06	kap95	karyopherin Kap95 [Source:PomBase;Acc:SPAC1B1.03c]	Genetic Information Processing	Translation	ko03013//RNA transport	K14293	GO:0005634//nucleus;GO:0005635//nuclear envelope;GO:0005643//nuclear pore;GO:0005737//cytoplasm;GO:0034399//nuclear periphery;GO:1990023//mitotic spindle midzone	GO:0005515//protein binding;GO:0005525//GTP binding;GO:0008139//nuclear localization sequence binding;GO:0008536//Ran GTPase binding;GO:0061608//nuclear import signal receptor activity	GO:0006606//protein import into nucleus;GO:0006886//intracellular protein transport;GO:0015031//protein transport;GO:0051028//mRNA transport
SPAC14C4.09	959	1051	1825	542	622	800	20.29	22.88	40.13	12.01	16.31	16.79	27.7667	15.0367	-0.884869	9.11714e-07	8.00716e-06	agn1	glucan endo-1,3-alpha-glucosidase Agn1 [Source:PomBase;Acc:SPAC14C4.09]	-	-	-	-	GO:0005576//extracellular region;GO:0005618//cell wall;GO:0043332//mating projection tip;GO:1990819//actin fusion focus	GO:0016787//hydrolase activity;GO:0016798//hydrolase activity, acting on glycosyl bonds;GO:0051118//glucan endo-1,3-alpha-glucosidase activity	GO:0007049//cell cycle;GO:0008152//metabolic process;GO:0030995//cell septum edging catabolic process;GO:0051301//cell division;GO:0071555//cell wall organization;GO:1904541//fungal-type cell wall disassembly involved in conjugation with cellular fusion
SPBC26H8.10	676	587	972	3067	1803	2026	9.12	8.15	13.64	43.37	30.16	27.12	10.3033	33.55	1.7032	9.17625e-07	8.0453e-06	dis3	3'-5' exoribonuclease subunit Dis3 [Source:PomBase;Acc:SPBC26H8.10]	Genetic Information Processing	Folding, sorting and degradation	ko03018//RNA degradation	K12585	GO:0000176//nuclear exosome (RNase complex);GO:0000177//cytoplasmic exosome (RNase complex);GO:0000178//exosome (RNase complex);GO:0000790//nuclear chromatin;GO:0005634//nucleus;GO:0005654//nucleoplasm;GO:0005730//nucleolus;GO:0005737//cytoplasm;GO:1990251//Mmi1 nuclear focus complex	GO:0000175//3'-5'-exoribonuclease activity;GO:0003676//nucleic acid binding;GO:0003723//RNA binding;GO:0004518//nuclease activity;GO:0004519//endonuclease activity;GO:0004521//endoribonuclease activity;GO:0004527//exonuclease activity;GO:0004532//exoribonuclease activity;GO:0004540//ribonuclease activity;GO:0005515//protein binding;GO:0008536//Ran GTPase binding;GO:0016787//hydrolase activity	GO:0000465//exonucleolytic trimming to generate mature 5'-end of 5.8S rRNA from tricistronic rRNA transcript (SSU-rRNA, 5.8S rRNA, LSU-rRNA);GO:0000467//exonucleolytic trimming to generate mature 3'-end of 5.8S rRNA from tricistronic rRNA transcript (SSU-rRNA, 5.8S rRNA, LSU-rRNA);GO:0006364//rRNA processing;GO:0006401//RNA catabolic process;GO:0016075//rRNA catabolic process;GO:0030847//terminat…
SPAC11D3.16c	272	317	301	1100	741	994	9.11	10.92	10.46	38.57	30.75	32.99	10.1633	34.1033	1.74654	9.31474e-07	8.15278e-06	SPAC11D3.16c	Schizosaccharomyces specific protein [Source:PomBase;Acc:SPAC11D3.16c]	-	-	-	-	GO:0005634//nucleus;GO:0005829//cytosol;GO:0044732//mitotic spindle pole body	GO:0003674//molecular_function	GO:0008150//biological_process
SPCC132.04c	126	105	143	506	324	399	1.48	1.27	1.75	6.22	4.71	4.65	1.5	5.19333	1.7917	9.54708e-07	8.3419e-06	gdh2	NAD-dependent glutamate dehydrogenase Gdh2 (predicted) [Source:PomBase;Acc:SPCC132.04c]	Metabolism;Metabolism;Metabolism;Metabolism;Metabolism	Global and overview maps;Amino acid metabolism;Amino acid metabolism;Energy metabolism;Metabolism of other amino acids	ko01100//Metabolic pathways;ko00250//Alanine, aspartate and glutamate metabolism;ko00220//Arginine biosynthesis;ko00910//Nitrogen metabolism;ko00430//Taurine and hypotaurine metabolism	K15371;K15371;K15371;K15371;K15371	GO:0005737//cytoplasm;GO:0005829//cytosol	GO:0004352//glutamate dehydrogenase (NAD+) activity;GO:0016491//oxidoreductase activity	GO:0006520//cellular amino acid metabolic process;GO:0019551//glutamate catabolic process to 2-oxoglutarate;GO:0055114//oxidation-reduction process
SPBC16A3.15c	8556	8145	8289	7982	5378	7239	208.06	203.81	209.55	203.38	162.11	174.6	207.14	180.03	-0.202369	9.72254e-07	8.47029e-06	nda2	tubulin alpha 1 [Source:PomBase;Acc:SPBC16A3.15c]	Cellular Processes	Transport and catabolism	ko04145//Phagosome	K07374	GO:0000235//astral microtubule;GO:0005737//cytoplasm;GO:0005856//cytoskeleton;GO:0005874//microtubule	GO:0000166//nucleotide binding;GO:0003924//GTPase activity;GO:0005200//structural constituent of cytoskeleton;GO:0005515//protein binding;GO:0005525//GTP binding	GO:0000226//microtubule cytoskeleton organization;GO:0000278//mitotic cell cycle;GO:0007017//microtubule-based process;GO:0098863//nuclear migration by microtubule mediated pushing forces
SPCC1795.05c	911	987	904	842	551	810	40.35	44.97	41.61	39.07	30.25	35.6	42.31	34.9733	-0.274743	9.72704e-07	8.47029e-06	SPCC1795.05c	uridylate kinase (predicted) [Source:PomBase;Acc:SPCC1795.05c]	Metabolism;Metabolism	Global and overview maps;Nucleotide metabolism	ko01100//Metabolic pathways;ko00240//Pyrimidine metabolism	K13800;K13800	GO:0005634//nucleus;GO:0005737//cytoplasm;GO:0005829//cytosol	GO:0000166//nucleotide binding;GO:0004127//cytidylate kinase activity;GO:0005524//ATP binding;GO:0009041//uridylate kinase activity;GO:0016301//kinase activity;GO:0016740//transferase activity;GO:0019205//nucleobase-containing compound kinase activity	GO:0006139//nucleobase-containing compound metabolic process;GO:0006207//'de novo' pyrimidine nucleobase biosynthetic process;GO:0006221//pyrimidine nucleotide biosynthetic process;GO:0016310//phosphorylation;GO:0046940//nucleoside monophosphate phosphorylation
SPAC1039.01	1313	1518	1181	1534	550	574	19.11	22.74	17.87	23.4	9.92	8.29	19.9067	13.87	-0.521284	9.93997e-07	8.64103e-06	SPAC1039.01	amino acid permease (predicted) [Source:PomBase;Acc:SPAC1039.01]	-	-	-	-	GO:0005737//cytoplasm;GO:0016020//membrane;GO:0016021//integral component of membrane	GO:0015171//amino acid transmembrane transporter activity;GO:0022857//transmembrane transporter activity	GO:0003333//amino acid transmembrane transport;GO:0006865//amino acid transport;GO:0055085//transmembrane transport
SPAC1805.11c	121378	96840	110518	57905	63281	72908	8533.45	7005.71	8077.41	4265.46	5514.68	5083.9	7872.19	4954.68	-0.667973	1.01585e-06	8.81603e-06	rps2602	40S ribosomal protein S26 (predicted) [Source:PomBase;Acc:SPAC1805.11c]	Genetic Information Processing	Translation	ko03010//Ribosome	K02976	GO:0005622//intracellular;GO:0005829//cytosol;GO:0005840//ribosome;GO:0022627//cytosolic small ribosomal subunit	GO:0003729//mRNA binding;GO:0003735//structural constituent of ribosome	GO:0002181//cytoplasmic translation;GO:0006412//translation;GO:0042254//ribosome biogenesis
SPAC1A6.02	73	58	72	23	30	21	1.99	1.61	2.02	0.65	1.01	0.58	1.87333	0.746667	-1.32707	1.05281e-06	9.12137e-06	SPAC1A6.02	WD repeat protein, human WDR55 family, involved in ribosome biogenesis (predicted) [Source:PomBase;Acc:SPAC1A6.02]	-	-	-	-	GO:0005634//nucleus;GO:0005730//nucleolus;GO:0031080//nuclear pore outer ring	GO:0003674//molecular_function;GO:0005515//protein binding	GO:0042274//ribosomal small subunit biogenesis
SPAC19G12.12	133	67	75	828	391	288	3.96	2.06	2.33	25.8	14.41	8.5	2.78333	16.2367	2.54437	1.05529e-06	9.12745e-06	dlp1	decaprenyl diphosphate synthase subunit 2 Dlp1 [Source:PomBase;Acc:SPAC19G12.12]	-	-	-	-	GO:0005739//mitochondrion;GO:0005743//mitochondrial inner membrane;GO:0032476//decaprenyl diphosphate synthase complex	GO:0005515//protein binding;GO:0008834//di-trans,poly-cis-decaprenylcistransferase activity;GO:0016740//transferase activity	GO:0006744//ubiquinone biosynthetic process;GO:0008299//isoprenoid biosynthetic process
SPBC19C7.09c	56	65	62	455	126	261	0.75	0.9	0.87	6.4	2.1	3.48	0.84	3.99333	2.24913	1.08907e-06	9.40375e-06	uve1	endonuclease Uve1 [Source:PomBase;Acc:SPBC19C7.09c]	-	-	-	-	GO:0000262//mitochondrial chromosome;GO:0005634//nucleus;GO:0005739//mitochondrion	GO:0000404//heteroduplex DNA loop binding;GO:0004518//nuclease activity;GO:0004519//endonuclease activity;GO:0016787//hydrolase activity;GO:1990043//5' deoxyribonuclease (pyrimidine dimer) activity	GO:0006281//DNA repair;GO:0006284//base-excision repair;GO:0006289//nucleotide-excision repair;GO:0006290//pyrimidine dimer repair;GO:0006298//mismatch repair;GO:0006974//cellular response to DNA damage stimulus;GO:0009411//response to UV;GO:0043504//mitochondrial DNA repair;GO:0070914//UV-damage excision repair;GO:1990731//UV-damage excision repair, DNA incision
SPBC646.11	1495	1203	1984	1877	903	1313	35.37	29.28	48.8	46.53	26.48	30.8	37.8167	34.6033	-0.128111	1.12506e-06	9.6982e-06	cct6	chaperonin-containing T-complex zeta subunit Cct6 [Source:PomBase;Acc:SPBC646.11]	-	-	-	-	GO:0005634//nucleus;GO:0005737//cytoplasm;GO:0005829//cytosol;GO:0005832//chaperonin-containing T-complex;GO:0005856//cytoskeleton	GO:0000166//nucleotide binding;GO:0005524//ATP binding;GO:0051082//unfolded protein binding	GO:0006457//protein folding
SPCC576.08c	254926	237361	250720	154040	151272	175342	12286.2	11771.4	12561.6	7778.67	9037.1	8381.59	12206.4	8399.12	-0.539331	1.12954e-06	9.72053e-06	rps2	40S ribosomal protein S2 (predicted) [Source:PomBase;Acc:SPCC576.08c]	Genetic Information Processing	Translation	ko03010//Ribosome	K02981	GO:0005829//cytosol;GO:0005840//ribosome;GO:0015935//small ribosomal subunit;GO:0022627//cytosolic small ribosomal subunit;GO:0032040//small-subunit processome	GO:0003723//RNA binding;GO:0003735//structural constituent of ribosome;GO:0005515//protein binding	GO:0002181//cytoplasmic translation;GO:0006412//translation
SPBC3E7.02c	701	844	601	4328	8004	14423	34.97	43.33	31.17	226.23	494.96	713.66	36.49	478.283	3.71229	1.16278e-06	9.98974e-06	hsp16	heat shock protein Hsp16 [Source:PomBase;Acc:SPBC3E7.02c]	Genetic Information Processing	Folding, sorting and degradation	ko04141//Protein processing in endoplasmic reticulum	K13993	GO:0005634//nucleus;GO:0005737//cytoplasm;GO:0005829//cytosol	GO:0005515//protein binding;GO:0042802//identical protein binding;GO:0051082//unfolded protein binding	GO:0034605//cellular response to heat;GO:0034620//cellular response to unfolded protein;GO:0061077//chaperone-mediated protein folding;GO:0071218//cellular response to misfolded protein
SPAC4D7.01c	21	13	18	210	52	98	0.16	0.1	0.14	1.66	0.49	0.73	0.133333	0.96	2.848	1.17299e-06	1.00606e-05	sec71	Sec7 domain protein, ARF GEF (predicted) [Source:PomBase;Acc:SPAC4D7.01c]	Cellular Processes	Transport and catabolism	ko04144//Endocytosis	K18442	GO:0005794//Golgi apparatus;GO:0005798//Golgi-associated vesicle	GO:0005086//ARF guanyl-nucleotide exchange factor activity	GO:0006886//intracellular protein transport;GO:0006888//ER to Golgi vesicle-mediated transport;GO:0015031//protein transport;GO:0032012//regulation of ARF protein signal transduction
SPBC530.03c	263	213	283	272	117	220	7.37	6.14	8.25	7.99	4.07	6.12	7.25333	6.06	-0.259326	1.19895e-06	1.02662e-05	bag102	BAG family molecular chaperone regulator Bag102 [Source:PomBase;Acc:SPBC530.03c]	-	-	-	-	GO:0031965//nuclear membrane	GO:0051087//chaperone binding	GO:0006457//protein folding;GO:0071630//nucleus-associated proteasomal ubiquitin-dependent protein catabolic process
SPAC11G7.03	1845	1733	2046	6137	4229	5686	56.43	54.54	65.05	196.67	160.33	172.48	58.6733	176.493	1.58884	1.24608e-06	1.06519e-05	idh1	isocitrate dehydrogenase (NAD+) subunit 1 Idh1 [Source:PomBase;Acc:SPAC11G7.03]	Metabolism;Metabolism;Metabolism;Metabolism;Metabolism;Metabolism;Metabolism	Global and overview maps;Global and overview maps;Global and overview maps;Global and overview maps;Global and overview maps;Global and overview maps;Carbohydrate metabolism	ko01100//Metabolic pathways;ko01110//Biosynthesis of secondary metabolites;ko01130//Biosynthesis of antibiotics;ko01230//Biosynthesis of amino acids;ko01200//Carbon metabolism;ko01210//2-Oxocarboxylic acid metabolism;ko00020//Citrate cycle (TCA cycle)	K00030;K00030;K00030;K00030;K00030;K00030;K00030	GO:0005737//cytoplasm;GO:0005739//mitochondrion;GO:0005759//mitochondrial matrix	GO:0000287//magnesium ion binding;GO:0003723//RNA binding;GO:0004449//isocitrate dehydrogenase (NAD+) activity;GO:0016491//oxidoreductase activity;GO:0016616//oxidoreductase activity, acting on the CH-OH group of donors, NAD or NADP as acceptor;GO:0046872//metal ion binding;GO:0051287//NAD binding	GO:0006099//tricarboxylic acid cycle;GO:0006102//isocitrate metabolic process;GO:0055114//oxidation-reduction process
SPAC23A1.11	84021	84364	78998	50106	48419	61014	4469.02	4617.38	4368.11	2792.42	3192.32	3218.77	4484.84	3067.84	-0.547834	1.2591e-06	1.07453e-05	rpl1602	60S ribosomal protein L13/L16 (predicted) [Source:PomBase;Acc:SPAC23A1.11]	Genetic Information Processing	Translation	ko03010//Ribosome	K02872	GO:0005730//nucleolus;GO:0005829//cytosol;GO:0005840//ribosome;GO:0015934//large ribosomal subunit;GO:0022625//cytosolic large ribosomal subunit	GO:0003729//mRNA binding;GO:0003735//structural constituent of ribosome	GO:0002181//cytoplasmic translation;GO:0006412//translation;GO:0017148//negative regulation of translation
SPAC1F5.03c	1467	1507	1564	1211	926	1299	32.27	34.11	35.76	27.91	25.25	28.34	34.0467	27.1667	-0.325676	1.26994e-06	1.08198e-05	SPAC1F5.03c	FAD-dependent oxidoreductase involved in late endosome to Golgi transport (predicted) [Source:PomBase;Acc:SPAC1F5.03c]	-	-	-	-	GO:0005737//cytoplasm;GO:0005770//late endosome;GO:0005829//cytosol;GO:0016020//membrane;GO:0016021//integral component of membrane	GO:0016491//oxidoreductase activity	GO:0042147//retrograde transport, endosome to Golgi;GO:0055114//oxidation-reduction process
SPAC26F1.12c	140	120	190	159	41	78	4.54	4	6.4	5.4	1.65	2.51	4.98	3.18667	-0.644098	1.29803e-06	1.10408e-05	hgh1	conserved eukaryotic protein Hgh1 [Source:PomBase;Acc:SPAC26F1.12c]	-	-	-	-	GO:0005634//nucleus;GO:0005737//cytoplasm	GO:0003674//molecular_function	GO:0008150//biological_process
SPCC576.11	120949	108528	111661	73578	70483	78720	6861.5	6335.39	6585.24	4373.53	4956.41	4429.33	6594.04	4586.42	-0.523794	1.30726e-06	1.11009e-05	rpl15	60S ribosomal protein L15 (predicted) [Source:PomBase;Acc:SPCC576.11]	Genetic Information Processing	Translation	ko03010//Ribosome	K02877	GO:0005622//intracellular;GO:0005634//nucleus;GO:0005730//nucleolus;GO:0005840//ribosome;GO:0022625//cytosolic large ribosomal subunit	GO:0003723//RNA binding;GO:0003735//structural constituent of ribosome	GO:0002181//cytoplasmic translation;GO:0006412//translation
[truncated: 4,591 more rows]

## Sheet: H2BP102L
id	WT-1_count	WT-2_count	WT-3_count	H2BP102L-1_count	H2BP102L-2_count	H2BP102L-3_count	WT-1_fpkm	WT-2_fpkm	WT-3_fpkm	H2BP102L-1_fpkm	H2BP102L-2_fpkm	H2BP102L-3_fpkm	WT_mean	H2BP102L_mean	log2(fc)	PValue	FDR	Symbol	Description	KEGG_A_class	KEGG_B_class	Pathway	K_ID	GO Component	GO Function	GO Process
[truncated: 5,195 more rows]

## Sheet: H2BE34K
id	WT-1_count	WT-2_count	WT-3_count	H2BE34K-1_count	H2BE34K-2_count	H2BE34K-3_count	WT-1_fpkm	WT-2_fpkm	WT-3_fpkm	H2BE34K-1_fpkm	H2BE34K-2_fpkm	H2BE34K-3_fpkm	WT_mean	H2BE34K_mean	log2(fc)	PValue	FDR	Symbol	Description	KEGG_A_class	KEGG_B_class	Pathway	K_ID	GO Component	GO Function	GO Process
[truncated: 5,195 more rows]

[truncated: 4 more sheets: H2BE75Q, H2BE112K, H2BD67N, set1del]
