# Supplementary material for: H2B oncohistones cause homologous recombination defect and genomic instability through reducing H2B monoubiquitination in Schizosaccharomyces pombe
Source: J Biol Chem. 2024 May 7;300(6):107345. doi: 10.1016/j.jbc.2024.107345 (PMC11167522; doi:10.1016/j.jbc.2024.107345)
Supplement: Supporting Table S5 [file mmc2.xlsx]

## Sheet: H2BG52D
id	WT-1_count	WT-2_count	WT-3_count	H2BG52D-1_count	H2BG52D-2_count	H2BG52D-3_count	WT-1_fpkm	WT-2_fpkm	WT-3_fpkm	H2BG52D-1_fpkm	H2BG52D-2_fpkm	H2BG52D-3_fpkm	WT_mean	H2BG52D_mean	log2(fc)	PValue	FDR	Symbol	Description	KEGG_A_class	KEGG_B_class	Pathway	K_ID	GO Component	GO Function	GO Process
SPAC15E1.02c	407	340	361	11195	5499	7423	30.96	26.62	28.55	892.4	518.58	560.12	28.71	657.033	4.51634	1.39609e-95	7.16055e-92	SPAC15E1.02c	DUF1761 family protein [Source:PomBase;Acc:SPAC15E1.02c]	-	-	-	-	GO:0016020//membrane;GO:0016021//integral component of membrane	GO:0003674//molecular_function	GO:0008150//biological_process
SPBC16E9.16c	1513	1254	1897	44431	31880	41863	28.42	24.24	37.05	874.51	742.33	779.97	29.9033	798.937	4.7397	3.36769e-95	8.63645e-92	lsd90	Lsd90 protein [Source:PomBase;Acc:SPBC16E9.16c]	-	-	-	-	GO:0005575//cellular_component	GO:0000166//nucleotide binding;GO:0005524//ATP binding	GO:0042759//long-chain fatty acid biosynthetic process
SPBC725.10	248	177	282	4852	3383	4054	11.27	8.3	13.35	231.4	190.9	183	10.9733	201.767	4.20061	4.28441e-61	7.32492e-58	SPBC725.10	mitochondrial transport protein, tspO homolog (predicted) [Source:PomBase;Acc:SPBC725.10]	-	-	-	-	GO:0005739//mitochondrion;GO:0005741//mitochondrial outer membrane;GO:0016020//membrane;GO:0016021//integral component of membrane;GO:0031966//mitochondrial membrane	GO:0003674//molecular_function	GO:1990542//mitochondrial transmembrane transport
SPCC1393.12	81	82	152	2345	1175	1773	3.39	3.53	6.61	102.73	60.9	73.52	4.51	79.05	4.13157	1.84441e-54	2.365e-51	SPCC1393.12	Schizosaccharomyces specific protein [Source:PomBase;Acc:SPCC1393.12]	-	-	-	-	GO:0005737//cytoplasm	GO:0003674//molecular_function	GO:0008150//biological_process
SPAC22H10.13	347	253	502	11502	4782	5200	28.93	21.71	43.51	1004.79	494.21	430.01	31.3833	643.003	4.35676	1.51701e-47	1.55615e-44	zym1	metallothionein Zym1 [Source:PomBase;Acc:SPAC22H10.13]	-	-	-	-	GO:0005634//nucleus;GO:0005737//cytoplasm;GO:0005829//cytosol	GO:0008270//zinc ion binding;GO:0046872//metal ion binding	GO:0006882//cellular zinc ion homeostasis;GO:1990748//cellular detoxification
SPAC977.12	1620	1617	1908	637	370	553	50.6	51.96	61.95	20.85	14.31	17.12	54.8367	17.4267	-1.65384	2.04939e-47	1.75188e-44	SPAC977.12	L-asparaginase (predicted) [Source:PomBase;Acc:SPAC977.12]	Metabolism;Metabolism;Metabolism;Metabolism	Global and overview maps;Global and overview maps;Amino acid metabolism;Metabolism of other amino acids	ko01100//Metabolic pathways;ko01110//Biosynthesis of secondary metabolites;ko00250//Alanine, aspartate and glutamate metabolism;ko00460//Cyanoamino acid metabolism	K01424;K01424;K01424;K01424	GO:0005576//extracellular region;GO:0005618//cell wall;GO:0009986//cell surface;GO:0042597//periplasmic space	GO:0004067//asparaginase activity;GO:0016787//hydrolase activity	GO:0006528//asparagine metabolic process;GO:0006530//asparagine catabolic process;GO:0006531//aspartate metabolic process
SPCC338.12	459	385	464	5784	3054	3705	29.06	25.08	30.54	383.65	239.65	232.63	28.2267	285.31	3.3374	4.12241e-47	3.02055e-44	pbi2	proteinase B inhibitor Pbi2 [Source:PomBase;Acc:SPCC338.12]	-	-	-	-	GO:0000324//fungal-type vacuole;GO:0005634//nucleus;GO:0005737//cytoplasm;GO:0005829//cytosol	GO:0004866//endopeptidase inhibitor activity	GO:0007039//protein catabolic process in the vacuole;GO:0010951//negative regulation of endopeptidase activity;GO:0042144//vacuole fusion, non-autophagic
SPBC365.12c	788	758	678	9446	5895	8077	12.59	12.46	11.25	158.05	116.69	127.93	12.1	134.223	3.47156	2.82269e-43	1.8097e-40	ish1	LEA domain protein [Source:PomBase;Acc:SPBC365.12c]	-	-	-	-	GO:0005634//nucleus;GO:0005635//nuclear envelope;GO:0005783//endoplasmic reticulum;GO:0005886//plasma membrane;GO:0016020//membrane;GO:0031965//nuclear membrane	GO:0005515//protein binding	GO:0008150//biological_process
SPAC22F8.05	197	162	258	2955	1128	2068	2.49	2.11	3.39	39.12	17.67	25.92	2.66333	27.57	3.37179	3.31206e-40	1.8875e-37	SPAC22F8.05	alpha,alpha-trehalose-phosphate synthase (predicted) [Source:PomBase;Acc:SPAC22F8.05]	Metabolism;Metabolism	Global and overview maps;Carbohydrate metabolism	ko01100//Metabolic pathways;ko00500//Starch and sucrose metabolism	K22337;K22337	GO:0005737//cytoplasm;GO:0005829//cytosol;GO:0005946//alpha,alpha-trehalose-phosphate synthase complex (UDP-forming)	GO:0003824//catalytic activity;GO:0003825//alpha,alpha-trehalose-phosphate synthase (UDP-forming) activity;GO:0004805//trehalose-phosphatase activity;GO:0016740//transferase activity;GO:0016757//transferase activity, transferring glycosyl groups	GO:0005992//trehalose biosynthetic process;GO:0016311//dephosphorylation;GO:0070413//trehalose metabolism in response to stress
SPAC29E6.10c	55	43	39	983	435	693	0.63	0.51	0.47	11.84	6.2	7.9	0.536667	8.64667	4.01005	6.24144e-40	3.20123e-37	nst1	conserved fungal protein Nst1 [Source:PomBase;Acc:SPAC29E6.10c]	-	-	-	-	GO:0005737//cytoplasm;GO:0005829//cytosol	GO:0003674//molecular_function	GO:0008150//biological_process
MSTRG.4723	31	20	34	2652	423	1878	0.46	0.29	0.52	40.64	7.67	27.25	0.423333	25.1867	5.89472	5.81214e-39	2.71004e-36	tlh1	RecQ type DNA helicase Tlh1 [Schizosaccharomyces pombe]	-	-	-	-	-	-	-
SPAC1687.19c	1271	1442	1715	705	363	509	38.03	44.39	53.34	22.1	13.46	15.1	45.2533	16.8867	-1.42214	1.14407e-37	4.88994e-35	qtr1	queuine tRNA-ribosyltransferase Qtrt1 [Source:PomBase;Acc:SPAC1687.19c]	-	-	-	-	GO:0005634//nucleus;GO:0005737//cytoplasm;GO:0005829//cytosol	GO:0008479//queuine tRNA-ribosyltransferase activity;GO:0016740//transferase activity;GO:0016757//transferase activity, transferring glycosyl groups;GO:0016763//transferase activity, transferring pentosyl groups;GO:0046872//metal ion binding	GO:0006400//tRNA modification;GO:0008033//tRNA processing
SPBPB8B6.05c	1524	1780	1654	710	331	554	51.49	61.89	58.1	25.13	13.87	18.58	57.16	19.1933	-1.5744	3.10553e-37	1.22525e-34	SPBPB8B6.05c	L-asparaginase (predicted) [Source:PomBase;Acc:SPBPB8B6.05c]	Metabolism;Metabolism;Metabolism;Metabolism	Global and overview maps;Global and overview maps;Amino acid metabolism;Metabolism of other amino acids	ko01100//Metabolic pathways;ko01110//Biosynthesis of secondary metabolites;ko00250//Alanine, aspartate and glutamate metabolism;ko00460//Cyanoamino acid metabolism	K01424;K01424;K01424;K01424	GO:0005576//extracellular region;GO:0005618//cell wall;GO:0005737//cytoplasm;GO:0009986//cell surface;GO:0042597//periplasmic space	GO:0004067//asparaginase activity;GO:0016787//hydrolase activity	GO:0006528//asparagine metabolic process;GO:0006530//asparagine catabolic process;GO:0006531//aspartate metabolic process
SPBC23E6.10c	653	549	843	280	129	217	19.62	16.97	26.33	8.81	4.8	6.47	20.9733	6.69333	-1.64776	1.58995e-36	5.82488e-34	mri1	methylthioribose-1-phosphate isomerase Mri1 (predicted) [Source:PomBase;Acc:SPBC23E6.10c]	Metabolism;Metabolism	Global and overview maps;Amino acid metabolism	ko01100//Metabolic pathways;ko00270//Cysteine and methionine metabolism	K08963;K08963	GO:0005634//nucleus;GO:0005737//cytoplasm;GO:0005829//cytosol	GO:0016853//isomerase activity;GO:0046523//S-methyl-5-thioribose-1-phosphate isomerase activity	GO:0008652//cellular amino acid biosynthetic process;GO:0009086//methionine biosynthetic process;GO:0019284//L-methionine biosynthetic process from S-adenosylmethionine;GO:0019509//L-methionine biosynthetic process from methylthioadenosine;GO:0044237//cellular metabolic process;GO:0044249//cellular biosynthetic process
MSTRG.3044	25	18	13	2778	446	925	0.72	0.53	0.39	83.56	15.87	26.34	0.546667	41.9233	6.26095	1.71871e-36	5.87685e-34	tlh1	RecQ type DNA helicase, partial [Schizosaccharomyces pombe]	-	-	-	-	-	-	-
SPAP8A3.04c	8796	7630	8014	80675	41753	54889	520.49	464.58	492.98	5001.85	3062.51	3221.41	492.683	3761.92	2.93274	2.22184e-36	7.12238e-34	hsp9	heat shock protein Hsp9 [Source:PomBase;Acc:SPAP8A3.04c]	-	-	-	-	GO:0005634//nucleus;GO:0005737//cytoplasm;GO:0005829//cytosol;GO:0005886//plasma membrane	GO:0003674//molecular_function;GO:0008289//lipid binding	GO:0010972//negative regulation of G2/M transition of mitotic cell cycle;GO:1903614//negative regulation of protein tyrosine phosphatase activity
SPAC4H3.08	200	224	361	4147	4365	4917	5.2	5.99	9.76	112.95	140.65	126.77	6.98333	126.79	4.18238	3.01606e-36	9.09963e-34	SPAC4H3.08	3-hydroxyacyl-CoA dehydrogenase (predicted) [Source:PomBase;Acc:SPAC4H3.08]	-	-	-	-	GO:0005634//nucleus;GO:0005829//cytosol	GO:0003857//3-hydroxyacyl-CoA dehydrogenase activity;GO:0016491//oxidoreductase activity	GO:0006631//fatty acid metabolic process;GO:0055114//oxidation-reduction process
SPAC19G12.09	937	807	893	8407	4264	5542	32.91	29.17	32.61	309.39	185.64	193.06	31.5633	229.363	2.86131	3.17054e-34	9.03427e-32	SPAC19G12.09	NADH/NADPH dependent indole-3-acetaldehyde reductase [Source:PomBase;Acc:SPAC19G12.09]	-	-	-	-	GO:0005634//nucleus;GO:0005737//cytoplasm;GO:0005829//cytosol	GO:0004032//alditol:NADP+ 1-oxidoreductase activity;GO:0008106//alcohol dehydrogenase (NADP+) activity;GO:0016491//oxidoreductase activity;GO:0016652//oxidoreductase activity, acting on NAD(P)H, NAD(P) as acceptor;GO:0047018//indole-3-acetaldehyde reductase (NADH) activity;GO:0047019//indole-3-acetaldehyde reductase (NADPH) activity;GO:0051268//alpha-keto amide reductase activity;GO:0051269//alph…	GO:0008150//biological_process;GO:0055114//oxidation-reduction process
SPAC27F1.05c	407	337	518	5678	4389	4003	7.85	6.69	10.38	114.69	104.88	76.54	8.30667	98.7033	3.57076	3.50504e-34	9.46176e-32	SPAC27F1.05c	aminotransferase class-III, unknown specificty [Source:PomBase;Acc:SPAC27F1.05c]	-	-	-	-	GO:0005737//cytoplasm;GO:0005759//mitochondrial matrix;GO:0005829//cytosol	GO:0003824//catalytic activity;GO:0008483//transaminase activity;GO:0016740//transferase activity;GO:0030170//pyridoxal phosphate binding	GO:0008150//biological_process
SPAC637.03	1159	909	1276	9596	6306	8140	34.22	27.62	39.16	296.86	230.79	238.37	33.6667	255.34	2.92303	2.38565e-33	6.11799e-31	SPAC637.03	conserved fungal protein [Source:PomBase;Acc:SPAC637.03]	-	-	-	-	GO:0016020//membrane;GO:0016021//integral component of membrane	GO:0003674//molecular_function	GO:0008150//biological_process
SPAC212.11	10	4	16	900	216	466	0.08	0.03	0.12	7.09	2.01	3.47	0.0766667	4.19	5.77221	4.15931e-33	1.01586e-30	tlh1	RecQ type DNA helicase [Source:PomBase;Acc:SPAC212.11]	-	-	-	-	GO:0005634//nucleus;GO:0005694//chromosome;GO:0005737//cytoplasm	GO:0000166//nucleotide binding;GO:0003676//nucleic acid binding;GO:0003678//DNA helicase activity;GO:0004386//helicase activity;GO:0005524//ATP binding;GO:0008270//zinc ion binding;GO:0016787//hydrolase activity;GO:0036310//annealing helicase activity;GO:0043138//3'-5' DNA helicase activity;GO:0046872//metal ion binding	GO:0000722//telomere maintenance via recombination;GO:0000733//DNA strand renaturation;GO:0032508//DNA duplex unwinding
SPAC186.06	12	1	12	421	249	411	0.69	0.06	0.72	25.33	17.72	23.41	0.49	22.1533	5.4986	1.65091e-32	3.84888e-30	SPAC186.06	ER unfolded protein response protein (predicted) [Source:PomBase;Acc:SPAC186.06]	-	-	-	-	GO:0005634//nucleus;GO:0005737//cytoplasm;GO:0005829//cytosol	GO:0003824//catalytic activity;GO:0016853//isomerase activity	GO:0008150//biological_process;GO:0009058//biosynthetic process
SPCPB16A4.06c	39	33	38	616	280	442	1.16	1.01	1.17	19.15	10.3	13.01	1.11333	14.1533	3.66818	1.8886e-32	4.21158e-30	SPCPB16A4.06c	Schizosaccharomyces specific protein [Source:PomBase;Acc:SPCPB16A4.06c]	-	-	-	-	GO:0005634//nucleus;GO:0005829//cytosol	GO:0003674//molecular_function	GO:0008150//biological_process
SPBC660.07	390	288	396	3463	1524	2798	5.43	4.12	5.73	50.49	26.28	38.61	5.09333	38.46	2.91668	3.00378e-32	6.41934e-30	ntp1	alpha,alpha-trehalase Ntp1 [Source:PomBase;Acc:SPBC660.07]	Metabolism;Metabolism	Global and overview maps;Carbohydrate metabolism	ko01100//Metabolic pathways;ko00500//Starch and sucrose metabolism	K01194;K01194	GO:0005737//cytoplasm;GO:0005829//cytosol	GO:0003824//catalytic activity;GO:0004555//alpha,alpha-trehalase activity;GO:0005509//calcium ion binding;GO:0005515//protein binding;GO:0016787//hydrolase activity;GO:0016798//hydrolase activity, acting on glycosyl bonds	GO:0005991//trehalose metabolic process;GO:0005993//trehalose catabolic process;GO:0008152//metabolic process;GO:0030437//ascospore formation;GO:1903134//trehalose catabolic process involved in cellular response to stress
SPBC1289.07c	1528	1623	2071	1006	450	772	50.27	54.94	70.83	34.68	18.35	25.19	58.68	26.0733	-1.17029	3.13884e-32	6.43965e-30	rpc40	DNA-directed RNA polymerase I and III subunit Rpc40 [Source:PomBase;Acc:SPBC1289.07c]	Metabolism;Metabolism;Metabolism;Genetic Information Processing	Global and overview maps;Nucleotide metabolism;Nucleotide metabolism;Transcription	ko01100//Metabolic pathways;ko00230//Purine metabolism;ko00240//Pyrimidine metabolism;ko03020//RNA polymerase	K03027;K03027;K03027;K03027	GO:0005634//nucleus;GO:0005666//DNA-directed RNA polymerase III complex;GO:0005730//nucleolus;GO:0005736//DNA-directed RNA polymerase I complex;GO:0005829//cytosol	GO:0001054//RNA polymerase I activity;GO:0001056//RNA polymerase III activity;GO:0003677//DNA binding;GO:0003899//DNA-directed RNA polymerase activity;GO:0016740//transferase activity;GO:0016779//nucleotidyltransferase activity;GO:0046983//protein dimerization activity	GO:0006351//transcription, DNA-templated;GO:0006360//transcription from RNA polymerase I promoter;GO:0006383//transcription from RNA polymerase III promoter
SPAC29A4.11	77	66	57	1057	792	1576	0.57	0.5	0.43	8.14	7.21	11.48	0.5	8.94333	4.16081	6.87367e-32	1.35596e-29	rga3	Rho-type GTPase activating protein Rga3 [Source:PomBase;Acc:SPAC29A4.11]	-	-	-	-	GO:0005737//cytoplasm;GO:0005829//cytosol;GO:0030428//cell septum;GO:0032153//cell division site;GO:0051285//cell cortex of cell tip;GO:0051286//cell tip	GO:0005096//GTPase activator activity;GO:0046872//metal ion binding	GO:0007165//signal transduction;GO:0035556//intracellular signal transduction;GO:0043087//regulation of GTPase activity;GO:0043547//positive regulation of GTPase activity
SPCC1259.03	2000	1870	2276	1327	645	944	87.94	84.6	104.03	61.13	35.15	41.17	92.19	45.8167	-1.00874	1.55659e-31	2.95695e-29	rpa12	DNA-directed RNA polymerase complex I subunit Rpa12 [Source:PomBase;Acc:SPCC1259.03]	Metabolism;Metabolism;Metabolism;Genetic Information Processing	Global and overview maps;Nucleotide metabolism;Nucleotide metabolism;Transcription	ko01100//Metabolic pathways;ko00230//Purine metabolism;ko00240//Pyrimidine metabolism;ko03020//RNA polymerase	K03000;K03000;K03000;K03000	GO:0005634//nucleus;GO:0005730//nucleolus;GO:0005736//DNA-directed RNA polymerase I complex;GO:0005829//cytosol	GO:0001054//RNA polymerase I activity;GO:0003676//nucleic acid binding;GO:0003899//DNA-directed RNA polymerase activity;GO:0005515//protein binding;GO:0008270//zinc ion binding;GO:0046872//metal ion binding	GO:0006351//transcription, DNA-templated;GO:0006353//DNA-templated transcription, termination;GO:0006360//transcription from RNA polymerase I promoter;GO:0006363//termination of RNA polymerase I transcription;GO:0006379//mRNA cleavage
SPACUNK4.17	2456	2181	2032	28229	11258	16421	54.78	50.06	47.12	659.76	311.28	363.29	50.6533	444.777	3.13435	6.25004e-31	1.14487e-28	SPACUNK4.17	NAD binding dehydrogenase family protein [Source:PomBase;Acc:SPACUNK4.17]	-	-	-	-	GO:0005634//nucleus;GO:0005737//cytoplasm;GO:0005829//cytosol	GO:0016491//oxidoreductase activity	GO:0008150//biological_process;GO:0055114//oxidation-reduction process
SPAC23H3.15c	2594	1868	1324	41203	16392	27361	81.08	60.08	43.02	1349.45	635.12	848.26	61.3933	944.277	3.94306	3.97069e-30	7.02264e-28	SPAC23H3.15c	Schizosaccharomyces specific protein [Source:PomBase;Acc:SPAC23H3.15c]	-	-	-	-	GO:0005634//nucleus;GO:0005829//cytosol	GO:0003674//molecular_function	GO:0006281//DNA repair
MSTRG.3037	16	18	16	1793	231	685	0.23	0.28	0.24	27.47	4.19	9.93	0.25	13.8633	5.7932	9.46689e-29	1.61852e-26	tlh1	TPA_exp: sub-telomeric helicase RecQ [Schizosaccharomyces pombe]	-	-	-	-	-	-	-
SPCC663.06c	16	16	28	492	337	315	0.61	0.62	1.1	19.56	15.83	11.85	0.776667	15.7467	4.34161	1.15488e-28	1.91077e-26	osr1	short chain dehydrogenase (predicted) [Source:PomBase;Acc:SPCC663.06c]	-	-	-	-	GO:0005634//nucleus;GO:0005737//cytoplasm;GO:0005829//cytosol	GO:0016491//oxidoreductase activity	GO:0055114//oxidation-reduction process
SPBC20F10.01	6440	6799	7305	4395	2252	2946	270.59	293.95	319.07	193.48	117.29	122.77	294.537	144.513	-1.02724	1.87482e-28	3.00498e-26	gar1	snoRNP pseudouridylase box H/ACA snoRNP complex protein Gar1 [Source:PomBase;Acc:SPBC20F10.01]	Genetic Information Processing	Translation	ko03008//Ribosome biogenesis in eukaryotes	K11128	GO:0005634//nucleus;GO:0005730//nucleolus;GO:0031429//box H/ACA snoRNP complex	GO:0003723//RNA binding;GO:0034513//box H/ACA snoRNA binding	GO:0000454//snoRNA guided rRNA pseudouridine synthesis;GO:0001522//pseudouridine synthesis;GO:0006364//rRNA processing;GO:0031118//rRNA pseudouridine synthesis;GO:0031120//snRNA pseudouridine synthesis;GO:0042254//ribosome biogenesis
SPCC569.09	54	50	65	840	313	524	2.81	2.68	3.52	45.84	20.21	27.07	3.00333	31.04	3.36949	4.35211e-28	6.76424e-26	SPCC569.09	Schizosaccharomyces specific protein [Source:PomBase;Acc:SPCC569.09]	-	-	-	-	GO:0005575//cellular_component	GO:0003674//molecular_function	GO:0008150//biological_process
SPAC29A4.12c	188	79	122	2150	1902	3484	7.34	3.17	4.96	88.03	92.16	135.05	5.15667	105.08	4.34891	6.28244e-28	9.47725e-26	mug108	Schizosaccharomyces specific protein Mug108 [Source:PomBase;Acc:SPAC29A4.12c]	-	-	-	-	GO:0005634//nucleus;GO:0005737//cytoplasm;GO:0005829//cytosol	GO:0003674//molecular_function	GO:0008150//biological_process;GO:0051321//meiotic cell cycle
SPBC1711.07	2114	2682	2957	1453	649	854	38.79	50.64	56.4	27.93	14.76	15.54	48.61	19.41	-1.32445	7.13828e-28	1.04606e-25	rrb1	WD repeat protein Rrb1 (predicted) [Source:PomBase;Acc:SPBC1711.07]	-	-	-	-	GO:0005634//nucleus;GO:0005730//nucleolus;GO:0005737//cytoplasm;GO:0005829//cytosol	GO:0003674//molecular_function;GO:0005515//protein binding	GO:0006364//rRNA processing;GO:0042254//ribosome biogenesis
SPBC56F2.06	119	121	138	1242	511	892	2.82	2.95	3.4	30.8	14.99	20.94	3.05667	22.2433	2.86334	3.49299e-27	4.97654e-25	mug147	Schizosaccharomyces specific protein Mug147 [Source:PomBase;Acc:SPBC56F2.06]	-	-	-	-	GO:0005634//nucleus;GO:0005737//cytoplasm;GO:0005829//cytosol	GO:0003674//molecular_function	GO:0008150//biological_process;GO:0051321//meiotic cell cycle
SPAC1783.05	55	57	39	697	446	621	0.5	0.54	0.37	6.69	5.06	5.64	0.47	5.79667	3.62449	4.82725e-27	6.69161e-25	hrp1	ATP-dependent DNA helicase Hrp1 [Source:PomBase;Acc:SPAC1783.05]	-	-	-	-	GO:0000780//condensed nuclear chromosome, centromeric region;GO:0000790//nuclear chromatin;GO:0005634//nucleus	GO:0000166//nucleotide binding;GO:0003677//DNA binding;GO:0004386//helicase activity;GO:0005515//protein binding;GO:0005524//ATP binding;GO:0016787//hydrolase activity;GO:0017116//single-stranded DNA-dependent ATP-dependent DNA helicase activity;GO:0036121//double-stranded DNA-dependent ATP-dependent DNA helicase activity	GO:0006357//regulation of transcription from RNA polymerase II promoter;GO:0006369//termination of RNA polymerase II transcription;GO:0030466//chromatin silencing at silent mating-type cassette;GO:0030702//chromatin silencing at centromere;GO:0032508//DNA duplex unwinding;GO:0035067//negative regulation of histone acetylation;GO:0043044//ATP-dependent chromatin remodeling;GO:0043486//histone exch…
SPBC887.17	1528	1711	2666	1000	393	576	24.16	27.83	43.81	16.56	7.7	9.03	31.9333	11.0967	-1.52494	6.29115e-27	8.4914e-25	SPBC887.17	transmembrane transporter (predicted) [Source:PomBase;Acc:SPBC887.17]	-	-	-	-	GO:0000139//Golgi membrane;GO:0005794//Golgi apparatus;GO:0005886//plasma membrane;GO:0016020//membrane;GO:0016021//integral component of membrane	GO:0005345//purine nucleobase transmembrane transporter activity;GO:0022857//transmembrane transporter activity	GO:0015853//adenine transport;GO:0015854//guanine transport;GO:0055085//transmembrane transport;GO:1904082//pyrimidine nucleobase transmembrane transport;GO:1904823//purine nucleobase transmembrane transport
SPBC725.15	2197	1737	2076	991	605	824	71.02	57.78	69.76	33.56	24.24	26.42	66.1867	28.0733	-1.23734	6.5766e-27	8.64907e-25	ura5	orotate phosphoribosyltransferase Ura5 [Source:PomBase;Acc:SPBC725.15]	Metabolism;Metabolism	Global and overview maps;Nucleotide metabolism	ko01100//Metabolic pathways;ko00240//Pyrimidine metabolism	K00762;K00762	GO:0005634//nucleus;GO:0005737//cytoplasm;GO:0005829//cytosol	GO:0004588//orotate phosphoribosyltransferase activity;GO:0016740//transferase activity;GO:0016757//transferase activity, transferring glycosyl groups	GO:0006207//'de novo' pyrimidine nucleobase biosynthetic process;GO:0006221//pyrimidine nucleotide biosynthetic process;GO:0009116//nucleoside metabolic process;GO:0044205//'de novo' UMP biosynthetic process;GO:0046132//pyrimidine ribonucleoside biosynthetic process
SPBC11C11.06c	252	335	340	2715	1260	2015	10.15	13.88	14.23	114.55	62.89	80.48	12.7533	85.9733	2.75301	1.93242e-26	2.47784e-24	SPBC11C11.06c	Schizosaccharomyces specific protein [Source:PomBase;Acc:SPBC11C11.06c]	-	-	-	-	GO:0005634//nucleus;GO:0005739//mitochondrion;GO:0005829//cytosol	GO:0003674//molecular_function	GO:0008150//biological_process
SPBC23E6.05	1588	1798	1808	1112	512	786	46.02	53.62	54.47	33.77	18.39	22.59	51.37	24.9167	-1.04381	2.11252e-26	2.64271e-24	arx1	ribosomal export complex protein Arx1, peptidase family (predicted) [Source:PomBase;Acc:SPBC23E6.05]	-	-	-	-	GO:0005634//nucleus;GO:0005635//nuclear envelope;GO:0005730//nucleolus;GO:0005737//cytoplasm;GO:0005829//cytosol	GO:0003676//nucleic acid binding;GO:0008233//peptidase activity;GO:0008237//metallopeptidase activity;GO:0016787//hydrolase activity;GO:0046872//metal ion binding	GO:0000055//ribosomal large subunit export from nucleus;GO:0006508//proteolysis;GO:0042273//ribosomal large subunit biogenesis
SPBC8E4.01c	3976	2639	3587	871	762	733	81.61	55.72	76.52	18.72	19.37	14.93	71.2833	17.6733	-2.01199	3.2637e-26	3.9856e-24	pho84	inorganic phosphate transmembrane transporter (predicted) [Source:PomBase;Acc:SPBC8E4.01c]	-	-	-	-	GO:0005887//integral component of plasma membrane;GO:0016020//membrane;GO:0016021//integral component of membrane	GO:0005215//transporter activity;GO:0005315//inorganic phosphate transmembrane transporter activity;GO:0022857//transmembrane transporter activity	GO:0006817//phosphate ion transport;GO:0035435//phosphate ion transmembrane transport;GO:0055085//transmembrane transport
SPAC1002.13c	25083	28212	32861	17613	8322	9714	530.88	614.41	723.01	390.58	218.33	203.91	622.767	270.94	-1.20072	3.55891e-26	4.24504e-24	psu1	cell wall protein Psu1, beta-glucosidase (predicted) [Source:PomBase;Acc:SPAC1002.13c]	-	-	-	-	GO:0005576//extracellular region;GO:0005618//cell wall;GO:0009277//fungal-type cell wall;GO:0009986//cell surface	GO:0008422//beta-glucosidase activity;GO:0016787//hydrolase activity;GO:0016798//hydrolase activity, acting on glycosyl bonds	GO:0000272//polysaccharide catabolic process;GO:0005975//carbohydrate metabolic process;GO:0008152//metabolic process;GO:0031505//fungal-type cell wall organization;GO:0071555//cell wall organization;GO:0071852//fungal-type cell wall organization or biogenesis
SPAC328.03	2370	1895	2138	14948	8279	11823	45.73	37.63	42.89	302.21	198.02	226.27	42.0833	242.167	2.52468	7.19194e-25	8.38352e-23	tps1	alpha,alpha-trehalose-phosphate synthase [UDP-forming] [Source:PomBase;Acc:SPAC328.03]	Metabolism;Metabolism	Global and overview maps;Carbohydrate metabolism	ko01100//Metabolic pathways;ko00500//Starch and sucrose metabolism	K00697;K00697	GO:0005737//cytoplasm;GO:0005829//cytosol;GO:0005946//alpha,alpha-trehalose-phosphate synthase complex (UDP-forming)	GO:0003824//catalytic activity;GO:0003825//alpha,alpha-trehalose-phosphate synthase (UDP-forming) activity;GO:0004805//trehalose-phosphatase activity;GO:0005515//protein binding;GO:0016740//transferase activity;GO:0016757//transferase activity, transferring glycosyl groups	GO:0005992//trehalose biosynthetic process;GO:0016311//dephosphorylation;GO:0030437//ascospore formation;GO:0034605//cellular response to heat;GO:0070413//trehalose metabolism in response to stress;GO:0090441//trehalose biosynthesis in response to heat stress
SPBC16A3.02c	1676	1566	2398	13856	7911	9654	37.66	36.21	56.01	326.23	220.35	215.16	43.2933	253.913	2.55212	1.27929e-24	1.4581e-22	SPBC16A3.02c	mitochondrial conserved protein (predicted) [Source:PomBase;Acc:SPBC16A3.02c]	-	-	-	-	GO:0005737//cytoplasm;GO:0005739//mitochondrion;GO:0005783//endoplasmic reticulum;GO:0005794//Golgi apparatus	GO:0016491//oxidoreductase activity;GO:0016616//oxidoreductase activity, acting on the CH-OH group of donors, NAD or NADP as acceptor	GO:0008150//biological_process;GO:0055114//oxidation-reduction process
SPAC22E12.13c	4218	3870	4866	3038	1209	1649	165.48	156.23	198.45	124.88	58.79	64.16	173.387	82.61	-1.0696	1.45384e-24	1.62104e-22	rlp24	ribosomal L24-like protein involved in ribosome biogenesis Rlp24 (predicted) [Source:PomBase;Acc:SPAC22E12.13c]	Genetic Information Processing	Translation	ko03010//Ribosome	K02896	GO:0005634//nucleus;GO:0005730//nucleolus;GO:0005737//cytoplasm;GO:0022625//cytosolic large ribosomal subunit;GO:0030687//preribosome, large subunit precursor	GO:0003674//molecular_function;GO:0003723//RNA binding;GO:0003735//structural constituent of ribosome	GO:0000027//ribosomal large subunit assembly;GO:0006412//translation;GO:0042254//ribosome biogenesis;GO:0042273//ribosomal large subunit biogenesis;GO:1902626//assembly of large subunit precursor of preribosome
SPBC32F12.03c	1691	1733	1757	11689	5713	8336	95.8	101.03	103.48	693.88	401.21	468.42	100.103	521.17	2.38026	2.92273e-24	3.1895e-22	gpx1	glutathione peroxidase Gpx1 [Source:PomBase;Acc:SPBC32F12.03c]	Metabolism;Metabolism	Metabolism of other amino acids;Lipid metabolism	ko00480//Glutathione metabolism;ko00590//Arachidonic acid metabolism	K00432;K00432	GO:0005634//nucleus;GO:0005737//cytoplasm;GO:0005739//mitochondrion;GO:0005829//cytosol	GO:0004601//peroxidase activity;GO:0004602//glutathione peroxidase activity;GO:0008379//thioredoxin peroxidase activity;GO:0016209//antioxidant activity;GO:0016491//oxidoreductase activity;GO:0051920//peroxiredoxin activity	GO:0006979//response to oxidative stress;GO:0042744//hydrogen peroxide catabolic process;GO:0045454//cell redox homeostasis;GO:0055114//oxidation-reduction process;GO:0061692//cellular detoxification of hydrogen peroxide
SPBPB21E7.01c	208	163	172	1637	1333	1587	5.65	4.55	4.86	46.57	44.87	42.74	5.02	44.7267	3.15538	9.92315e-24	1.03869e-21	eno102	enolase (predicted) [Source:PomBase;Acc:SPBPB21E7.01c]	Metabolism;Metabolism;Metabolism;Metabolism;Metabolism;Genetic Information Processing;Metabolism;Metabolism	Global and overview maps;Global and overview maps;Global and overview maps;Global and overview maps;Global and overview maps;Folding, sorting and degradation;Carbohydrate metabolism;Energy metabolism	ko01100//Metabolic pathways;ko01110//Biosynthesis of secondary metabolites;ko01130//Biosynthesis of antibiotics;ko01230//Biosynthesis of amino acids;ko01200//Carbon metabolism;ko03018//RNA degradation;ko00010//Glycolysis / Gluconeogenesis;ko00680//Methane metabolism	K01689;K01689;K01689;K01689;K01689;K01689;K01689;K01689	GO:0000015//phosphopyruvate hydratase complex;GO:0005737//cytoplasm	GO:0000287//magnesium ion binding;GO:0004634//phosphopyruvate hydratase activity;GO:0016829//lyase activity;GO:0046872//metal ion binding	GO:0006096//glycolytic process;GO:0061621//canonical glycolysis
SPAC23H4.01c	386	394	537	3473	1902	2194	4.85	5.1	7.02	45.75	29.64	27.36	5.65667	34.25	2.59808	2.46967e-23	2.53338e-21	osh3	sterol binding ankyrin repeat protein Osh3 [Source:PomBase;Acc:SPAC23H4.01c]	-	-	-	-	GO:0005737//cytoplasm;GO:0005783//endoplasmic reticulum;GO:0005829//cytosol;GO:0005886//plasma membrane;GO:0016020//membrane;GO:0032991//macromolecular complex;GO:0043231//intracellular membrane-bounded organelle;GO:0097038//perinuclear endoplasmic reticulum	GO:0008142//oxysterol binding;GO:0008289//lipid binding;GO:0032934//sterol binding	GO:0006869//lipid transport;GO:0006887//exocytosis;GO:0006897//endocytosis;GO:0030011//maintenance of cell polarity;GO:0034727//piecemeal microautophagy of nucleus;GO:0035621//ER to Golgi ceramide transport
SPAC30C2.02	1577	1857	1914	1080	355	518	47.52	57.57	59.95	34.1	13.26	15.48	55.0133	20.9467	-1.39306	6.84004e-23	6.87893e-21	mmd1	deoxyhypusine hydroxylase (predicted) [Source:PomBase;Acc:SPAC30C2.02]	-	-	-	-	GO:0005634//nucleus;GO:0005737//cytoplasm;GO:0005829//cytosol	GO:0004497//monooxygenase activity;GO:0005515//protein binding;GO:0016491//oxidoreductase activity;GO:0019135//deoxyhypusine monooxygenase activity;GO:0046872//metal ion binding	GO:0008612//peptidyl-lysine modification to peptidyl-hypusine;GO:0055114//oxidation-reduction process;GO:2000765//regulation of cytoplasmic translation
SPAC2E1P3.01	639	592	699	4321	2186	2874	13.89	13.24	15.8	98.41	58.9	61.96	14.31	73.09	2.35265	7.20762e-23	7.10921e-21	SPAC2E1P3.01	dehydrogenase (predicted) [Source:PomBase;Acc:SPAC2E1P3.01]	-	-	-	-	GO:0005739//mitochondrion	GO:0008106//alcohol dehydrogenase (NADP+) activity;GO:0008270//zinc ion binding;GO:0016491//oxidoreductase activity	GO:0008150//biological_process;GO:0055114//oxidation-reduction process
SPBC725.03	441	480	345	3826	2567	4114	14.4	16.13	11.71	130.88	103.88	133.21	14.08	122.657	3.12291	8.93127e-23	8.64311e-21	SPBC725.03	pyridoxamine 5'-phosphate oxidase (predicted) [Source:PomBase;Acc:SPBC725.03]	-	-	-	-	GO:0005634//nucleus;GO:0005829//cytosol	GO:0004733//pyridoxamine-phosphate oxidase activity;GO:0010181//FMN binding;GO:0048037//cofactor binding	GO:0010144//pyridoxal phosphate biosynthetic process from pyridoxamine
SPAC15A10.16	32	38	32	436	216	420	0.32	0.39	0.33	4.5	2.64	4.11	0.346667	3.75	3.43527	9.27191e-23	8.8066e-21	bud6	actin interacting protein 3 homolog Bud6 [Source:PomBase;Acc:SPAC15A10.16]	-	-	-	-	GO:0005737//cytoplasm;GO:0005856//cytoskeleton;GO:0030478//actin cap;GO:0035838//growing cell tip;GO:0035839//non-growing cell tip;GO:0051286//cell tip	GO:0003779//actin binding;GO:0005515//protein binding;GO:0005519//cytoskeletal regulatory protein binding	GO:0051125//regulation of actin nucleation;GO:0051127//positive regulation of actin nucleation
SPBC28E12.05	75	101	71	888	479	712	0.6	0.83	0.59	7.42	4.74	5.63	0.673333	5.93	3.13864	1.10436e-22	1.02878e-20	esf2	U3 snoRNP-associated protein Esf2 (predicted) [Source:PomBase;Acc:SPBC28E12.05]	-	-	-	-	GO:0005634//nucleus;GO:0005730//nucleolus	GO:0003676//nucleic acid binding;GO:0003723//RNA binding	GO:0000447//endonucleolytic cleavage in ITS1 to separate SSU-rRNA from 5.8S rRNA and LSU-rRNA from tricistronic rRNA transcript (SSU-rRNA, 5.8S rRNA, LSU-rRNA);GO:0000472//endonucleolytic cleavage to generate mature 5'-end of SSU-rRNA from (SSU-rRNA, 5.8S rRNA, LSU-rRNA);GO:0000480//endonucleolytic cleavage in 5'-ETS of tricistronic rRNA transcript (SSU-rRNA, 5.8S rRNA, LSU-rRNA);GO:0006364//rRNA…
SPCC74.04	777	742	889	496	278	330	10.09	9.91	12	6.75	4.47	4.25	10.6667	5.15667	-1.0486	1.12326e-22	1.02878e-20	SPCC74.04	amino acid permease (predicted) [Source:PomBase;Acc:SPCC74.04]	-	-	-	-	GO:0005737//cytoplasm;GO:0016020//membrane;GO:0016021//integral component of membrane	GO:0015171//amino acid transmembrane transporter activity;GO:0022857//transmembrane transporter activity	GO:0003333//amino acid transmembrane transport;GO:0006865//amino acid transport;GO:0055085//transmembrane transport
SPBC215.11c	212	204	363	2230	1132	1591	7.7	7.62	13.71	84.87	50.96	57.31	9.67667	64.38	2.73403	1.70961e-22	1.51183e-20	SPBC215.11c	aldo/keto reductase, unknown biological role [Source:PomBase;Acc:SPBC215.11c]	Metabolism;Metabolism	Global and overview maps;Metabolism of cofactors and vitamins	ko01100//Metabolic pathways;ko00750//Vitamin B6 metabolism	K05275;K05275	GO:0005634//nucleus;GO:0005737//cytoplasm;GO:0005829//cytosol	GO:0016491//oxidoreductase activity	GO:0008150//biological_process;GO:0055114//oxidation-reduction process
SPCC70.12c	115	120	149	1125	1213	1819	1.36	1.46	1.83	13.96	17.81	21.37	1.55	17.7133	3.5145	1.9345e-22	1.6817e-20	ecl1	extender of the chronological lifespan protein Ecl1 [Source:PomBase;Acc:SPCC70.12c]	-	-	-	-	GO:0005634//nucleus	GO:0008270//zinc ion binding	GO:0000747//conjugation with cellular fusion;GO:0010106//cellular response to iron ion starvation
SPAC22A12.17c	261	285	285	2040	1464	1807	3.03	3.4	3.43	24.81	21.06	20.81	3.28667	22.2267	2.75759	1.99478e-22	1.7052e-20	SPAC22A12.17c	short chain dehydrogenase (predicted) [Source:PomBase;Acc:SPAC22A12.17c]	Metabolism	Carbohydrate metabolism	ko00051//Fructose and mannose metabolism	K17742	GO:0005634//nucleus;GO:0005737//cytoplasm;GO:0005829//cytosol	GO:0016491//oxidoreductase activity;GO:0016616//oxidoreductase activity, acting on the CH-OH group of donors, NAD or NADP as acceptor	GO:0008150//biological_process;GO:0055114//oxidation-reduction process
SPBC1271.08c	31	31	28	414	419	930	0.63	0.65	0.59	8.8	10.54	18.71	0.623333	12.6833	4.34679	2.28862e-22	1.92432e-20	SPBC1271.08c	Schizosaccharomyces pombe specific protein [Source:PomBase;Acc:SPBC1271.08c]	-	-	-	-	GO:0005783//endoplasmic reticulum;GO:0016020//membrane;GO:0016021//integral component of membrane	GO:0003674//molecular_function	GO:0008150//biological_process
SPBC1347.02	6216	7390	7762	4650	1570	2228	181.51	222.05	235.63	142.27	56.83	64.53	213.063	87.8767	-1.27773	7.29886e-22	5.84935e-20	fkbp39	FKBP-type peptidyl-prolyl cis-trans isomerase (predicted) [Source:PomBase;Acc:SPBC1347.02]	-	-	-	-	GO:0005634//nucleus;GO:0005730//nucleolus	GO:0003755//peptidyl-prolyl cis-trans isomerase activity;GO:0016853//isomerase activity	GO:0000412//histone peptidyl-prolyl isomerization;GO:0006334//nucleosome assembly
SPBC649.05	25	14	24	301	196	295	0.54	0.31	0.54	6.81	5.24	6.31	0.463333	6.12	3.72341	1.48363e-21	1.1707e-19	cut12	spindle pole body protein Cut12 [Source:PomBase;Acc:SPBC649.05]	-	-	-	-	GO:0005634//nucleus;GO:0005737//cytoplasm;GO:0005816//spindle pole body;GO:0005856//cytoskeleton;GO:0015630//microtubule cytoskeleton;GO:0032153//cell division site;GO:0044732//mitotic spindle pole body;GO:0061497//inner plaque of mitotic spindle pole body	GO:0005515//protein binding	GO:0007049//cell cycle;GO:0008150//biological_process;GO:0051301//cell division
SPAPJ691.02	62	61	78	588	348	666	1.71	1.74	2.24	17.03	11.93	18.26	1.89667	15.74	3.0529	1.51131e-21	1.17447e-19	SPAPJ691.02	yippee-like protein [Source:PomBase;Acc:SPAPJ691.02]	-	-	-	-	GO:0000151//ubiquitin ligase complex;GO:0005634//nucleus	GO:0008270//zinc ion binding;GO:0046872//metal ion binding	GO:0006915//apoptotic process
SPCC338.18	8	6	8	225	109	234	0.28	0.22	0.29	8.23	4.72	8.1	0.263333	7.01667	4.73582	2.19658e-21	1.68153e-19	SPCC338.18	Schizosaccharomyces pombe specific protein [Source:PomBase;Acc:SPCC338.18]	-	-	-	-	GO:0000139//Golgi membrane;GO:0005737//cytoplasm;GO:0005783//endoplasmic reticulum;GO:0005789//endoplasmic reticulum membrane;GO:0005794//Golgi apparatus;GO:0016020//membrane;GO:0016021//integral component of membrane	GO:0003674//molecular_function	GO:0008150//biological_process
SPBC3E7.01	45	24	21	463	283	411	0.24	0.13	0.12	2.62	1.9	2.21	0.163333	2.24333	3.77975	5.49652e-21	4.08575e-19	fab1	1-phosphatidylinositol-3-phosphate 5-kinase Fab1 [Source:PomBase;Acc:SPBC3E7.01]	Metabolism;Cellular Processes;Environmental Information Processing;Metabolism	Global and overview maps;Transport and catabolism;Signal transduction;Carbohydrate metabolism	ko01100//Metabolic pathways;ko04145//Phagosome;ko04070//Phosphatidylinositol signaling system;ko00562//Inositol phosphate metabolism	K00921;K00921;K00921;K00921	GO:0000329//fungal-type vacuole membrane;GO:0005737//cytoplasm;GO:0010008//endosome membrane;GO:0070772//PAS complex	GO:0000166//nucleotide binding;GO:0000285//1-phosphatidylinositol-3-phosphate 5-kinase activity;GO:0005524//ATP binding;GO:0016301//kinase activity;GO:0016307//phosphatidylinositol phosphate kinase activity;GO:0016740//transferase activity;GO:0032266//phosphatidylinositol-3-phosphate binding;GO:0046872//metal ion binding	GO:0000750//pheromone-dependent signal transduction involved in conjugation with cellular fusion;GO:0016310//phosphorylation;GO:0046488//phosphatidylinositol metabolic process;GO:0046854//phosphatidylinositol phosphorylation;GO:0070647//protein modification by small protein conjugation or removal
SPCC663.08c	32	25	24	359	225	277	1.22	0.98	0.95	14.31	10.63	10.45	1.05	11.7967	3.48992	8.9023e-21	6.52284e-19	SPCC663.08c	short chain dehydrogenase [Source:PomBase;Acc:SPCC663.08c]	-	-	-	-	GO:0005634//nucleus;GO:0005737//cytoplasm;GO:0005829//cytosol	GO:0016491//oxidoreductase activity	GO:0055114//oxidation-reduction process
SPAC19B12.02c	47716	34985	44766	23478	15101	17823	915.73	690.88	893.11	472.1	359.23	339.25	833.24	390.193	-1.09454	1.11041e-20	8.02155e-19	gas1	cell wall protein Gas1, 1,3-beta-glucanosyltransferase (predicted) [Source:PomBase;Acc:SPAC19B12.02c]	-	-	-	-	GO:0000936//primary cell septum;GO:0005576//extracellular region;GO:0005618//cell wall;GO:0009277//fungal-type cell wall;GO:0016020//membrane;GO:0030427//site of polarized growth;GO:0031225//anchored component of membrane;GO:0031362//anchored component of external side of plasma membrane;GO:0032153//cell division site;GO:0035840//old growing cell tip;GO:0035841//new growing cell tip;GO:0043188//c…	GO:0016740//transferase activity;GO:0042124//1,3-beta-glucanosyltransferase activity	GO:0000902//cell morphogenesis;GO:0000917//barrier septum assembly;GO:0007163//establishment or maintenance of cell polarity;GO:0031505//fungal-type cell wall organization;GO:0034407//cell wall (1->3)-beta-D-glucan metabolic process;GO:0071555//cell wall organization;GO:0071940//fungal-type cell wall assembly;GO:0071970//fungal-type cell wall (1->3)-beta-D-glucan biosynthetic process
SPAC4H3.03c	107	129	83	1108	559	947	1.56	1.94	1.26	16.93	10.1	13.7	1.58667	13.5767	3.09706	1.62492e-20	1.13433e-18	SPAC4H3.03c	glucan 1,4-alpha-glucosidase (predicted) [Source:PomBase;Acc:SPAC4H3.03c]	-	-	-	-	GO:0005634//nucleus;GO:0005829//cytosol;GO:0016020//membrane;GO:0016021//integral component of membrane	GO:0003674//molecular_function;GO:0003824//catalytic activity	GO:0044264//cellular polysaccharide metabolic process
SPBC660.09	7	9	10	224	132	165	0.51	0.68	0.76	17.21	12	12	0.65	13.7367	4.40145	1.63658e-20	1.13433e-18	mug168	Schizosaccharomyces specific protein Mug168 [Source:PomBase;Acc:SPBC660.09]	-	-	-	-	GO:0005634//nucleus;GO:0005829//cytosol	GO:0003674//molecular_function	GO:0008150//biological_process;GO:0051321//meiotic cell cycle
SPCP31B10.06	99	75	98	1023	355	636	0.91	0.71	0.94	9.89	4.06	5.82	0.853333	6.59	2.9491	2.0503e-20	1.40213e-18	mug190	C2 domain protein involved in ER membrane tethering [Source:PomBase;Acc:SPCP31B10.06]	-	-	-	-	GO:0005634//nucleus;GO:0005737//cytoplasm;GO:0005783//endoplasmic reticulum;GO:0005789//endoplasmic reticulum membrane;GO:0005816//spindle pole body;GO:0005829//cytosol;GO:0005856//cytoskeleton;GO:0005886//plasma membrane;GO:0016020//membrane;GO:0016021//integral component of membrane;GO:0031965//nuclear membrane;GO:0032541//cortical endoplasmic reticulum	GO:0005543//phospholipid binding;GO:0008289//lipid binding	GO:0006869//lipid transport;GO:0051321//meiotic cell cycle
SPBC1198.14c	163	81	117	1373	626	987	3.83	1.96	2.86	33.77	18.21	22.98	2.88333	24.9867	3.11535	2.4801e-20	1.67374e-18	fbp1	fructose-1,6-bisphosphatase Fbp1 [Source:PomBase;Acc:SPBC1198.14c]	Metabolism;Metabolism;Metabolism;Metabolism;Metabolism;Metabolism;Metabolism;Metabolism	Global and overview maps;Global and overview maps;Global and overview maps;Global and overview maps;Carbohydrate metabolism;Carbohydrate metabolism;Carbohydrate metabolism;Energy metabolism	ko01100//Metabolic pathways;ko01110//Biosynthesis of secondary metabolites;ko01130//Biosynthesis of antibiotics;ko01200//Carbon metabolism;ko00010//Glycolysis / Gluconeogenesis;ko00030//Pentose phosphate pathway;ko00051//Fructose and mannose metabolism;ko00680//Methane metabolism	K03841;K03841;K03841;K03841;K03841;K03841;K03841;K03841	GO:0005634//nucleus;GO:0005737//cytoplasm;GO:0005829//cytosol	GO:0003824//catalytic activity;GO:0016787//hydrolase activity;GO:0016791//phosphatase activity;GO:0042132//fructose 1,6-bisphosphate 1-phosphatase activity;GO:0042578//phosphoric ester hydrolase activity;GO:0046872//metal ion binding	GO:0005975//carbohydrate metabolic process;GO:0005986//sucrose biosynthetic process;GO:0006000//fructose metabolic process;GO:0006002//fructose 6-phosphate metabolic process;GO:0006094//gluconeogenesis;GO:0008152//metabolic process;GO:0016311//dephosphorylation;GO:0030388//fructose 1,6-bisphosphate metabolic process;GO:0042149//cellular response to glucose starvation
SPAC977.10	431	467	497	317	127	178	6.47	7.22	7.76	4.99	2.36	2.65	7.15	3.33333	-1.10098	1.68625e-19	1.06775e-17	sod2	plasma membrane sodium ion/proton antiporter Sod2 [Source:PomBase;Acc:SPAC977.10]	-	-	-	-	GO:0005628//prospore membrane;GO:0005886//plasma membrane;GO:0005887//integral component of plasma membrane;GO:0016020//membrane;GO:0016021//integral component of membrane;GO:0031520//plasma membrane of cell tip;GO:0042175//nuclear outer membrane-endoplasmic reticulum membrane network;GO:1990578//perinuclear endoplasmic reticulum membrane	GO:0015297//antiporter activity;GO:0015299//solute:proton antiporter activity;GO:0015385//sodium:proton antiporter activity	GO:0006811//ion transport;GO:0006812//cation transport;GO:0006814//sodium ion transport;GO:0006883//cellular sodium ion homeostasis;GO:0030004//cellular monovalent inorganic cation homeostasis;GO:0030007//cellular potassium ion homeostasis;GO:0036376//sodium ion export from cell;GO:0051452//intracellular pH reduction;GO:0055085//transmembrane transport;GO:1902600//hydrogen ion transmembrane trans…
SPAC4A8.05c	32	22	22	375	177	246	0.21	0.15	0.15	2.6	1.45	1.61	0.17	1.88667	3.47223	1.97823e-19	1.23736e-17	myp2	myosin II heavy chain Myo3 [Source:PomBase;Acc:SPAC4A8.05c]	-	-	-	-	GO:0000930//gamma-tubulin complex;GO:0005737//cytoplasm;GO:0005739//mitochondrion;GO:0005826//actomyosin contractile ring;GO:0016459//myosin complex;GO:0016460//myosin II complex;GO:0031097//medial cortex;GO:0032153//cell division site	GO:0000166//nucleotide binding;GO:0003774//motor activity;GO:0003779//actin binding;GO:0005515//protein binding;GO:0005524//ATP binding;GO:0051015//actin filament binding	GO:0000281//mitotic cytokinesis;GO:0090561//nuclear migration during mitotic telophase;GO:1902404//mitotic actomyosin contractile ring contraction;GO:1902406//mitotic actomyosin contractile ring maintenance;GO:1903475//mitotic actomyosin contractile ring assembly
SPAC29A4.17c	72	48	66	528	367	551	3.04	2.1	2.9	23.22	19.13	22.98	2.68	21.7767	3.02248	2.17088e-19	1.3415e-17	SPAC29A4.17c	mitochondrial FUN14 family protein involved in mitophagy [Source:PomBase;Acc:SPAC29A4.17c]	-	-	-	-	GO:0005739//mitochondrion;GO:0005741//mitochondrial outer membrane;GO:0016020//membrane;GO:0016021//integral component of membrane;GO:0031307//integral component of mitochondrial outer membrane	GO:0003674//molecular_function	GO:0000422//mitophagy
SPAC644.13c	268	297	319	2292	974	1356	3.49	3.98	4.33	31.3	15.74	17.53	3.93333	21.5233	2.45208	5.19322e-19	3.13365e-17	SPAC644.13c	Rab GTPase binding (predicted) [Source:PomBase;Acc:SPAC644.13c]	-	-	-	-	GO:0005783//endoplasmic reticulum;GO:0016020//membrane;GO:0016021//integral component of membrane	GO:0017137//Rab GTPase binding	GO:0006886//intracellular protein transport;GO:0016192//vesicle-mediated transport
SPBC428.03c	1950	2376	1766	777	559	833	44.81	56.18	42.19	18.71	15.92	18.99	47.7267	17.8733	-1.41699	9.32872e-19	5.56361e-17	pho4	thiamine-repressible acid phosphatase Pho4 [Source:PomBase;Acc:SPBC428.03c]	Metabolism;Metabolism;Metabolism	Global and overview maps;Metabolism of cofactors and vitamins;Metabolism of cofactors and vitamins	ko01100//Metabolic pathways;ko00730//Thiamine metabolism;ko00740//Riboflavin metabolism	K01078;K01078;K01078	GO:0005576//extracellular region;GO:0005618//cell wall;GO:0009277//fungal-type cell wall;GO:0030287//cell wall-bounded periplasmic space	GO:0003993//acid phosphatase activity;GO:0016787//hydrolase activity;GO:0016791//phosphatase activity;GO:0042131//thiamine phosphate phosphatase activity	GO:0009228//thiamine biosynthetic process;GO:0016311//dephosphorylation
SPBC9B6.07	274	222	393	146	38	66	14.17	11.81	21.12	7.91	2.44	3.38	15.7	4.57667	-1.7784	9.80643e-19	5.78128e-17	nop52	nucleolar protein Nop52 family Rrp1 (predicted) [Source:PomBase;Acc:SPBC9B6.07]	-	-	-	-	GO:0005634//nucleus;GO:0005730//nucleolus;GO:0030687//preribosome, large subunit precursor;GO:0030688//preribosome, small subunit precursor	GO:0003674//molecular_function	GO:0006364//rRNA processing
SPCC417.06c	151	109	109	983	779	1048	2.86	2.12	2.14	19.48	18.26	19.66	2.37333	19.1333	3.0111	1.66394e-18	9.6981e-17	mug27	meiosis specific protein kinase Mug27/Slk1 [Source:PomBase;Acc:SPCC417.06c]	Cellular Processes	Cell growth and death	ko04111//Cell cycle - yeast	K06684	GO:0005628//prospore membrane;GO:0005634//nucleus;GO:0005730//nucleolus;GO:0005737//cytoplasm;GO:0005816//spindle pole body;GO:0005829//cytosol;GO:0035974//meiotic spindle pole body	GO:0000166//nucleotide binding;GO:0004672//protein kinase activity;GO:0004674//protein serine/threonine kinase activity;GO:0005524//ATP binding;GO:0016301//kinase activity;GO:0016740//transferase activity	GO:0006468//protein phosphorylation;GO:0016310//phosphorylation;GO:0018105//peptidyl-serine phosphorylation;GO:0023052//signaling;GO:0032120//ascospore-type prospore membrane assembly;GO:0035556//intracellular signal transduction;GO:0051321//meiotic cell cycle
SPAC3H1.07	15754	18075	13190	8000	4833	6770	540.4	637.99	470.36	287.54	205.5	230.33	549.583	241.123	-1.18857	1.75919e-18	1.01381e-16	aru1	arginase Aru1 [Source:PomBase;Acc:SPAC3H1.07]	Metabolism;Metabolism;Metabolism;Metabolism;Metabolism;Metabolism	Global and overview maps;Global and overview maps;Global and overview maps;Global and overview maps;Amino acid metabolism;Amino acid metabolism	ko01100//Metabolic pathways;ko01110//Biosynthesis of secondary metabolites;ko01130//Biosynthesis of antibiotics;ko01230//Biosynthesis of amino acids;ko00330//Arginine and proline metabolism;ko00220//Arginine biosynthesis	K01476;K01476;K01476;K01476;K01476;K01476	GO:0005634//nucleus;GO:0005737//cytoplasm;GO:0005829//cytosol	GO:0004053//arginase activity;GO:0016787//hydrolase activity;GO:0016813//hydrolase activity, acting on carbon-nitrogen (but not peptide) bonds, in linear amidines;GO:0030145//manganese ion binding;GO:0046872//metal ion binding	GO:0000050//urea cycle;GO:0006525//arginine metabolic process;GO:0010121//arginine catabolic process to proline via ornithine;GO:0019547//arginine catabolic process to ornithine
SPCP20C8.02c	84	75	132	6	9	15	3.03	2.79	4.95	0.23	0.4	0.55	3.59	0.393333	-3.19016	1.86122e-18	1.06069e-16	SPCP20C8.02c	S. pombe specific UPF0321 family protein 1 [Source:PomBase;Acc:SPCP20C8.02c]	-	-	-	-	GO:0005575//cellular_component	GO:0003674//molecular_function	GO:0008150//biological_process
SPAC16E8.16	209	169	305	1733	835	1152	4.39	3.65	6.65	38.11	21.72	23.98	4.89667	27.9367	2.51229	2.66346e-18	1.48488e-16	sua7	transcription factor TFIIB [Source:PomBase;Acc:SPAC16E8.16]	Genetic Information Processing	Transcription	ko03022//Basal transcription factors	K03124	GO:0005634//nucleus;GO:0097550//transcriptional preinitiation complex	GO:0000979//RNA polymerase II core promoter sequence-specific DNA binding;GO:0001139//transcription factor activity, core RNA polymerase II recruiting;GO:0005515//protein binding;GO:0008134//transcription factor binding;GO:0017025//TBP-class protein binding;GO:0046872//metal ion binding	GO:0001174//transcriptional start site selection at RNA polymerase II promoter;GO:0006352//DNA-templated transcription, initiation;GO:0006355//regulation of transcription, DNA-templated;GO:0006367//transcription initiation from RNA polymerase II promoter;GO:0051123//RNA polymerase II transcriptional preinitiation complex assembly;GO:0070897//DNA-templated transcriptional preinitiation complex ass…
SPBC1711.16	1473	1824	2387	1330	494	681	31.62	40.28	53.26	29.91	13.14	14.5	41.72	19.1833	-1.12089	2.7002e-18	1.48917e-16	pwp1	WD repeat protein Pwp1 (predicted) [Source:PomBase;Acc:SPBC1711.16]	-	-	-	-	GO:0005634//nucleus;GO:0005730//nucleolus;GO:0005737//cytoplasm;GO:0005829//cytosol	GO:0003674//molecular_function;GO:0005515//protein binding	GO:0006364//rRNA processing
SPAC1786.02	28170	27520	50811	21463	11093	15515	350.72	352.57	657.64	279.98	171.2	191.59	453.643	214.257	-1.08222	3.44453e-18	1.87947e-16	SPAC1786.02	phospholipase (predicted) [Source:PomBase;Acc:SPAC1786.02]	Metabolism	Lipid metabolism	ko00564//Glycerophospholipid metabolism	K13333	GO:0005576//extracellular region;GO:0005737//cytoplasm;GO:0005783//endoplasmic reticulum;GO:0009277//fungal-type cell wall;GO:0031362//anchored component of external side of plasma membrane	GO:0004620//phospholipase activity;GO:0004622//lysophospholipase activity;GO:0004623//phospholipase A2 activity;GO:0016787//hydrolase activity	GO:0006629//lipid metabolic process;GO:0009395//phospholipid catabolic process;GO:0016042//lipid catabolic process;GO:0046475//glycerophospholipid catabolic process
SPAC8E11.10	15535	14675	9909	3173	3039	4415	293.25	285.05	194.45	62.76	71.11	82.66	257.583	72.1767	-1.83543	1.90931e-17	1.02009e-15	SPAC8E11.10	sorbose reductase (predicted) [Source:PomBase;Acc:SPAC8E11.10]	Metabolism	Carbohydrate metabolism	ko00051//Fructose and mannose metabolism	K17742	GO:0005739//mitochondrion	GO:0016491//oxidoreductase activity;GO:0016616//oxidoreductase activity, acting on the CH-OH group of donors, NAD or NADP as acceptor;GO:0032115//sorbose reductase activity	GO:0005975//carbohydrate metabolic process;GO:0055114//oxidation-reduction process
SPAC1782.11	3810	3348	3813	1725	1314	1907	176.46	159.53	183.56	83.71	75.4	87.6	173.183	82.2367	-1.07445	2.3031e-17	1.21779e-15	met14	adenylyl-sulfate kinase (predicted) [Source:PomBase;Acc:SPAC1782.11]	Metabolism;Metabolism;Metabolism	Global and overview maps;Nucleotide metabolism;Energy metabolism	ko01100//Metabolic pathways;ko00230//Purine metabolism;ko00920//Sulfur metabolism	K00860;K00860;K00860	GO:0005634//nucleus;GO:0005737//cytoplasm;GO:0005829//cytosol	GO:0000166//nucleotide binding;GO:0004020//adenylylsulfate kinase activity;GO:0005524//ATP binding;GO:0016301//kinase activity;GO:0016740//transferase activity	GO:0000103//sulfate assimilation;GO:0008652//cellular amino acid biosynthetic process;GO:0009086//methionine biosynthetic process;GO:0016310//phosphorylation;GO:0019344//cysteine biosynthetic process;GO:0070814//hydrogen sulfide biosynthetic process
SPAC23G3.07c	145	114	140	893	512	677	4.95	4	4.96	31.92	21.65	22.9	4.63667	25.49	2.45877	3.13904e-17	1.62628e-15	snf30	SWI/SNF complex subunit Snf30 [Source:PomBase;Acc:SPAC23G3.07c]	-	-	-	-	GO:0005634//nucleus;GO:0005737//cytoplasm;GO:0005829//cytosol;GO:0016514//SWI/SNF complex;GO:0032153//cell division site	GO:0003674//molecular_function	GO:0006325//chromatin organization;GO:0006338//chromatin remodeling;GO:0006357//regulation of transcription from RNA polymerase II promoter
SPCC1450.09c	230	192	270	1347	691	1037	2.64	2.27	3.22	16.19	9.82	11.8	2.71	12.6033	2.21744	3.268e-17	1.67616e-15	SPCC1450.09c	phospholipase (predicted) [Source:PomBase;Acc:SPCC1450.09c]	Metabolism	Lipid metabolism	ko00564//Glycerophospholipid metabolism	K13333	GO:0005576//extracellular region;GO:0005737//cytoplasm;GO:0005794//Golgi apparatus;GO:0009277//fungal-type cell wall;GO:0009897//external side of plasma membrane	GO:0004620//phospholipase activity;GO:0004622//lysophospholipase activity;GO:0004623//phospholipase A2 activity;GO:0016787//hydrolase activity	GO:0006629//lipid metabolic process;GO:0009395//phospholipid catabolic process;GO:0016042//lipid catabolic process;GO:0046475//glycerophospholipid catabolic process
SPBC337.08c	1418	1293	1625	9299	13651	17384	25.47	23.9	30.34	175	303.93	309.69	26.57	262.873	3.3065	4.03622e-17	2.02958e-15	ubi4	ubiquitin [Source:PomBase;Acc:SPBC337.08c]	-	-	-	-	GO:0005575//cellular_component;GO:0005634//nucleus;GO:0005737//cytoplasm	GO:0005515//protein binding;GO:0031386//protein tag;GO:0031625//ubiquitin protein ligase binding	GO:0010499//proteasomal ubiquitin-independent protein catabolic process;GO:0016567//protein ubiquitination;GO:0019941//modification-dependent protein catabolic process;GO:0051321//meiotic cell cycle
SPCC191.11	130	125	245	1220	980	1828	2	1.98	3.91	19.65	18.67	27.87	2.63	22.0633	3.06852	8.92046e-17	4.31633e-15	inv1	external invertase, beta-fructofuranosidase [Source:PomBase;Acc:SPCC191.11]	Metabolism;Metabolism;Metabolism	Global and overview maps;Carbohydrate metabolism;Carbohydrate metabolism	ko01100//Metabolic pathways;ko00500//Starch and sucrose metabolism;ko00052//Galactose metabolism	K01193;K01193;K01193	GO:0000324//fungal-type vacuole;GO:0005576//extracellular region;GO:0005737//cytoplasm	GO:0004553//hydrolase activity, hydrolyzing O-glycosyl compounds;GO:0004564//beta-fructofuranosidase activity;GO:0004575//sucrose alpha-glucosidase activity;GO:0016787//hydrolase activity;GO:0016798//hydrolase activity, acting on glycosyl bonds	GO:0005975//carbohydrate metabolic process;GO:0005987//sucrose catabolic process;GO:0008152//metabolic process
SPAC16C9.05	238	201	212	1557	787	983	6.18	5.37	5.72	42.35	25.33	25.31	5.75667	30.9967	2.42881	1.2638e-16	6.00188e-15	cph1	Clr6 histone deacetylase associated PHD protein-1 Cph1 [Source:PomBase;Acc:SPAC16C9.05]	-	-	-	-	GO:0005634//nucleus;GO:0005829//cytosol;GO:0032221//Rpd3S complex	GO:0005515//protein binding;GO:0046872//metal ion binding;GO:0061659//ubiquitin-like protein ligase activity	GO:0006338//chromatin remodeling;GO:0006368//transcription elongation from RNA polymerase II promoter;GO:0016575//histone deacetylation;GO:0045944//positive regulation of transcription from RNA polymerase II promoter;GO:0070647//protein modification by small protein conjugation or removal
SPAC3C7.13c	230	196	197	1431	634	1105	2.63	2.31	2.33	17.12	8.97	12.52	2.42333	12.87	2.40895	1.57199e-16	7.39701e-15	SPAC3C7.13c	glucose-6-phosphate 1-dehydrogenase (predicted) [Source:PomBase;Acc:SPAC3C7.13c]	Metabolism;Metabolism;Metabolism;Metabolism;Metabolism;Metabolism	Global and overview maps;Global and overview maps;Global and overview maps;Global and overview maps;Metabolism of other amino acids;Carbohydrate metabolism	ko01100//Metabolic pathways;ko01110//Biosynthesis of secondary metabolites;ko01130//Biosynthesis of antibiotics;ko01200//Carbon metabolism;ko00480//Glutathione metabolism;ko00030//Pentose phosphate pathway	K00036;K00036;K00036;K00036;K00036;K00036	GO:0005737//cytoplasm	GO:0004345//glucose-6-phosphate dehydrogenase activity;GO:0016491//oxidoreductase activity;GO:0016614//oxidoreductase activity, acting on CH-OH group of donors;GO:0050661//NADP binding	GO:0005975//carbohydrate metabolic process;GO:0006006//glucose metabolic process;GO:0006098//pentose-phosphate shunt;GO:0009051//pentose-phosphate shunt, oxidative branch;GO:0055114//oxidation-reduction process
SPBC16D10.05	149	108	171	891	516	848	0.87	0.65	1.04	5.46	3.74	4.92	0.853333	4.70667	2.46352	1.84046e-16	8.58156e-15	mok13	alpha-1,3-glucan synthase Mok13 [Source:PomBase;Acc:SPBC16D10.05]	-	-	-	-	GO:0005619//ascospore wall;GO:0005628//prospore membrane;GO:0009277//fungal-type cell wall	GO:0003824//catalytic activity;GO:0004556//alpha-amylase activity;GO:0016740//transferase activity;GO:0016757//transferase activity, transferring glycosyl groups;GO:0047657//alpha-1,3-glucan synthase activity	GO:0005975//carbohydrate metabolic process;GO:0009272//fungal-type cell wall biogenesis;GO:0030476//ascospore wall assembly;GO:0070600//fungal-type cell wall (1->3)-alpha-glucan biosynthetic process;GO:0071555//cell wall organization
SPAC139.05	643	733	851	4172	1914	2924	12.55	14.72	17.27	85.31	46.3	56.6	14.8467	62.7367	2.07917	3.44612e-16	1.57814e-14	SPAC139.05	succinate-semialdehyde dehydrogenase (predicted) [Source:PomBase;Acc:SPAC139.05]	Metabolism;Metabolism;Metabolism;Metabolism;Metabolism;Metabolism	Global and overview maps;Amino acid metabolism;Amino acid metabolism;Metabolism of cofactors and vitamins;Amino acid metabolism;Carbohydrate metabolism	ko01100//Metabolic pathways;ko00250//Alanine, aspartate and glutamate metabolism;ko00350//Tyrosine metabolism;ko00760//Nicotinate and nicotinamide metabolism;ko00310//Lysine degradation;ko00650//Butanoate metabolism	K00135;K00135;K00135;K00135;K00135;K00135	GO:0005737//cytoplasm;GO:0005829//cytosol	GO:0004777//succinate-semialdehyde dehydrogenase (NAD+) activity;GO:0009013//succinate-semialdehyde dehydrogenase [NAD(P)+] activity;GO:0016491//oxidoreductase activity;GO:0016620//oxidoreductase activity, acting on the aldehyde or oxo group of donors, NAD or NADP as acceptor	GO:0006538//glutamate catabolic process;GO:0009450//gamma-aminobutyric acid catabolic process;GO:0055114//oxidation-reduction process
SPAC17G8.13c	162	121	148	1137	498	687	2	1.53	1.9	14.73	7.62	8.43	1.81	10.26	2.50297	3.74155e-16	1.69827e-14	mst2	histone acetyltransferase Mst2 [Source:PomBase;Acc:SPAC17G8.13c]	-	-	-	-	GO:0000123//histone acetyltransferase complex;GO:0000790//nuclear chromatin;GO:0005634//nucleus;GO:0005737//cytoplasm;GO:0005829//cytosol;GO:0032777//Piccolo NuA4 histone acetyltransferase complex;GO:0034507//chromosome, centromeric outer repeat region;GO:0036410//Mst2 histone acetyltransferase complex	GO:0004402//histone acetyltransferase activity;GO:0010485//H4 histone acetyltransferase activity;GO:0016740//transferase activity;GO:0036408//histone acetyltransferase activity (H3-K14 specific);GO:0042393//histone binding;GO:0046872//metal ion binding	GO:0006325//chromatin organization;GO:0006355//regulation of transcription, DNA-templated;GO:0006974//cellular response to DNA damage stimulus;GO:0016573//histone acetylation;GO:0031939//negative regulation of chromatin silencing at telomere;GO:0033696//negative regulation of extent of heterochromatin assembly;GO:0043967//histone H4 acetylation;GO:0044154//histone H3-K14 acetylation;GO:0045892//n…
SPAC11D3.09	65	48	61	435	299	403	1.43	1.08	1.4	10.07	8.18	8.82	1.30333	9.02333	2.79145	4.29241e-16	1.91441e-14	SPAC11D3.09	agmatinase (predicted) [Source:PomBase;Acc:SPAC11D3.09]	Metabolism;Metabolism	Global and overview maps;Amino acid metabolism	ko01100//Metabolic pathways;ko00330//Arginine and proline metabolism	K01480;K01480	GO:0005783//endoplasmic reticulum	GO:0008783//agmatinase activity;GO:0016787//hydrolase activity;GO:0016813//hydrolase activity, acting on carbon-nitrogen (but not peptide) bonds, in linear amidines;GO:0046872//metal ion binding	GO:0006520//cellular amino acid metabolic process;GO:0033389//putrescine biosynthetic process from arginine, using agmatinase
SPAC1002.17c	4340	3806	5785	92418	27677	23137	137.68	124.24	190.78	3071.88	1088.34	727.99	150.9	1629.4	3.43268	4.37e-16	1.93222e-14	urg2	uracil phosphoribosyltransferase (predicted) [Source:PomBase;Acc:SPAC1002.17c]	Metabolism;Metabolism	Global and overview maps;Nucleotide metabolism	ko01100//Metabolic pathways;ko00240//Pyrimidine metabolism	K00761;K00761	GO:0005634//nucleus;GO:0005737//cytoplasm;GO:0005829//cytosol	GO:0000166//nucleotide binding;GO:0003824//catalytic activity;GO:0004845//uracil phosphoribosyltransferase activity;GO:0005525//GTP binding;GO:0016740//transferase activity;GO:0016757//transferase activity, transferring glycosyl groups	GO:0006206//pyrimidine nucleobase metabolic process;GO:0008152//metabolic process;GO:0009116//nucleoside metabolic process;GO:0044206//UMP salvage
SPAC167.06c	230	195	137	1512	1204	1503	11.67	10.18	7.25	80.34	75.69	75.61	9.7	77.2133	2.99279	8.2099e-16	3.53854e-14	mug143	Schizosaccharomyces specific protein Mug143 [Source:PomBase;Acc:SPAC167.06c]	-	-	-	-	GO:0005739//mitochondrion	GO:0003674//molecular_function	GO:0008150//biological_process;GO:0051321//meiotic cell cycle
SPAC1002.19	8438	6088	10153	207722	55576	43405	200.72	149.02	251.08	5177.39	1638.76	1024.09	200.273	2613.41	3.70589	9.35777e-16	3.99967e-14	urg1	GTP cyclohydrolase II Urg1 (predicted) [Source:PomBase;Acc:SPAC1002.19]	-	-	-	-	GO:0005634//nucleus;GO:0005737//cytoplasm;GO:0005829//cytosol	GO:0000166//nucleotide binding;GO:0003935//GTP cyclohydrolase II activity;GO:0005525//GTP binding;GO:0016787//hydrolase activity;GO:0046872//metal ion binding	GO:0009231//riboflavin biosynthetic process
SPBC119.03	997	694	574	5810	4646	5920	38.48	27.56	23.03	234.93	222.25	226.59	29.69	227.923	2.9405	1.0831e-15	4.59107e-14	SPBC119.03	human COMT catechol O-methyltransferase homolog 1 [Source:PomBase;Acc:SPBC119.03]	Metabolism;Metabolism	Global and overview maps;Amino acid metabolism	ko01100//Metabolic pathways;ko00350//Tyrosine metabolism	K00545;K00545	GO:0005634//nucleus;GO:0005737//cytoplasm;GO:0005829//cytosol	GO:0008168//methyltransferase activity;GO:0008171//O-methyltransferase activity;GO:0016740//transferase activity;GO:0046872//metal ion binding	GO:0006584//catecholamine metabolic process;GO:0008150//biological_process;GO:0032259//methylation
MSTRG.4291	64	80	88	20	8	18	0.99	1.27	1.41	0.32	0.15	0.28	1.22333	0.25	-2.29082	1.21091e-15	5.06021e-14	SPCC569.03	protein mug2 [Schizosaccharomyces pombe]	-	-	-	-	-	-	-
SPBC19F8.06c	115	65	104	742	358	603	1.3	0.75	1.22	8.76	5	6.74	1.09	6.83333	2.64826	1.27211e-15	5.2618e-14	meu22	amino acid transmembrane transporter, predicted Meu22 [Source:PomBase;Acc:SPBC19F8.06c]	-	-	-	-	GO:0016020//membrane;GO:0016021//integral component of membrane	GO:0015171//amino acid transmembrane transporter activity;GO:0022857//transmembrane transporter activity	GO:0003333//amino acid transmembrane transport;GO:0006865//amino acid transport;GO:0051321//meiotic cell cycle;GO:0055085//transmembrane transport
SPCC622.13c	253	156	132	1694	901	1405	2.28	1.45	1.24	16.01	10.07	12.57	1.65667	12.8833	2.95915	1.28567e-15	5.27537e-14	tti1	Tel Two Interacting protein 1 [Source:PomBase;Acc:SPCC622.13c]	-	-	-	-	GO:0005737//cytoplasm;GO:0031931//TORC1 complex;GO:0031932//TORC2 complex;GO:0070209//ASTRA complex	GO:0005515//protein binding	GO:0006338//chromatin remodeling;GO:0032006//regulation of TOR signaling
SPCC4G3.03	166	106	114	919	731	1146	3.25	2.14	2.32	18.87	17.76	22.27	2.57	19.6333	2.93346	1.5393e-15	6.21659e-14	SPCC4G3.03	WD40/YVTN repeat-like protein [Source:PomBase;Acc:SPCC4G3.03]	-	-	-	-	GO:0005634//nucleus;GO:0005737//cytoplasm;GO:0005829//cytosol;GO:0032991//macromolecular complex	GO:0003674//molecular_function;GO:0005515//protein binding	GO:0008150//biological_process
SPBC19C7.03	84	59	89	672	255	479	0.65	0.47	0.72	5.47	2.46	3.69	0.613333	3.87333	2.65883	1.61422e-15	6.46824e-14	cyr1	adenylate cyclase [Source:PomBase;Acc:SPBC19C7.03]	Metabolism;Cellular Processes	Nucleotide metabolism;Cell growth and death	ko00230//Purine metabolism;ko04113//Meiosis - yeast	K01768;K01768	GO:0005737//cytoplasm;GO:0005886//plasma membrane	GO:0000166//nucleotide binding;GO:0000287//magnesium ion binding;GO:0003824//catalytic activity;GO:0004016//adenylate cyclase activity;GO:0005515//protein binding;GO:0005524//ATP binding;GO:0016829//lyase activity;GO:0016849//phosphorus-oxygen lyase activity;GO:0030145//manganese ion binding;GO:0046872//metal ion binding	GO:0000433//negative regulation of transcription from RNA polymerase II promoter by glucose;GO:0006171//cAMP biosynthetic process;GO:0007165//signal transduction;GO:0009190//cyclic nucleotide biosynthetic process;GO:0010515//negative regulation of induction of conjugation with cellular fusion;GO:0010619//adenylate cyclase-activating glucose-activated G-protein coupled receptor signaling pathway;G…
SPAC32A11.02c	65	43	70	2115	264	707	0.91	0.62	1.02	31.09	4.59	9.84	0.85	15.1733	4.15793	1.93766e-15	7.70407e-14	SPAC32A11.02c	conserved fungal protein [Source:PomBase;Acc:SPAC32A11.02c]	-	-	-	-	GO:0005575//cellular_component	GO:0003674//molecular_function	GO:0008150//biological_process
SPAC1039.09	248	258	401	3843	2190	1383	3.23	3.46	5.43	52.41	35.34	17.86	4.04	35.2033	3.12328	2.66073e-15	1.03386e-13	isp5	amino acid permease Isp5 [Source:PomBase;Acc:SPAC1039.09]	-	-	-	-	GO:0005783//endoplasmic reticulum;GO:0016020//membrane;GO:0016021//integral component of membrane	GO:0015171//amino acid transmembrane transporter activity;GO:0022857//transmembrane transporter activity	GO:0003333//amino acid transmembrane transport;GO:0006865//amino acid transport;GO:0055085//transmembrane transport
SPCC290.02	168	171	229	116	36	76	5.09	5.33	7.21	3.68	1.35	2.28	5.87667	2.43667	-1.27009	3.40142e-15	1.31172e-13	rpc34	DNA-directed RNA polymerase III complex subunit Rpc34 (predicted) [Source:PomBase;Acc:SPCC290.02]	Metabolism;Metabolism;Metabolism;Genetic Information Processing	Global and overview maps;Nucleotide metabolism;Nucleotide metabolism;Transcription	ko01100//Metabolic pathways;ko00230//Purine metabolism;ko00240//Pyrimidine metabolism;ko03020//RNA polymerase	K03025;K03025;K03025;K03025	GO:0005634//nucleus;GO:0005666//DNA-directed RNA polymerase III complex;GO:0005829//cytosol	GO:0001056//RNA polymerase III activity;GO:0003899//DNA-directed RNA polymerase activity	GO:0006383//transcription from RNA polymerase III promoter
SPBC651.01c	5795	9159	12049	5823	2687	3745	111.36	181.11	240.71	117.25	64.01	71.38	177.727	84.2133	-1.07754	3.84922e-15	1.47333e-13	nog1	GTP binding protein Nog1 (predicted) [Source:PomBase;Acc:SPBC651.01c]	Genetic Information Processing	Translation	ko03008//Ribosome biogenesis in eukaryotes	K06943	GO:0005634//nucleus;GO:0005730//nucleolus;GO:0072686//mitotic spindle	GO:0000166//nucleotide binding;GO:0005525//GTP binding	GO:0000054//ribosomal subunit export from nucleus;GO:0042254//ribosome biogenesis
SPBC1685.12c	517	394	533	2632	2371	3205	7.49	5.87	8.02	39.96	42.58	46.07	7.12667	42.87	2.58867	4.58711e-15	1.74276e-13	SPBC1685.12c	dubious [Source:PomBase;Acc:SPBC1685.12c]	-	-	-	-	-	-	-
SPAC6G10.03c	661	665	858	3544	2271	3008	12.69	13.14	17.13	71.3	54.05	57.28	14.32	60.8767	2.08786	4.99019e-15	1.88196e-13	cld1	mitochondrial cardiolipin-specific phospholipase Cld1 (predicted) [Source:PomBase;Acc:SPAC6G10.03c]	Metabolism	Lipid metabolism	ko00564//Glycerophospholipid metabolism	K13535	GO:0005737//cytoplasm;GO:0005739//mitochondrion;GO:0005743//mitochondrial inner membrane;GO:0005783//endoplasmic reticulum;GO:0005794//Golgi apparatus	GO:0004623//phospholipase A2 activity;GO:0016787//hydrolase activity;GO:0052689//carboxylic ester hydrolase activity	GO:0007006//mitochondrial membrane organization;GO:0032048//cardiolipin metabolic process;GO:0035965//cardiolipin acyl-chain remodeling;GO:0055088//lipid homeostasis
SPAC3C7.05c	185	124	216	1421	568	842	4.15	2.86	5.03	33.37	15.78	18.72	4.01333	22.6233	2.49494	5.34247e-15	1.98562e-13	mug191	alpha-1,6- mannanase (predicted) [Source:PomBase;Acc:SPAC3C7.05c]	-	-	-	-	GO:0005634//nucleus;GO:0005737//cytoplasm;GO:0005829//cytosol;GO:0031362//anchored component of external side of plasma membrane	GO:0003824//catalytic activity;GO:0008496//mannan endo-1,6-alpha-mannosidase activity	GO:0009272//fungal-type cell wall biogenesis;GO:0051321//meiotic cell cycle;GO:0051692//cellular oligosaccharide catabolic process
SPAC140.02	10597	10603	17792	9871	3206	4471	220.88	227.41	385.53	215.58	82.83	92.43	277.94	130.28	-1.09316	5.45876e-15	1.99985e-13	gar2	nucleolar protein required for rRNA processing [Source:PomBase;Acc:SPAC140.02]	-	-	-	-	GO:0001651//dense fibrillar component;GO:0005634//nucleus;GO:0005730//nucleolus;GO:0005732//small nucleolar ribonucleoprotein complex;GO:1990904//ribonucleoprotein complex	GO:0003676//nucleic acid binding;GO:0003723//RNA binding;GO:0003729//mRNA binding	GO:0006364//rRNA processing;GO:0006397//mRNA processing;GO:0042254//ribosome biogenesis
SPAC977.14c	876	792	934	4605	1983	3444	28.85	26.82	31.97	158.86	80.93	112.46	29.2133	117.417	2.00694	5.80564e-15	2.11185e-13	SPAC977.14c	aldo/keto reductase, predicted calcium channel regulator [Source:PomBase;Acc:SPAC977.14c]	-	-	-	-	GO:0005634//nucleus;GO:0005737//cytoplasm;GO:0005829//cytosol	GO:0016491//oxidoreductase activity	GO:0055114//oxidation-reduction process;GO:0071805//potassium ion transmembrane transport
SPBC21C3.19	3150	2616	1883	18897	12416	17133	142.47	121.75	88.53	895.5	696.07	768.56	117.583	786.71	2.74215	5.91105e-15	2.12062e-13	SPBC21C3.19	SBDS family protein Rtc3 (predicted) [Source:PomBase;Acc:SPBC21C3.19]	-	-	-	-	GO:0005634//nucleus;GO:0005737//cytoplasm;GO:0005829//cytosol	GO:0003674//molecular_function	GO:0042254//ribosome biogenesis
SPAC4D7.02c	332	292	437	1934	1237	1507	9.35	8.46	12.79	57.06	43.18	42.09	10.2	47.4433	2.21764	6.00281e-15	2.12662e-13	pgc1	phosphatidylglycerol phospholipase C Pgc1 (predicted) [Source:PomBase;Acc:SPAC4D7.02c]	Metabolism	Lipid metabolism	ko00564//Glycerophospholipid metabolism	K18694	GO:0005739//mitochondrion;GO:0005783//endoplasmic reticulum;GO:0016020//membrane;GO:0016021//integral component of membrane;GO:0031966//mitochondrial membrane	GO:0008081//phosphoric diester hydrolase activity;GO:0016787//hydrolase activity;GO:0034479//phosphatidylglycerol phospholipase C activity	GO:0006629//lipid metabolic process;GO:0006644//phospholipid metabolic process;GO:0046475//glycerophospholipid catabolic process
SPCC757.07c	4425	4611	3233	28320	17071	23455	85.23	91.39	64.73	571.52	407.56	448.07	80.45	475.717	2.56394	6.01209e-15	2.12662e-13	ctt1	catalase [Source:PomBase;Acc:SPCC757.07c]	Metabolism;Metabolism;Metabolism;Environmental Information Processing;Cellular Processes;Metabolism;Metabolism	Global and overview maps;Global and overview maps;Global and overview maps;Signal transduction;Transport and catabolism;Carbohydrate metabolism;Amino acid metabolism	ko01110//Biosynthesis of secondary metabolites;ko01130//Biosynthesis of antibiotics;ko01200//Carbon metabolism;ko04011//MAPK signaling pathway - yeast;ko04146//Peroxisome;ko00630//Glyoxylate and dicarboxylate metabolism;ko00380//Tryptophan metabolism	K03781;K03781;K03781;K03781;K03781;K03781;K03781	GO:0005759//mitochondrial matrix;GO:0005777//peroxisome;GO:0005782//peroxisomal matrix	GO:0004096//catalase activity;GO:0004601//peroxidase activity;GO:0016491//oxidoreductase activity;GO:0020037//heme binding;GO:0046872//metal ion binding	GO:0006979//response to oxidative stress;GO:0042542//response to hydrogen peroxide;GO:0042744//hydrogen peroxide catabolic process;GO:0055114//oxidation-reduction process;GO:0061692//cellular detoxification of hydrogen peroxide
SPAC1F8.04c	42	30	77	421	290	511	1.16	0.85	2.21	12.16	9.91	13.98	1.40667	12.0167	3.09468	7.61178e-15	2.67403e-13	SPAC1F8.04c	hydrolase (predicted) [Source:PomBase;Acc:SPAC1F8.04c]	-	-	-	-	GO:0005634//nucleus;GO:0005829//cytosol	GO:0016787//hydrolase activity;GO:0016810//hydrolase activity, acting on carbon-nitrogen (but not peptide) bonds;GO:0046872//metal ion binding	GO:0008150//biological_process
SPAC23C11.06c	4061	2789	4042	19352	14943	19822	87.96	62.16	91.01	439.18	401.2	425.83	80.3767	422.07	2.39263	8.04078e-15	2.80552e-13	SPAC23C11.06c	hydrolase (inferred_from_context) [Source:PomBase;Acc:SPAC23C11.06c]	-	-	-	-	GO:0005737//cytoplasm;GO:0016020//membrane;GO:0016021//integral component of membrane;GO:0071627//integral component of fungal-type vacuolar membrane	GO:0016787//hydrolase activity	GO:0008150//biological_process
SPCC1739.02c	169	134	88	2	0	0	6.82	5.59	3.7	0.09	0	0	5.37	0.03	-7.48382	8.51561e-15	2.95112e-13	mrpl22	mitochondrial ribosomal protein subunit L22 (predicted) [Source:PomBase;Acc:SPCC1739.02c]	-	-	-	-	GO:0005737//cytoplasm;GO:0005739//mitochondrion;GO:0005762//mitochondrial large ribosomal subunit;GO:0005840//ribosome;GO:0015934//large ribosomal subunit	GO:0003735//structural constituent of ribosome	GO:0006412//translation;GO:0032543//mitochondrial translation;GO:0042255//ribosome assembly
SPAC26F1.11	5	5	4	190	61	115	0.11	0.12	0.09	4.51	1.71	2.59	0.106667	2.93667	4.783	1.1613e-14	3.97088e-13	SPAC26F1.11	dubious [Source:PomBase;Acc:SPAC26F1.11]	-	-	-	-	-	-	-
SPAC19D5.01	277	227	317	1926	685	1348	4.16	3.51	4.95	30.31	12.75	20.08	4.20667	21.0467	2.32284	1.22716e-14	4.16829e-13	pyp2	tyrosine phosphatase Pyp2 [Source:PomBase;Acc:SPAC19D5.01]	-	-	-	-	GO:0005634//nucleus;GO:0005737//cytoplasm;GO:0005739//mitochondrion;GO:0005829//cytosol	GO:0004721//phosphoprotein phosphatase activity;GO:0004725//protein tyrosine phosphatase activity;GO:0005515//protein binding;GO:0016787//hydrolase activity;GO:0016791//phosphatase activity;GO:0033550//MAP kinase tyrosine phosphatase activity	GO:0006470//protein dephosphorylation;GO:0007049//cell cycle;GO:0010972//negative regulation of G2/M transition of mitotic cell cycle;GO:0016311//dephosphorylation;GO:0032873//negative regulation of stress-activated MAPK cascade;GO:0035335//peptidyl-tyrosine dephosphorylation;GO:0051301//cell division;GO:0071470//cellular response to osmotic stress;GO:1990264//peptidyl-tyrosine dephosphorylation …
SPAC11D3.01c	10	12	26	205	144	181	0.92	1.13	2.48	19.72	16.39	16.48	1.51	17.53	3.53721	1.49622e-14	5.04874e-13	SPAC11D3.01c	conserved fungal protein [Source:PomBase;Acc:SPAC11D3.01c]	-	-	-	-	GO:0005634//nucleus;GO:0005829//cytosol	GO:0003674//molecular_function	GO:0008150//biological_process
SPAC212.08c	15	11	52	675	194	323	0.52	0.4	1.9	24.89	8.46	11.27	0.94	14.8733	3.98392	1.86983e-14	6.26821e-13	SPAC212.08c	S. pombe specific GPI anchored protein family 1 [Source:PomBase;Acc:SPAC212.08c]	-	-	-	-	GO:0005783//endoplasmic reticulum;GO:0005886//plasma membrane;GO:0016020//membrane;GO:0031225//anchored component of membrane;GO:0031362//anchored component of external side of plasma membrane	GO:0003674//molecular_function	GO:0008150//biological_process
SPAPB1A10.14	836	688	1119	184	243	300	22.8	19.31	31.73	5.26	8.22	8.12	24.6133	7.2	-1.77337	2.07561e-14	6.91286e-13	pof15	F-box protein (predicted) [Source:PomBase;Acc:SPAPB1A10.14]	-	-	-	-	GO:0000151//ubiquitin ligase complex	GO:0030674//protein binding, bridging	GO:0016567//protein ubiquitination;GO:0032446//protein modification by small protein conjugation
SPAC22H12.01c	72	127	109	719	554	901	2.44	4.44	3.86	25.59	23.31	30.34	3.58	26.4133	2.88323	2.45465e-14	8.07046e-13	mug35	Schizosaccharomyces specific protein Mug35 [Source:PomBase;Acc:SPAC22H12.01c]	-	-	-	-	GO:0005737//cytoplasm;GO:0005829//cytosol	GO:0003674//molecular_function	GO:0008150//biological_process;GO:0051321//meiotic cell cycle
SPBC1348.02	61	15	53	946	238	535	1.42	0.35	1.28	23.14	6.87	12.39	1.01667	14.1333	3.79718	2.74154e-14	8.95628e-13	SPBC1348.02	S. pombe specific 5Tm protein family [Source:PomBase;Acc:SPBC1348.02]	-	-	-	-	-	-	-
SPCC965.07c	485	650	1202	7462	3364	4166	11.69	16.13	30.13	188.51	100.54	99.63	19.3167	129.56	2.7457	2.9816e-14	9.67887e-13	gst2	glutathione S-transferase Gst2 [Source:PomBase;Acc:SPCC965.07c]	Metabolism	Metabolism of other amino acids	ko00480//Glutathione metabolism	K00799	GO:0005634//nucleus;GO:0005737//cytoplasm;GO:0005829//cytosol	GO:0004364//glutathione transferase activity;GO:0005515//protein binding;GO:0016740//transferase activity	GO:1990748//cellular detoxification
SPAC4A8.04	3765	3555	4779	20749	16739	18324	74.02	71.92	97.68	427.43	407.94	357.32	81.2067	397.563	2.29151	3.08375e-14	9.88534e-13	isp6	vacuolar serine protease Isp6 [Source:PomBase;Acc:SPAC4A8.04]	Cellular Processes	Transport and catabolism	ko04138//Autophagy - yeast	K01336	GO:0000324//fungal-type vacuole;GO:0005615//extracellular space;GO:0005794//Golgi apparatus	GO:0004175//endopeptidase activity;GO:0004252//serine-type endopeptidase activity;GO:0008233//peptidase activity;GO:0008236//serine-type peptidase activity;GO:0016787//hydrolase activity	GO:0000747//conjugation with cellular fusion;GO:0006508//proteolysis;GO:0006914//autophagy;GO:0007033//vacuole organization
SPBC17D1.06	1913	1818	2304	1457	347	487	35.47	34.68	44.41	28.3	7.97	8.96	38.1867	15.0767	-1.34075	3.32217e-14	1.05181e-12	dbp3	ATP-dependent RNA helicase Dbp3 (predicted) [Source:PomBase;Acc:SPBC17D1.06]	-	-	-	-	GO:0005634//nucleus;GO:0005730//nucleolus	GO:0000166//nucleotide binding;GO:0003676//nucleic acid binding;GO:0003723//RNA binding;GO:0003724//RNA helicase activity;GO:0004386//helicase activity;GO:0005524//ATP binding;GO:0016787//hydrolase activity	GO:0006364//rRNA processing;GO:0042254//ribosome biogenesis
SPCC16C4.08c	294	302	523	243	73	149	7.79	8.24	14.41	6.75	2.4	3.92	10.1467	4.35667	-1.21971	3.74136e-14	1.17727e-12	skb15	p21 activated protein kinase inhibitor Skb15 [Source:PomBase;Acc:SPCC16C4.08c]	-	-	-	-	GO:0005634//nucleus;GO:0030685//nucleolar preribosome	GO:0004860//protein kinase inhibitor activity;GO:0005515//protein binding	GO:0006469//negative regulation of protein kinase activity;GO:0032956//regulation of actin cytoskeleton organization;GO:0042254//ribosome biogenesis;GO:0070507//regulation of microtubule cytoskeleton organization
SPCC16A11.05c	204	188	200	136	48	84	13.21	12.53	13.46	9.23	3.85	5.39	13.0667	6.15667	-1.08567	3.8759e-14	1.21216e-12	dim1	U4/U6 x U5 tri-snRNP complex subunit Dim1 [Source:PomBase;Acc:SPCC16A11.05c]	Genetic Information Processing	Transcription	ko03040//Spliceosome	K12859	GO:0005634//nucleus;GO:0005682//U5 snRNP;GO:0046540//U4/U6 x U5 tri-snRNP complex	GO:0003674//molecular_function	GO:0000398//mRNA splicing, via spliceosome;GO:0006397//mRNA processing;GO:0008380//RNA splicing;GO:0045292//mRNA cis splicing, via spliceosome
SPAC821.09	2265	2196	4244	513	749	851	26.25	26.19	51.13	6.23	10.76	9.78	34.5233	8.92333	-1.95192	7.79045e-14	2.39265e-12	eng1	endo-1,3-beta-glucanase Eng1 [Source:PomBase;Acc:SPAC821.09]	-	-	-	-	GO:0000936//primary cell septum;GO:0009986//cell surface;GO:0030428//cell septum;GO:0043187//cell septum surface;GO:1990819//actin fusion focus	GO:0016787//hydrolase activity;GO:0016798//hydrolase activity, acting on glycosyl bonds;GO:0030246//carbohydrate binding;GO:0030247//polysaccharide binding;GO:0042973//glucan endo-1,3-beta-D-glucosidase activity;GO:0052861//glucan endo-1,3-beta-glucanase activity, C-3 substituted reducing group;GO:0052862//glucan endo-1,4-beta-glucanase activity, C-3 substituted reducing group	GO:0007049//cell cycle;GO:0008152//metabolic process;GO:0030994//primary cell septum disassembly;GO:0044347//cell wall polysaccharide catabolic process;GO:0051301//cell division;GO:1904541//fungal-type cell wall disassembly involved in conjugation with cellular fusion
SPBC1685.14c	118	91	107	644	354	526	1.65	1.31	1.55	9.42	6.13	7.28	1.50333	7.61	2.33973	7.86527e-14	2.40125e-12	SPBC1685.14c	Vid27 family protein [Source:PomBase;Acc:SPBC1685.14c]	-	-	-	-	GO:0005634//nucleus;GO:0005635//nuclear envelope;GO:0005737//cytoplasm;GO:0005829//cytosol	GO:0003674//molecular_function;GO:0005515//protein binding	GO:0008150//biological_process
SPCC16A11.08	103	93	121	606	315	504	2.01	1.87	2.46	12.41	7.63	9.77	2.11333	9.93667	2.23324	1.46712e-13	4.37493e-12	atg20	autophagy associated sorting nexin Atg20 (predicted) [Source:PomBase;Acc:SPCC16A11.08]	-	-	-	-	GO:0000407//pre-autophagosomal structure;GO:0005737//cytoplasm;GO:0005768//endosome;GO:0005829//cytosol;GO:0010008//endosome membrane;GO:0016020//membrane;GO:0034045//pre-autophagosomal structure membrane	GO:0005515//protein binding;GO:0008289//lipid binding;GO:0032266//phosphatidylinositol-3-phosphate binding;GO:0035091//phosphatidylinositol binding	GO:0000422//mitophagy;GO:0006914//autophagy;GO:0015031//protein transport;GO:0034498//early endosome to Golgi transport;GO:0061709//reticulophagy
SPAC57A7.05	196	138	160	974	931	1153	1.12	0.81	0.95	5.85	6.61	6.56	0.96	6.34	2.72338	1.57613e-13	4.67283e-12	SPAC57A7.05	conserved protein [Source:PomBase;Acc:SPAC57A7.05]	-	-	-	-	GO:0005783//endoplasmic reticulum;GO:0016020//membrane;GO:0016021//integral component of membrane	GO:0022857//transmembrane transporter activity	GO:0055085//transmembrane transport
SPAC9E9.12c	213	220	249	1172	751	951	1.91	2.03	2.32	10.99	8.33	8.44	2.08667	9.25333	2.14877	1.88218e-13	5.5164e-12	ybt1	ABC transmembrane transporter Ybt1 [Source:PomBase;Acc:SPAC9E9.12c]	-	-	-	-	GO:0005783//endoplasmic reticulum;GO:0016020//membrane;GO:0016021//integral component of membrane	GO:0000166//nucleotide binding;GO:0005524//ATP binding;GO:0016887//ATPase activity;GO:0042626//ATPase activity, coupled to transmembrane movement of substances	GO:0055085//transmembrane transport
SPCC5E4.04	57	35	56	563	206	277	0.4	0.25	0.41	4.11	1.78	1.91	0.353333	2.6	2.87941	2.71574e-13	7.86951e-12	cut1	separase/separin [Source:PomBase;Acc:SPCC5E4.04]	Cellular Processes;Cellular Processes	Cell growth and death;Cell growth and death	ko04111//Cell cycle - yeast;ko04113//Meiosis - yeast	K02365;K02365	GO:0005634//nucleus;GO:0005737//cytoplasm;GO:0005829//cytosol;GO:0044732//mitotic spindle pole body;GO:0072686//mitotic spindle;GO:1990023//mitotic spindle midzone;GO:1990520//separase-securin complex	GO:0004175//endopeptidase activity;GO:0004197//cysteine-type endopeptidase activity;GO:0005515//protein binding;GO:0008233//peptidase activity;GO:0008234//cysteine-type peptidase activity;GO:0016787//hydrolase activity	GO:0006508//proteolysis;GO:0006974//cellular response to DNA damage stimulus;GO:0007049//cell cycle;GO:0007059//chromosome segregation;GO:0051301//cell division;GO:0051306//mitotic sister chromatid separation;GO:0051307//meiotic chromosome separation
SPAC688.04c	1938	1680	1645	8980	5761	7545	64.01	57.09	56.48	310.75	235.85	247.15	59.1933	264.583	2.16022	3.95096e-13	1.1258e-11	gst3	glutathione S-transferase Gst3 [Source:PomBase;Acc:SPAC688.04c]	Metabolism	Metabolism of other amino acids	ko00480//Glutathione metabolism	K00799	GO:0005737//cytoplasm;GO:0005783//endoplasmic reticulum	GO:0004364//glutathione transferase activity;GO:0004602//glutathione peroxidase activity;GO:0005515//protein binding;GO:0016740//transferase activity;GO:0043295//glutathione binding	GO:0006749//glutathione metabolic process;GO:0019430//removal of superoxide radicals
SPAC22F8.12c	66	42	59	4	0	0	0.82	0.53	0.76	0.05	0	0	0.703333	0.0166667	-5.39917	4.06195e-13	1.15104e-11	shf1	small histone ubiquitination factor Shf1 [Source:PomBase;Acc:SPAC22F8.12c]	-	-	-	-	GO:0005634//nucleus;GO:0005737//cytoplasm;GO:0005816//spindle pole body;GO:0005829//cytosol;GO:0005856//cytoskeleton;GO:0033503//HULC complex	GO:0003674//molecular_function	GO:0006325//chromatin organization;GO:0006342//chromatin silencing;GO:0071894//histone H2B conserved C-terminal lysine ubiquitination
SPAC29B12.07	594	409	504	3240	1994	2064	3.87	2.74	3.42	22.14	16.12	13.35	3.34333	17.2033	2.36333	4.57477e-13	1.28923e-11	sec16	multidomain vesicle coat component Sec16 (predicted) [Source:PomBase;Acc:SPAC29B12.07]	-	-	-	-	GO:0000139//Golgi membrane;GO:0005737//cytoplasm;GO:0005783//endoplasmic reticulum;GO:0005789//endoplasmic reticulum membrane;GO:0012507//ER to Golgi transport vesicle membrane;GO:0016020//membrane;GO:0030127//COPII vesicle coat;GO:0070971//endoplasmic reticulum exit site	GO:0003674//molecular_function	GO:0006886//intracellular protein transport;GO:0006901//vesicle coating;GO:0006914//autophagy;GO:0007029//endoplasmic reticulum organization;GO:0007030//Golgi organization;GO:0015031//protein transport;GO:0016192//vesicle-mediated transport;GO:0048208//COPII vesicle coating;GO:0070863//positive regulation of protein exit from endoplasmic reticulum;GO:0070973//protein localization to endoplasmic r…
SPAC19B12.13	90	98	165	976	353	618	1.59	1.78	3.04	18.12	7.77	10.87	2.13667	12.2533	2.51974	5.10851e-13	1.424e-11	cox1102	cytochrome c oxidase assembly protein Cox1102/ mitochondrial ribosomal protein Rsm2202, fusion protein (predicted) [Source:PomBase;Acc:SPAC19B12.13]	Metabolism;Metabolism	Global and overview maps;Energy metabolism	ko01100//Metabolic pathways;ko00190//Oxidative phosphorylation	K02258;K02258	GO:0005739//mitochondrion;GO:0005743//mitochondrial inner membrane;GO:0005759//mitochondrial matrix;GO:0005763//mitochondrial small ribosomal subunit;GO:0005840//ribosome;GO:0016020//membrane;GO:0016021//integral component of membrane;GO:0031304//intrinsic component of mitochondrial inner membrane	GO:0005507//copper ion binding;GO:0008168//methyltransferase activity;GO:0016740//transferase activity	GO:0006412//translation;GO:0032259//methylation;GO:0032543//mitochondrial translation;GO:0033617//mitochondrial respiratory chain complex IV assembly
SPAC9E9.09c	2850	3569	4004	17343	17087	20808	63.64	82	92.94	405.76	472.94	460.83	79.5267	446.51	2.48918	5.15595e-13	1.42945e-11	atd1	aldehyde dehydrogenase (predicted) [Source:PomBase;Acc:SPAC9E9.09c]	Metabolism;Metabolism;Metabolism;Metabolism;Metabolism;Metabolism;Metabolism;Metabolism;Metabolism;Metabolism;Metabolism;Metabolism;Metabolism	Global and overview maps;Global and overview maps;Global and overview maps;Carbohydrate metabolism;Carbohydrate metabolism;Amino acid metabolism;Lipid metabolism;Amino acid metabolism;Amino acid metabolism;Amino acid metabolism;Metabolism of other amino acids;Lipid metabolism;Amino acid metabolism	ko01100//Metabolic pathways;ko01110//Biosynthesis of secondary metabolites;ko01130//Biosynthesis of antibiotics;ko00010//Glycolysis / Gluconeogenesis;ko00620//Pyruvate metabolism;ko00330//Arginine and proline metabolism;ko00561//Glycerolipid metabolism;ko00310//Lysine degradation;ko00340//Histidine metabolism;ko00380//Tryptophan metabolism;ko00410//beta-Alanine metabolism;ko00071//Fatty acid degr…	K00128;K00128;K00128;K00128;K00128;K00128;K00128;K00128;K00128;K00128;K00128;K00128;K00128	GO:0005634//nucleus;GO:0005737//cytoplasm;GO:0005759//mitochondrial matrix;GO:0005794//Golgi apparatus;GO:0005829//cytosol	GO:0004029//aldehyde dehydrogenase (NAD) activity;GO:0004030//aldehyde dehydrogenase [NAD(P)+] activity;GO:0016491//oxidoreductase activity;GO:0016620//oxidoreductase activity, acting on the aldehyde or oxo group of donors, NAD or NADP as acceptor	GO:0006068//ethanol catabolic process;GO:0006090//pyruvate metabolic process;GO:0006740//NADPH regeneration;GO:0019413//acetate biosynthetic process;GO:0055114//oxidation-reduction process
SPBP8B7.16c	3330	5036	7886	3775	1250	1832	78.08	121.51	192.23	92.74	36.33	42.61	130.607	57.2267	-1.19047	7.73614e-13	2.11057e-11	dbp2	ATP-dependent RNA helicase Dbp2 [Source:PomBase;Acc:SPBP8B7.16c]	Genetic Information Processing	Transcription	ko03040//Spliceosome	K12823	GO:0005634//nucleus;GO:0005730//nucleolus;GO:0005737//cytoplasm;GO:0005829//cytosol;GO:1990904//ribonucleoprotein complex	GO:0000166//nucleotide binding;GO:0003676//nucleic acid binding;GO:0003723//RNA binding;GO:0003724//RNA helicase activity;GO:0004386//helicase activity;GO:0005524//ATP binding;GO:0016787//hydrolase activity	GO:0000184//nuclear-transcribed mRNA catabolic process, nonsense-mediated decay;GO:0006364//rRNA processing;GO:0042254//ribosome biogenesis
SPAC1F5.11c	52	20	34	633	166	302	0.19	0.08	0.13	2.48	0.77	1.12	0.133333	1.45667	3.44956	1.15506e-12	3.10172e-11	tra2	NuA4 complex phosphatidylinositol pseudokinase complex subunit Tra2 [Source:PomBase;Acc:SPAC1F5.11c]	-	-	-	-	GO:0000123//histone acetyltransferase complex;GO:0005634//nucleus;GO:0035267//NuA4 histone acetyltransferase complex	GO:0005515//protein binding;GO:0016301//kinase activity;GO:0016740//transferase activity	GO:0006281//DNA repair;GO:0016310//phosphorylation;GO:0016573//histone acetylation
SPAC167.03c	2	0	2	215	86	78	0.02	0	0.02	3.28	1.54	1.12	0.0133333	1.98	7.21432	1.17576e-12	3.14087e-11	snu66	U4/U6 x U5 tri-snRNP complex subunit Snu66 [Source:PomBase;Acc:SPAC167.03c]	Genetic Information Processing	Transcription	ko03040//Spliceosome	K11984	GO:0005634//nucleus;GO:0005681//spliceosomal complex;GO:0046540//U4/U6 x U5 tri-snRNP complex	GO:0005515//protein binding	GO:0000398//mRNA splicing, via spliceosome;GO:0000481//maturation of 5S rRNA;GO:0006397//mRNA processing;GO:0008380//RNA splicing;GO:0045292//mRNA cis splicing, via spliceosome
SPCC16A11.15c	297	245	233	1385	899	1380	12.24	10.39	9.98	59.79	45.92	56.4	10.87	54.0367	2.31359	1.40759e-12	3.7407e-11	SPCC16A11.15c	Schizosaccharomyces specific protein [Source:PomBase;Acc:SPCC16A11.15c]	-	-	-	-	GO:0005634//nucleus;GO:0005829//cytosol	GO:0003674//molecular_function	GO:0008150//biological_process
SPBC582.10c	14	18	18	177	105	146	0.21	0.27	0.28	2.75	1.93	2.15	0.253333	2.27667	3.16781	1.4821e-12	3.89831e-11	SPBC582.10c	ATP-dependent DNA helicase Rhp16b (predicted) [Source:PomBase;Acc:SPBC582.10c]	-	-	-	-	GO:0000113//nucleotide-excision repair factor 4 complex;GO:0005634//nucleus;GO:0005737//cytoplasm;GO:0005829//cytosol	GO:0000166//nucleotide binding;GO:0003677//DNA binding;GO:0003684//damaged DNA binding;GO:0004386//helicase activity;GO:0005524//ATP binding;GO:0008094//DNA-dependent ATPase activity;GO:0016787//hydrolase activity	GO:0006289//nucleotide-excision repair
SPAC25A8.03c	33	39	48	314	161	224	0.73	0.89	1.11	7.29	4.42	4.92	0.91	5.54333	2.60682	1.70231e-12	4.45467e-11	SPAC25A8.03c	DUF185 protein, mitochondrial [Source:PomBase;Acc:SPAC25A8.03c]	-	-	-	-	GO:0005739//mitochondrion	GO:0008168//methyltransferase activity;GO:0016274//protein-arginine N-methyltransferase activity;GO:0016740//transferase activity;GO:0035243//protein-arginine omega-N symmetric methyltransferase activity	GO:0008150//biological_process;GO:0019918//peptidyl-arginine methylation, to symmetrical-dimethyl arginine;GO:0032259//methylation;GO:0035246//peptidyl-arginine N-methylation
SPBC359.04c	79	109	57	13	9	21	1.02	1.45	0.77	0.18	0.14	0.27	1.08	0.196667	-2.45721	1.90949e-12	4.97146e-11	pfl7	cell surface glycoprotein (predicted), DIPSY family [Source:PomBase;Acc:SPBC359.04c]	-	-	-	-	GO:0009986//cell surface;GO:0010339//external side of cell wall	-	GO:0043689//cell-cell adhesion involved in flocculation
SPAC1952.13	247	241	214	1445	613	1090	4.56	4.58	4.11	27.97	14.04	19.97	4.41667	20.66	2.22581	1.96866e-12	5.09964e-11	ned1	lipin, phosphatidate phosphatase Ned1 [Source:PomBase;Acc:SPAC1952.13]	Metabolism;Metabolism;Metabolism;Metabolism	Global and overview maps;Global and overview maps;Lipid metabolism;Lipid metabolism	ko01100//Metabolic pathways;ko01110//Biosynthesis of secondary metabolites;ko00564//Glycerophospholipid metabolism;ko00561//Glycerolipid metabolism	K15728;K15728;K15728;K15728	GO:0005634//nucleus;GO:0005829//cytosol	GO:0000287//magnesium ion binding;GO:0005515//protein binding;GO:0008195//phosphatidate phosphatase activity	GO:0007029//endoplasmic reticulum organization;GO:0009062//fatty acid catabolic process;GO:0016311//dephosphorylation;GO:0019432//triglyceride biosynthetic process;GO:0071763//nuclear membrane organization
SPAC1782.09c	62	71	62	510	234	314	1.59	1.87	1.65	13.69	7.43	7.98	1.70333	9.7	2.50962	1.98508e-12	5.11631e-11	clp1	Cdc14-related protein phosphatase Clp1/Flp1 [Source:PomBase;Acc:SPAC1782.09c]	Cellular Processes;Cellular Processes	Cell growth and death;Cell growth and death	ko04111//Cell cycle - yeast;ko04113//Meiosis - yeast	K06639;K06639	GO:0000776//kinetochore;GO:0000778//condensed nuclear chromosome kinetochore;GO:0000922//spindle pole;GO:0005634//nucleus;GO:0005654//nucleoplasm;GO:0005730//nucleolus;GO:0005737//cytoplasm;GO:0005816//spindle pole body;GO:0005826//actomyosin contractile ring;GO:0005856//cytoskeleton;GO:0030428//cell septum;GO:0032153//cell division site;GO:0044732//mitotic spindle pole body;GO:0072686//mitotic s…	GO:0004721//phosphoprotein phosphatase activity;GO:0004722//protein serine/threonine phosphatase activity;GO:0004725//protein tyrosine phosphatase activity;GO:0005515//protein binding;GO:0008138//protein tyrosine/serine/threonine phosphatase activity;GO:0016787//hydrolase activity;GO:0016791//phosphatase activity	GO:0000226//microtubule cytoskeleton organization;GO:0000278//mitotic cell cycle;GO:0000917//barrier septum assembly;GO:0006470//protein dephosphorylation;GO:0006974//cellular response to DNA damage stimulus;GO:0007049//cell cycle;GO:0007096//regulation of exit from mitosis;GO:0010972//negative regulation of G2/M transition of mitotic cell cycle;GO:0016311//dephosphorylation;GO:0031031//positive …
SPAC3G9.11c	248	248	351	1415	1103	1291	4.24	4.36	6.24	25.34	23.37	21.88	4.94667	23.53	2.24997	2.03066e-12	5.20762e-11	pdc201	pyruvate decarboxylase (predicted) [Source:PomBase;Acc:SPAC3G9.11c]	Metabolism;Metabolism;Metabolism	Global and overview maps;Global and overview maps;Carbohydrate metabolism	ko01100//Metabolic pathways;ko01110//Biosynthesis of secondary metabolites;ko00010//Glycolysis / Gluconeogenesis	K01568;K01568;K01568	GO:0005634//nucleus;GO:0005737//cytoplasm;GO:0005829//cytosol	GO:0000287//magnesium ion binding;GO:0003824//catalytic activity;GO:0004737//pyruvate decarboxylase activity;GO:0016829//lyase activity;GO:0016831//carboxy-lyase activity;GO:0030976//thiamine pyrophosphate binding;GO:0046872//metal ion binding	GO:0006090//pyruvate metabolic process;GO:0006091//generation of precursor metabolites and energy
SPBC16A3.10	285	269	306	1365	743	1042	5.86	5.69	6.54	29.41	18.94	21.25	6.03	23.2	1.94389	3.9304e-12	9.91938e-11	SPBC16A3.10	membrane bound O-acyltransferase, MBOAT (predicted) [Source:PomBase;Acc:SPBC16A3.10]	Metabolism;Metabolism;Metabolism;Metabolism;Metabolism	Global and overview maps;Global and overview maps;Lipid metabolism;Lipid metabolism;Lipid metabolism	ko01100//Metabolic pathways;ko01110//Biosynthesis of secondary metabolites;ko00564//Glycerophospholipid metabolism;ko00561//Glycerolipid metabolism;ko00565//Ether lipid metabolism	K13519;K13519;K13519;K13519;K13519	GO:0005783//endoplasmic reticulum;GO:0005789//endoplasmic reticulum membrane;GO:0016020//membrane;GO:0016021//integral component of membrane;GO:0031090//organelle membrane;GO:0043231//intracellular membrane-bounded organelle	GO:0003841//1-acylglycerol-3-phosphate O-acyltransferase activity;GO:0016740//transferase activity;GO:0016746//transferase activity, transferring acyl groups;GO:0047184//1-acylglycerophosphocholine O-acyltransferase activity	GO:0006629//lipid metabolic process;GO:0006646//phosphatidylethanolamine biosynthetic process;GO:0008654//phospholipid biosynthetic process
SPBC1773.02c	369	379	410	1929	991	1324	12.1	12.79	13.98	66.29	40.29	43.07	12.9567	49.8833	1.94486	3.94532e-12	9.91938e-11	bcp1	thioredoxin peroxidase Bcp1 [Source:PomBase;Acc:SPBC1773.02c]	-	-	-	-	GO:0005634//nucleus;GO:0005737//cytoplasm;GO:0005829//cytosol	GO:0004601//peroxidase activity;GO:0008379//thioredoxin peroxidase activity;GO:0016209//antioxidant activity;GO:0016491//oxidoreductase activity;GO:0051920//peroxiredoxin activity	GO:0019430//removal of superoxide radicals;GO:0034599//cellular response to oxidative stress;GO:0042744//hydrogen peroxide catabolic process;GO:0045454//cell redox homeostasis;GO:0055114//oxidation-reduction process;GO:0061692//cellular detoxification of hydrogen peroxide
SPBC1685.13	3543	3112	3877	14504	9361	14323	49.72	44.94	56.56	213.26	162.83	199.35	50.4067	191.813	1.92802	4.23609e-12	1.04456e-10	fhn1	plasma membrane organization protein Fhn1 [Source:PomBase;Acc:SPBC1685.13]	-	-	-	-	GO:0000139//Golgi membrane;GO:0005737//cytoplasm;GO:0005794//Golgi apparatus;GO:0005886//plasma membrane;GO:0016020//membrane;GO:0016021//integral component of membrane;GO:0032126//eisosome;GO:0035838//growing cell tip;GO:0045121//membrane raft	GO:0003674//molecular_function	GO:0007009//plasma membrane organization;GO:0015031//protein transport;GO:0070941//eisosome assembly;GO:0072659//protein localization to plasma membrane
SPAC589.07c	51	50	62	358	191	271	1.59	1.61	2.01	11.72	7.4	8.4	1.73667	9.17333	2.40113	4.67406e-12	1.14158e-10	atg1801	WD repeat protein involved in autophagy Atg18a [Source:PomBase;Acc:SPAC589.07c]	Cellular Processes;Cellular Processes	Transport and catabolism;Transport and catabolism	ko04138//Autophagy - yeast;ko04136//Autophagy - other eukaryotes	K17908;K17908	GO:0000329//fungal-type vacuole membrane;GO:0000407//pre-autophagosomal structure;GO:0005737//cytoplasm;GO:0005768//endosome;GO:0005773//vacuole;GO:0005774//vacuolar membrane;GO:0005794//Golgi apparatus;GO:0005829//cytosol;GO:0010008//endosome membrane;GO:0016020//membrane;GO:0019898//extrinsic component of membrane;GO:0032991//macromolecular complex;GO:0034045//pre-autophagosomal structure membr…	GO:0005515//protein binding;GO:0032266//phosphatidylinositol-3-phosphate binding;GO:0035091//phosphatidylinositol binding;GO:0080025//phosphatidylinositol-3,5-bisphosphate binding	GO:0000045//autophagosome assembly;GO:0000422//mitophagy;GO:0006497//protein lipidation;GO:0006623//protein targeting to vacuole;GO:0006914//autophagy;GO:0015031//protein transport;GO:0016236//macroautophagy;GO:0034497//protein localization to pre-autophagosomal structure
SPBC800.14c	159	157	203	865	646	778	10.31	10.48	13.68	58.77	51.93	50.04	11.49	53.58	2.22132	5.56952e-12	1.34746e-10	SPBC800.14c	DUF1772 family protein [Source:PomBase;Acc:SPBC800.14c]	-	-	-	-	GO:0005739//mitochondrion;GO:0016020//membrane;GO:0016021//integral component of membrane;GO:0031966//mitochondrial membrane	GO:0003824//catalytic activity	GO:0008150//biological_process
SPBP4H10.10	137	90	98	652	528	668	4.95	3.35	3.68	24.69	23.65	23.94	3.99333	24.0933	2.59297	5.81964e-12	1.40136e-10	SPBP4H10.10	rhomboid family protease [Source:PomBase;Acc:SPBP4H10.10]	-	-	-	-	GO:0005739//mitochondrion;GO:0005743//mitochondrial inner membrane;GO:0016020//membrane;GO:0016021//integral component of membrane	GO:0004252//serine-type endopeptidase activity;GO:0008233//peptidase activity;GO:0008236//serine-type peptidase activity;GO:0016787//hydrolase activity	GO:0006508//proteolysis;GO:0008150//biological_process;GO:0010821//regulation of mitochondrion organization
SPCC1322.08	1029	817	1327	4829	2539	4238	13.25	10.82	17.77	65.15	40.52	54.12	13.9467	53.2633	1.93322	7.51511e-12	1.79279e-10	srk1	MAPK-activated protein kinase Srk1 [Source:PomBase;Acc:SPCC1322.08]	-	-	-	-	GO:0005634//nucleus;GO:0005730//nucleolus;GO:0005737//cytoplasm;GO:0042764//ascospore-type prospore	GO:0000166//nucleotide binding;GO:0004672//protein kinase activity;GO:0004674//protein serine/threonine kinase activity;GO:0005515//protein binding;GO:0005524//ATP binding;GO:0016301//kinase activity;GO:0016740//transferase activity	GO:0006468//protein phosphorylation;GO:0010515//negative regulation of induction of conjugation with cellular fusion;GO:0010972//negative regulation of G2/M transition of mitotic cell cycle;GO:0016310//phosphorylation;GO:0023052//signaling;GO:0032092//positive regulation of protein binding;GO:0034599//cellular response to oxidative stress;GO:0042770//signal transduction in response to DNA damage;…
SPAC10F6.06	6794	7567	6104	35412	21557	28491	251.26	287.97	234.68	1372.21	988.23	1045.08	257.97	1135.17	2.13764	9.8519e-12	2.31791e-10	vip1	RNA-binding protein Vip1 [Source:PomBase;Acc:SPAC10F6.06]	-	-	-	-	GO:0005829//cytosol	GO:0003676//nucleic acid binding;GO:0003723//RNA binding	GO:0008150//biological_process
SPACUNK4.16c	2519	2721	2574	11660	9195	13887	33.87	37.64	35.97	164.25	153.23	185.17	35.8267	167.55	2.22549	1.0319e-11	2.41671e-10	SPACUNK4.16c	alpha,alpha-trehalose-phosphate synthase (predicted) [Source:PomBase;Acc:SPACUNK4.16c]	Metabolism;Metabolism	Global and overview maps;Carbohydrate metabolism	ko01100//Metabolic pathways;ko00500//Starch and sucrose metabolism	K22337;K22337	GO:0005737//cytoplasm;GO:0005829//cytosol;GO:0005946//alpha,alpha-trehalose-phosphate synthase complex (UDP-forming)	GO:0003824//catalytic activity;GO:0003825//alpha,alpha-trehalose-phosphate synthase (UDP-forming) activity;GO:0004805//trehalose-phosphatase activity;GO:0016740//transferase activity;GO:0016757//transferase activity, transferring glycosyl groups	GO:0005992//trehalose biosynthetic process;GO:0016311//dephosphorylation;GO:0070413//trehalose metabolism in response to stress
SPAC20H4.10	37	30	41	276	133	211	0.5	0.42	0.58	3.91	2.23	2.83	0.5	2.99	2.58015	1.20603e-11	2.8117e-10	ufd2	ubiquitin-protein ligase E4 Ufd2 (predicted) [Source:PomBase;Acc:SPAC20H4.10]	Genetic Information Processing;Genetic Information Processing	Folding, sorting and degradation;Folding, sorting and degradation	ko04141//Protein processing in endoplasmic reticulum;ko04120//Ubiquitin mediated proteolysis	K10597;K10597	GO:0000151//ubiquitin ligase complex;GO:0005634//nucleus;GO:0005737//cytoplasm	GO:0004842//ubiquitin-protein transferase activity;GO:0016740//transferase activity;GO:0034450//ubiquitin-ubiquitin ligase activity	GO:0000209//protein polyubiquitination;GO:0006511//ubiquitin-dependent protein catabolic process;GO:0016567//protein ubiquitination;GO:0030433//ER-associated ubiquitin-dependent protein catabolic process
SPAC16C9.03	849	778	1559	813	245	316	18.49	17.44	35.3	18.55	6.61	6.83	23.7433	10.6633	-1.15486	1.61117e-11	3.73924e-10	nmd3	export adaptor Nmd3 (predicted) [Source:PomBase;Acc:SPAC16C9.03]	Genetic Information Processing;Genetic Information Processing	Translation;Translation	ko03013//RNA transport;ko03008//Ribosome biogenesis in eukaryotes	K07562;K07562	GO:0005634//nucleus;GO:0005654//nucleoplasm;GO:0005737//cytoplasm;GO:0005829//cytosol	GO:0043023//ribosomal large subunit binding	GO:0000054//ribosomal subunit export from nucleus;GO:0000055//ribosomal large subunit export from nucleus;GO:0015031//protein transport
SPCC191.01	456	353	435	1889	1394	1945	10.13	8.07	10.05	43.97	38.38	42.85	9.41667	41.7333	2.14791	1.65801e-11	3.82217e-10	SPCC191.01	Schizosaccharomyces specific protein [Source:PomBase;Acc:SPCC191.01]	-	-	-	-	GO:0005634//nucleus;GO:0005737//cytoplasm;GO:0005829//cytosol	GO:0003674//molecular_function	GO:0008150//biological_process
SPAC20H4.05c	173	168	156	107	37	87	2.25	2.25	2.11	1.46	0.59	1.13	2.20333	1.06	-1.05562	1.66181e-11	3.82217e-10	SPAC20H4.05c	5'-methylthioribulose-1-phosphate dehydratase, adducin (predicted) [Source:PomBase;Acc:SPAC20H4.05c]	Metabolism;Metabolism	Global and overview maps;Amino acid metabolism	ko01100//Metabolic pathways;ko00270//Cysteine and methionine metabolism	K08964;K08964	GO:0005634//nucleus;GO:0005737//cytoplasm;GO:0005829//cytosol	GO:0008270//zinc ion binding;GO:0016829//lyase activity;GO:0046570//methylthioribulose 1-phosphate dehydratase activity;GO:0046872//metal ion binding	GO:0008652//cellular amino acid biosynthetic process;GO:0009086//methionine biosynthetic process;GO:0019284//L-methionine biosynthetic process from S-adenosylmethionine;GO:0019509//L-methionine biosynthetic process from methylthioadenosine
SPAC27E2.06c	42	40	50	315	150	231	0.77	0.76	0.96	6.07	3.42	4.21	0.83	4.56667	2.45996	1.71632e-11	3.9299e-10	msm1	mitochondrial methionine-tRNA ligase Msm1 (predicted) [Source:PomBase;Acc:SPAC27E2.06c]	Genetic Information Processing;Metabolism	Translation;Metabolism of other amino acids	ko00970//Aminoacyl-tRNA biosynthesis;ko00450//Selenocompound metabolism	K01874;K01874	GO:0005739//mitochondrion;GO:0005759//mitochondrial matrix	GO:0000166//nucleotide binding;GO:0004812//aminoacyl-tRNA ligase activity;GO:0004825//methionine-tRNA ligase activity;GO:0005524//ATP binding;GO:0016874//ligase activity	GO:0006412//translation;GO:0006418//tRNA aminoacylation for protein translation;GO:0006431//methionyl-tRNA aminoacylation;GO:0032543//mitochondrial translation
SPBC4C3.08	43	27	29	326	138	204	1.1	0.71	0.77	8.72	4.37	5.16	0.86	6.08333	2.82245	1.83929e-11	4.19276e-10	mug136	acetylglucosaminyltransferase (predicted) [Source:PomBase;Acc:SPBC4C3.08]	-	-	-	-	GO:0005737//cytoplasm;GO:0005783//endoplasmic reticulum;GO:0005794//Golgi apparatus	GO:0001962//alpha-1,3-galactosyltransferase activity;GO:0008375//acetylglucosaminyltransferase activity;GO:0008466//glycogenin glucosyltransferase activity	GO:0005978//glycogen biosynthetic process;GO:0006487//protein N-linked glycosylation;GO:0033581//protein galactosylation in Golgi;GO:0042125//protein galactosylation;GO:0051321//meiotic cell cycle
SPBC1652.01	132	120	183	711	547	717	1.85	1.73	2.67	10.46	9.52	9.98	2.08333	9.98667	2.26111	2.32244e-11	5.27072e-10	SPBC1652.01	ribosomal RNA processing element (RRPE)-binding protein (predicted) [Source:PomBase;Acc:SPBC1652.01]	-	-	-	-	GO:0005634//nucleus;GO:0005737//cytoplasm;GO:0005829//cytosol	GO:0003713//transcription coactivator activity;GO:0043565//sequence-specific DNA binding	GO:0000432//positive regulation of transcription from RNA polymerase II promoter by glucose;GO:0045944//positive regulation of transcription from RNA polymerase II promoter
SPAC19A8.16	4	9	6	164	84	70	0.41	0.94	0.64	17.51	10.61	7.08	0.663333	11.7333	4.14474	2.62724e-11	5.93617e-10	prl65	conserved fungal protein [Source:PomBase;Acc:SPAC19A8.16]	-	-	-	-	GO:0005575//cellular_component	GO:0003674//molecular_function	GO:0008150//biological_process
SPAC22F8.11	18	30	30	241	104	233	0.19	0.33	0.33	2.65	1.35	2.42	0.283333	2.14	2.91704	2.65045e-11	5.96236e-10	plc1	phosphoinositide phospholipase C Plc1 [Source:PomBase;Acc:SPAC22F8.11]	Metabolism;Environmental Information Processing;Metabolism	Global and overview maps;Signal transduction;Carbohydrate metabolism	ko01100//Metabolic pathways;ko04070//Phosphatidylinositol signaling system;ko00562//Inositol phosphate metabolism	K05857;K05857;K05857	GO:0005634//nucleus;GO:0005737//cytoplasm;GO:0005829//cytosol	GO:0004435//phosphatidylinositol phospholipase C activity;GO:0005509//calcium ion binding;GO:0005515//protein binding;GO:0008081//phosphoric diester hydrolase activity;GO:0016787//hydrolase activity;GO:0046872//metal ion binding	GO:0006629//lipid metabolic process;GO:0007165//signal transduction;GO:0009395//phospholipid catabolic process;GO:0016042//lipid catabolic process;GO:0019220//regulation of phosphate metabolic process;GO:0032959//inositol trisphosphate biosynthetic process;GO:0034644//cellular response to UV;GO:0035556//intracellular signal transduction;GO:0048015//phosphatidylinositol-mediated signaling;GO:00480…
SPBC17D11.08	320	232	312	1350	803	1189	7.76	5.79	7.87	34.32	24.15	28.61	7.14	29.0267	2.02338	3.2794e-11	7.31306e-10	SPBC17D11.08	WD repeat protein, DDB1 and CUL4-associated factor 7 (predicted) [Source:PomBase;Acc:SPBC17D11.08]	-	-	-	-	GO:0005634//nucleus;GO:0005737//cytoplasm;GO:0005794//Golgi apparatus;GO:0080008//Cul4-RING E3 ubiquitin ligase complex	GO:0003674//molecular_function;GO:0005515//protein binding	GO:1903463//regulation of mitotic cell cycle DNA replication
SPCC550.10	119	118	143	605	448	632	2.13	2.17	2.66	11.34	9.94	11.22	2.32	10.8333	2.22328	3.73644e-11	8.29619e-10	atd3	aldehyde dehydrogenase Atd3 (predicted) [Source:PomBase;Acc:SPCC550.10]	Metabolism;Metabolism	Global and overview maps;Amino acid metabolism	ko01100//Metabolic pathways;ko00260//Glycine, serine and threonine metabolism	K00130;K00130	GO:0005634//nucleus;GO:0005829//cytosol	GO:0008802//betaine-aldehyde dehydrogenase activity;GO:0016491//oxidoreductase activity;GO:0016620//oxidoreductase activity, acting on the aldehyde or oxo group of donors, NAD or NADP as acceptor	GO:0051321//meiotic cell cycle;GO:0055114//oxidation-reduction process;GO:0070458//cellular detoxification of nitrogen compound
SPAC4G9.20c	2667	4123	3137	1668	1369	1587	80.36	127.83	98.26	52.66	51.13	47.43	102.15	50.4067	-1.019	4.41225e-11	9.67112e-10	SPAC4G9.20c	mitochondrial carrier with solute carrier repeats, organic acid transmembrane transporter (predicted) [Source:PomBase;Acc:SPAC4G9.20c]	-	-	-	-	GO:0005739//mitochondrion;GO:0005743//mitochondrial inner membrane;GO:0016020//membrane;GO:0016021//integral component of membrane	GO:0000064//L-ornithine transmembrane transporter activity;GO:0005313//L-glutamate transmembrane transporter activity;GO:0015187//glycine transmembrane transporter activity;GO:0022857//transmembrane transporter activity	GO:0055085//transmembrane transport;GO:1904983//transmembrane glycine transport from cytosol to mitochondrion;GO:1990575//mitochondrial L-ornithine transmembrane transport
SPAC806.11	1346	1545	2699	942	741	951	66.45	78.49	138.52	48.73	45.35	46.57	94.4867	46.8833	-1.01104	4.67142e-11	1.01956e-09	SPAC806.11	dubious [Source:PomBase;Acc:SPAC806.11]	-	-	-	-	GO:0016020//membrane;GO:0016021//integral component of membrane	-	-
SPCPB16A4.07	202	190	153	2112	513	1006	12.55	12.14	9.88	137.43	39.49	61.97	11.5233	79.63	2.78875	5.10896e-11	1.11033e-09	SPCPB16A4.07	Schizosaccharomyces specific protein [Source:PomBase;Acc:SPCPB16A4.07]	-	-	-	-	GO:0005575//cellular_component	GO:0003674//molecular_function	GO:0008150//biological_process
SPAC688.11	411	362	702	2586	1485	2029	4.73	4.28	8.39	31.16	21.17	23.14	5.8	25.1567	2.11682	5.23132e-11	1.13213e-09	end4	Huntingtin-interacting protein homolog [Source:PomBase;Acc:SPAC688.11]	-	-	-	-	GO:0005737//cytoplasm;GO:0005856//cytoskeleton;GO:0030136//clathrin-coated vesicle;GO:0030479//actin cortical patch;GO:0031097//medial cortex;GO:0032153//cell division site;GO:0035840//old growing cell tip;GO:0035841//new growing cell tip;GO:0043231//intracellular membrane-bounded organelle	GO:0003779//actin binding;GO:0005515//protein binding;GO:0005543//phospholipid binding;GO:0005546//phosphatidylinositol-4,5-bisphosphate binding;GO:0030276//clathrin binding;GO:0032051//clathrin light chain binding;GO:0035091//phosphatidylinositol binding;GO:0035615//clathrin adaptor activity;GO:0043325//phosphatidylinositol-3,4-bisphosphate binding;GO:0051015//actin filament binding;GO:0080025//…	GO:0006897//endocytosis;GO:0007015//actin filament organization;GO:0030036//actin cytoskeleton organization;GO:0030866//cortical actin cytoskeleton organization;GO:0030950//establishment or maintenance of actin cytoskeleton polarity;GO:0034613//cellular protein localization;GO:0048260//positive regulation of receptor-mediated endocytosis;GO:0048268//clathrin coat assembly
SPCC285.11	437	439	482	1927	1440	2270	8.64	8.93	9.91	39.94	35.31	44.53	9.16	39.9267	2.12393	5.4052e-11	1.16484e-09	dsc5	UBX domain containing protein required for Sre1 cleavage [Source:PomBase;Acc:SPCC285.11]	-	-	-	-	GO:0005783//endoplasmic reticulum;GO:0044695//Dsc E3 ubiquitin ligase complex	GO:0003674//molecular_function;GO:0005515//protein binding	GO:0035103//sterol regulatory element binding protein cleavage;GO:0043161//proteasome-mediated ubiquitin-dependent protein catabolic process
SPBC19C2.01	166	91	121	750	478	682	2.09	1.18	1.59	9.91	7.48	8.53	1.62	8.64	2.41504	6.71934e-11	1.42411e-09	cdc28	ATP-dependent RNA helicase Cdc28 [Source:PomBase;Acc:SPBC19C2.01]	Genetic Information Processing	Transcription	ko03040//Spliceosome	K12813	GO:0005634//nucleus;GO:0005681//spliceosomal complex	GO:0000166//nucleotide binding;GO:0003676//nucleic acid binding;GO:0003723//RNA binding;GO:0003724//RNA helicase activity;GO:0004386//helicase activity;GO:0005524//ATP binding;GO:0016787//hydrolase activity	GO:0000349//generation of catalytic spliceosome for first transesterification step;GO:0006397//mRNA processing;GO:0008380//RNA splicing
SPAC3H8.09c	70	102	71	561	278	425	0.91	1.36	0.95	7.6	4.46	5.45	1.07333	5.83667	2.44305	7.44518e-11	1.56501e-09	nab3	poly(A) binding protein Nab3 (predicted) [Source:PomBase;Acc:SPAC3H8.09c]	-	-	-	-	GO:0005634//nucleus	GO:0003676//nucleic acid binding;GO:0003723//RNA binding;GO:0008143//poly(A) binding	GO:0030847//termination of RNA polymerase II transcription, exosome-dependent;GO:0031123//RNA 3'-end processing
SPBC15D4.14	65	75	75	406	231	337	1.05	1.24	1.26	6.86	4.62	5.39	1.18333	5.62333	2.24857	8.59375e-11	1.79176e-09	taf73	transcription factor TFIID complex subunit Taf5-like [Source:PomBase;Acc:SPBC15D4.14]	Genetic Information Processing	Transcription	ko03022//Basal transcription factors	K03130	GO:0005634//nucleus;GO:0005669//transcription factor TFIID complex;GO:0005829//cytosol	GO:0005515//protein binding	GO:0006367//transcription initiation from RNA polymerase II promoter
SPAC9E9.04	1570	1844	1812	7759	4468	6020	71.77	86.74	86.11	371.63	253.17	272.94	81.54	299.247	1.87576	8.69255e-11	1.80502e-09	SPAC9E9.04	bcap family homolog (predicted) [Source:PomBase;Acc:SPAC9E9.04]	-	-	-	-	GO:0005737//cytoplasm;GO:0005783//endoplasmic reticulum;GO:0005789//endoplasmic reticulum membrane;GO:0005887//integral component of plasma membrane;GO:0016020//membrane;GO:0016021//integral component of membrane	GO:0003674//molecular_function	GO:0006886//intracellular protein transport;GO:0006888//ER to Golgi vesicle-mediated transport;GO:0070973//protein localization to endoplasmic reticulum exit site
SPAC167.02	94	83	76	526	252	390	1.17	1.07	0.99	6.89	3.91	4.84	1.07667	5.21333	2.27563	9.73867e-11	2.00601e-09	ptb1	geranylgeranyltransferase II beta subunit Ptb1 [Source:PomBase;Acc:SPAC167.02]	-	-	-	-	GO:0005634//nucleus;GO:0005829//cytosol;GO:0005968//Rab-protein geranylgeranyltransferase complex	GO:0003824//catalytic activity;GO:0004659//prenyltransferase activity;GO:0004663//Rab geranylgeranyltransferase activity;GO:0008270//zinc ion binding;GO:0016740//transferase activity;GO:0017137//Rab GTPase binding;GO:0046872//metal ion binding	GO:0006888//ER to Golgi vesicle-mediated transport;GO:0018342//protein prenylation;GO:0018344//protein geranylgeranylation;GO:0072659//protein localization to plasma membrane
SPBC19F8.07	656	548	702	2629	1600	2263	22.18	19.07	24.68	93.14	67.06	75.89	21.9767	78.6967	1.84033	1.10474e-10	2.25745e-09	mcs6	TFIIH associated cyclin-dependent protein kinase Mcs6 [Source:PomBase;Acc:SPBC19F8.07]	Genetic Information Processing;Genetic Information Processing	Replication and repair;Transcription	ko03420//Nucleotide excision repair;ko03022//Basal transcription factors	K02202;K02202	GO:0000790//nuclear chromatin;GO:0005634//nucleus;GO:0005675//holo TFIIH complex;GO:0005737//cytoplasm;GO:0005829//cytosol;GO:0019907//cyclin-dependent protein kinase activating kinase holoenzyme complex;GO:0070985//TFIIK complex	GO:0000166//nucleotide binding;GO:0004672//protein kinase activity;GO:0004674//protein serine/threonine kinase activity;GO:0004693//cyclin-dependent protein serine/threonine kinase activity;GO:0005515//protein binding;GO:0005524//ATP binding;GO:0008353//RNA polymerase II carboxy-terminal domain kinase activity;GO:0016301//kinase activity;GO:0016740//transferase activity;GO:0019912//cyclin-depende…	GO:0006366//transcription from RNA polymerase II promoter;GO:0006468//protein phosphorylation;GO:0007049//cell cycle;GO:0016310//phosphorylation;GO:0045944//positive regulation of transcription from RNA polymerase II promoter;GO:0051301//cell division;GO:0051726//regulation of cell cycle;GO:0070816//phosphorylation of RNA polymerase II C-terminal domain;GO:0070817//P-TEFb-cap methyltransferase co…
SPAC3G6.07	4	3	2	106	38	99	0.24	0.19	0.13	6.68	2.83	5.91	0.186667	5.14	4.78323	1.1792e-10	2.40005e-09	SPAC3G6.07	dubious [Source:PomBase;Acc:SPAC3G6.07]	-	-	-	-	GO:0005634//nucleus;GO:0005829//cytosol	GO:0003674//molecular_function	GO:0008150//biological_process
SPCC1529.01	308	442	307	117	76	198	5.25	7.75	5.44	2.09	1.6	3.35	6.14667	2.34667	-1.38919	1.29374e-10	2.60219e-09	SPCC1529.01	transmembrane transporter (predicted) [Source:PomBase;Acc:SPCC1529.01]	-	-	-	-	GO:0000329//fungal-type vacuole membrane;GO:0005783//endoplasmic reticulum;GO:0005887//integral component of plasma membrane;GO:0016020//membrane;GO:0016021//integral component of membrane	GO:0005215//transporter activity;GO:0022857//transmembrane transporter activity	GO:0006855//drug transmembrane transport;GO:0055085//transmembrane transport
SPAC22F3.09c	153	89	140	709	395	601	2.64	1.58	2.51	12.8	8.44	10.27	2.24333	10.5033	2.22713	1.39282e-10	2.77969e-09	res2	MBF transcription factor complex subunit Res2 [Source:PomBase;Acc:SPAC22F3.09c]	-	-	-	-	GO:0000790//nuclear chromatin;GO:0005634//nucleus;GO:0005737//cytoplasm;GO:0005829//cytosol;GO:0030907//MBF transcription complex;GO:0033309//SBF transcription complex	GO:0000978//RNA polymerase II core promoter proximal region sequence-specific DNA binding;GO:0001227//transcriptional repressor activity, RNA polymerase II transcription regulatory region sequence-specific binding;GO:0001228//transcriptional activator activity, RNA polymerase II transcription regulatory region sequence-specific binding;GO:0003677//DNA binding;GO:0005515//protein binding	GO:0000083//regulation of transcription involved in G1/S transition of mitotic cell cycle;GO:0000122//negative regulation of transcription from RNA polymerase II promoter;GO:0006357//regulation of transcription from RNA polymerase II promoter;GO:0007049//cell cycle;GO:0045944//positive regulation of transcription from RNA polymerase II promoter;GO:0051321//meiotic cell cycle;GO:0051445//regulatio…
SPAC3A11.10c	3320	2097	2963	13384	12096	13269	81.71	53.11	75.81	345.15	369.04	323.92	70.21	346.037	2.30118	1.60541e-10	3.14279e-09	SPAC3A11.10c	dipeptidyl peptidase (predicted) [Source:PomBase;Acc:SPAC3A11.10c]	-	-	-	-	GO:0005794//Golgi apparatus	GO:0004177//aminopeptidase activity;GO:0008233//peptidase activity;GO:0008237//metallopeptidase activity;GO:0016787//hydrolase activity;GO:0016805//dipeptidase activity;GO:0046872//metal ion binding;GO:0070573//metallodipeptidase activity	GO:0006508//proteolysis;GO:0008150//biological_process
SPAC1F7.02c	578	642	1069	582	105	191	11.28	12.89	21.69	11.9	2.54	3.7	15.2867	6.04667	-1.33806	2.17311e-10	4.19018e-09	has1	ATP-dependent RNA helicase Has1 (predicted) [Source:PomBase;Acc:SPAC1F7.02c]	-	-	-	-	GO:0005634//nucleus;GO:0005730//nucleolus	GO:0000166//nucleotide binding;GO:0003676//nucleic acid binding;GO:0003723//RNA binding;GO:0003724//RNA helicase activity;GO:0004386//helicase activity;GO:0005524//ATP binding;GO:0016787//hydrolase activity	GO:0000463//maturation of LSU-rRNA from tricistronic rRNA transcript (SSU-rRNA, 5.8S rRNA, LSU-rRNA);GO:0006364//rRNA processing;GO:0042254//ribosome biogenesis
SPCC622.16c	94	54	129	611	298	470	1	0.59	1.43	6.84	3.95	4.98	1.00667	5.25667	2.38456	2.20885e-10	4.24314e-09	epe1	Jmjc domain chromatin associated protein Epe1 [Source:PomBase;Acc:SPCC622.16c]	-	-	-	-	GO:0005634//nucleus;GO:0005720//nuclear heterochromatin	GO:0005515//protein binding;GO:0016491//oxidoreductase activity;GO:0046872//metal ion binding;GO:0051213//dioxygenase activity;GO:0051864//histone demethylase activity (H3-K36 specific)	GO:0001672//regulation of chromatin assembly or disassembly;GO:0001934//positive regulation of protein phosphorylation;GO:0006325//chromatin organization;GO:0006338//chromatin remodeling;GO:0006357//regulation of transcription from RNA polymerase II promoter;GO:0031454//regulation of extent of heterochromatin assembly;GO:0033696//negative regulation of extent of heterochromatin assembly;GO:005511…
SPBPB21E7.04c	267	108	96	1891	827	1069	10.03	4.18	3.75	74.44	38.51	39.83	5.98667	50.9267	3.0886	2.2256e-10	4.25826e-09	SPBPB21E7.04c	human COMT ortholog 2 [Source:PomBase;Acc:SPBPB21E7.04c]	Metabolism;Metabolism	Global and overview maps;Amino acid metabolism	ko01100//Metabolic pathways;ko00350//Tyrosine metabolism	K00545;K00545	GO:0000324//fungal-type vacuole;GO:0005773//vacuole	GO:0008168//methyltransferase activity;GO:0008171//O-methyltransferase activity;GO:0016740//transferase activity;GO:0046872//metal ion binding	GO:0006584//catecholamine metabolic process;GO:0008150//biological_process;GO:0032259//methylation
SPCC417.05c	780	828	992	3432	2292	3547	15.54	16.97	20.54	71.62	56.59	70.07	17.6833	66.0933	1.90211	2.24296e-10	4.25826e-09	cfh2	chitin synthase regulatory factor Cfh2 (predicted) [Source:PomBase;Acc:SPCC417.05c]	-	-	-	-	GO:0005634//nucleus;GO:0005829//cytosol;GO:0016020//membrane;GO:0032153//cell division site	GO:0003674//molecular_function;GO:0005515//protein binding;GO:0008047//enzyme activator activity	GO:0008150//biological_process;GO:0043085//positive regulation of catalytic activity
SPBC1709.11c	134	99	185	708	499	634	4.42	3.36	6.35	24.48	20.41	20.75	4.71	21.88	2.21581	2.24315e-10	4.25826e-09	png2	ING family homolog Png2 [Source:PomBase;Acc:SPBC1709.11c]	-	-	-	-	GO:0005634//nucleus;GO:0005737//cytoplasm;GO:0005829//cytosol;GO:0032221//Rpd3S complex;GO:0033698//Rpd3L complex;GO:0035267//NuA4 histone acetyltransferase complex;GO:0070210//Rpd3L-Expanded complex	GO:0035064//methylated histone binding;GO:0046872//metal ion binding;GO:0061659//ubiquitin-like protein ligase activity	GO:0006325//chromatin organization;GO:0016573//histone acetylation;GO:0070647//protein modification by small protein conjugation or removal
SPAC1B3.20	155	157	153	872	387	584	12.9	13.43	13.24	75.87	39.85	48.1	13.19	54.6067	2.04963	2.27159e-10	4.28345e-09	SPAC1B3.20	Schizosaccharomyces specific protein [Source:PomBase;Acc:SPAC1B3.20]	-	-	-	-	GO:0005634//nucleus;GO:0005829//cytosol	GO:0003674//molecular_function	GO:0008150//biological_process
SPAC26F1.07	5155	4804	4738	20235	15202	21508	165.88	159.07	158.5	682.24	606.37	686.44	161.15	658.35	2.03045	3.78552e-10	6.98416e-09	SPAC26F1.07	glucose 1-dehydrogenase (NADP+) (predicted) [Source:PomBase;Acc:SPAC26F1.07]	Metabolism;Metabolism;Metabolism;Metabolism;Metabolism;Metabolism	Global and overview maps;Global and overview maps;Global and overview maps;Carbohydrate metabolism;Lipid metabolism;Carbohydrate metabolism	ko01100//Metabolic pathways;ko01110//Biosynthesis of secondary metabolites;ko01130//Biosynthesis of antibiotics;ko00010//Glycolysis / Gluconeogenesis;ko00561//Glycerolipid metabolism;ko00040//Pentose and glucuronate interconversions	K00002;K00002;K00002;K00002;K00002;K00002	GO:0005634//nucleus;GO:0005829//cytosol	GO:0004032//alditol:NADP+ 1-oxidoreductase activity;GO:0008106//alcohol dehydrogenase (NADP+) activity;GO:0016491//oxidoreductase activity;GO:0047935//glucose 1-dehydrogenase (NADP+) activity	GO:0019568//arabinose catabolic process;GO:0042843//D-xylose catabolic process;GO:0055114//oxidation-reduction process
SPBC16G5.02c	185	162	254	1123	521	675	5.75	5.18	8.21	36.58	20.07	20.8	6.38	25.8167	2.01667	4.61205e-10	8.38837e-09	rbk1	ribokinase Rbk1 (predicted) [Source:PomBase;Acc:SPBC16G5.02c]	Metabolism	Carbohydrate metabolism	ko00030//Pentose phosphate pathway	K00852	GO:0005634//nucleus;GO:0005737//cytoplasm;GO:0005829//cytosol	GO:0000166//nucleotide binding;GO:0004747//ribokinase activity;GO:0005524//ATP binding;GO:0016301//kinase activity;GO:0016740//transferase activity;GO:0016773//phosphotransferase activity, alcohol group as acceptor;GO:0046872//metal ion binding	GO:0005975//carbohydrate metabolic process;GO:0006014//D-ribose metabolic process;GO:0016310//phosphorylation;GO:0019303//D-ribose catabolic process;GO:0046835//carbohydrate phosphorylation
SPAC15A10.05c	111	159	142	700	689	747	4.9	7.22	6.51	32.35	37.67	32.68	6.21	34.2333	2.46274	5.52059e-10	9.93513e-09	mug182	NADHX epimerase (predicted) [Source:PomBase;Acc:SPAC15A10.05c]	-	-	-	-	GO:0005634//nucleus;GO:0005737//cytoplasm;GO:0005739//mitochondrion;GO:0005829//cytosol	GO:0000166//nucleotide binding;GO:0016853//isomerase activity;GO:0046872//metal ion binding;GO:0052856//NADHX epimerase activity;GO:0052857//NADPHX epimerase activity	GO:0046496//nicotinamide nucleotide metabolic process
SPBC29B5.02c	435	475	437	2593	1682	1530	5.84	6.56	6.1	36.46	27.98	20.36	6.16667	28.2667	2.19654	5.71517e-10	1.01898e-08	isp4	OPT oligopeptide transmembrane transporter family Isp4 [Source:PomBase;Acc:SPBC29B5.02c]	-	-	-	-	GO:0005783//endoplasmic reticulum;GO:0005789//endoplasmic reticulum membrane;GO:0005794//Golgi apparatus;GO:0005886//plasma membrane;GO:0005887//integral component of plasma membrane;GO:0016020//membrane;GO:0016021//integral component of membrane	GO:0035673//oligopeptide transmembrane transporter activity;GO:1901584//tetrapeptide transmembrane transporter activity	GO:0015031//protein transport;GO:0015833//peptide transport;GO:0055085//transmembrane transport;GO:1901583//tetrapeptide transmembrane transport
SPBPB2B2.10c	39	28	46	253	126	221	1.06	0.78	1.3	7.21	4.25	5.96	1.04667	5.80667	2.47191	5.7152e-10	1.01898e-08	gal7	galactose-1-phosphate uridylyltransferase Gal7 [Source:PomBase;Acc:SPBPB2B2.10c]	Metabolism;Metabolism;Metabolism	Global and overview maps;Carbohydrate metabolism;Carbohydrate metabolism	ko01100//Metabolic pathways;ko00520//Amino sugar and nucleotide sugar metabolism;ko00052//Galactose metabolism	K00965;K00965;K00965	GO:0005634//nucleus;GO:0005737//cytoplasm;GO:0005829//cytosol	GO:0008108//UDP-glucose:hexose-1-phosphate uridylyltransferase activity;GO:0008270//zinc ion binding;GO:0016740//transferase activity;GO:0016779//nucleotidyltransferase activity;GO:0046872//metal ion binding	GO:0005975//carbohydrate metabolic process;GO:0006012//galactose metabolic process;GO:0033499//galactose catabolic process via UDP-galactose;GO:0042125//protein galactosylation;GO:0052574//UDP-D-galactose biosynthetic process
SPCC622.11	98	116	87	499	508	771	2.16	2.63	2	11.54	13.9	16.88	2.26333	14.1067	2.63986	5.74158e-10	1.01898e-08	SPCC622.11	LMBR1-like membrane protein [Source:PomBase;Acc:SPCC622.11]	-	-	-	-	GO:0000139//Golgi membrane;GO:0005737//cytoplasm;GO:0005794//Golgi apparatus;GO:0016020//membrane;GO:0016021//integral component of membrane	GO:0003674//molecular_function	GO:0008150//biological_process
SPBC16A3.13	682	611	882	2967	2146	2658	12.5	11.52	16.8	56.97	48.74	48.31	13.6067	51.34	1.91577	7.59388e-10	1.3248e-08	meu7	alpha-amylase homolog Aah4 [Source:PomBase;Acc:SPBC16A3.13]	Metabolism;Metabolism	Global and overview maps;Carbohydrate metabolism	ko01100//Metabolic pathways;ko00500//Starch and sucrose metabolism	K01176;K01176	GO:0005783//endoplasmic reticulum;GO:0005886//plasma membrane;GO:0009897//external side of plasma membrane;GO:0016020//membrane;GO:0031225//anchored component of membrane	GO:0003824//catalytic activity;GO:0004556//alpha-amylase activity;GO:0005509//calcium ion binding;GO:0016787//hydrolase activity;GO:0016798//hydrolase activity, acting on glycosyl bonds;GO:0046872//metal ion binding	GO:0005975//carbohydrate metabolic process;GO:0008152//metabolic process;GO:0008360//regulation of cell shape;GO:0009272//fungal-type cell wall biogenesis;GO:0016052//carbohydrate catabolic process
SPBC14F5.10c	152	121	153	642	395	633	2.5	2.05	2.62	11.08	8.07	10.34	2.39	9.83	2.04018	8.30945e-10	1.44472e-08	SPBC14F5.10c	ubiquitin-protein ligase E3 (predicted) [Source:PomBase;Acc:SPBC14F5.10c]	-	-	-	-	GO:0005829//cytosol	GO:0008270//zinc ion binding;GO:0046872//metal ion binding;GO:0061630//ubiquitin protein ligase activity	GO:0016567//protein ubiquitination;GO:0070647//protein modification by small protein conjugation or removal
SPAC56F8.12	598	505	1058	3330	2608	3628	20.33	17.67	37.4	118.64	109.92	122.35	25.1333	116.97	2.21846	8.48343e-10	1.46998e-08	SPAC56F8.12	conserved fungal protein [Source:PomBase;Acc:SPAC56F8.12]	-	-	-	-	GO:0005794//Golgi apparatus;GO:0016020//membrane;GO:0016021//integral component of membrane	GO:0003674//molecular_function	GO:0008150//biological_process
SPAC6B12.03c	5	4	4	124	41	66	0.17	0.14	0.15	4.53	1.77	2.28	0.153333	2.86	4.22127	1.06299e-09	1.82956e-08	bit2	HbrB family protein involved in TOR signaling Bit2 (predicted) [Source:PomBase;Acc:SPAC6B12.03c]	-	-	-	-	GO:0005634//nucleus;GO:0005829//cytosol;GO:0031932//TORC2 complex	GO:0003674//molecular_function	GO:0031929//TOR signaling;GO:0038203//TORC2 signaling
SPCC594.04c	115	117	98	535	447	616	3.36	3.53	2.99	16.45	16.25	17.93	3.29333	16.8767	2.35741	1.12068e-09	1.91674e-08	SPCC594.04c	steroid oxidoreductase superfamily protein (predicted) [Source:PomBase;Acc:SPCC594.04c]	-	-	-	-	GO:0005783//endoplasmic reticulum;GO:0005789//endoplasmic reticulum membrane;GO:0016020//membrane;GO:0016021//integral component of membrane	GO:0016229//steroid dehydrogenase activity;GO:0016627//oxidoreductase activity, acting on the CH-CH group of donors	GO:0006629//lipid metabolic process;GO:0008202//steroid metabolic process;GO:0055114//oxidation-reduction process
SPCC1235.01	1367	1130	946	14757	2773	6539	24.5	20.84	17.63	277.14	61.61	116.25	20.99	151.667	2.85313	1.20929e-09	2.04315e-08	SPCC1235.01	Schizosaccharomyces specific protein [Source:PomBase;Acc:SPCC1235.01]	-	-	-	-	GO:0005737//cytoplasm;GO:0005829//cytosol	GO:0003674//molecular_function	GO:0008150//biological_process
SPAC1F8.02c	0	0	0	70	41	64	0	0	0	4.12	2.85	3.56	0.001	3.51	11.7773	1.23611e-09	2.07868e-08	shu1	heme import protein Shu1 [Source:PomBase;Acc:SPAC1F8.02c]	-	-	-	-	GO:0000324//fungal-type vacuole;GO:0005783//endoplasmic reticulum;GO:0005886//plasma membrane;GO:0016020//membrane;GO:0031225//anchored component of membrane;GO:0031362//anchored component of external side of plasma membrane;GO:0046658//anchored component of plasma membrane	GO:0020037//heme binding	GO:0010106//cellular response to iron ion starvation;GO:1904334//heme import across plasma membrane
SPAC26H5.04	44	53	36	297	159	260	0.65	0.81	0.56	4.63	2.93	3.84	0.673333	3.8	2.49661	1.46679e-09	2.45054e-08	gid5	GID complex armadillo repeat subunit Gid5 (predicted) [Source:PomBase;Acc:SPAC26H5.04]	-	-	-	-	GO:0005634//nucleus;GO:0005737//cytoplasm;GO:0005829//cytosol;GO:0034657//GID complex	GO:0003674//molecular_function;GO:0005515//protein binding	GO:0043161//proteasome-mediated ubiquitin-dependent protein catabolic process;GO:0045721//negative regulation of gluconeogenesis
SPAC3H5.09c	34	33	41	345	108	191	0.17	0.17	0.21	1.81	0.67	0.95	0.183333	1.14333	2.64071	1.55892e-09	2.59552e-08	SPAC3H5.09c	conserved eukaryotic mitochondrial protein (predicted) [Source:PomBase;Acc:SPAC3H5.09c]	-	-	-	-	GO:0005739//mitochondrion;GO:0016020//membrane;GO:0016021//integral component of membrane	GO:0003674//molecular_function	GO:0008150//biological_process
SPAC7D4.04	73	82	110	604	207	406	0.95	1.1	1.48	8.22	3.33	5.23	1.17667	5.59333	2.249	1.56369e-09	2.59552e-08	atg11	autophagy protein Atg11 [Source:PomBase;Acc:SPAC7D4.04]	-	-	-	-	GO:0000329//fungal-type vacuole membrane;GO:0000407//pre-autophagosomal structure;GO:0005634//nucleus;GO:0005737//cytoplasm;GO:0005773//vacuole;GO:0005774//vacuolar membrane;GO:0016020//membrane;GO:0019898//extrinsic component of membrane;GO:0034045//pre-autophagosomal structure membrane;GO:1990316//ATG1/ULK1 kinase complex	GO:0005515//protein binding;GO:0019901//protein kinase binding	GO:0000045//autophagosome assembly;GO:0000422//mitophagy;GO:0001934//positive regulation of protein phosphorylation;GO:0006914//autophagy;GO:0006995//cellular response to nitrogen starvation;GO:0015031//protein transport;GO:0016236//macroautophagy;GO:0030242//pexophagy;GO:0034497//protein localization to pre-autophagosomal structure;GO:0034727//piecemeal microautophagy of nucleus;GO:0061709//reti…
SPAC8C9.03	64	35	58	335	166	288	1.14	0.64	1.07	6.23	3.65	5.07	0.95	4.98333	2.39111	1.66779e-09	2.75051e-08	cgs1	cAMP-dependent protein kinase regulatory subunit Cgs1 [Source:PomBase;Acc:SPAC8C9.03]	-	-	-	-	GO:0005634//nucleus;GO:0005737//cytoplasm;GO:0005829//cytosol;GO:0005952//cAMP-dependent protein kinase complex	GO:0000166//nucleotide binding;GO:0004862//cAMP-dependent protein kinase inhibitor activity;GO:0005515//protein binding;GO:0008603//cAMP-dependent protein kinase regulator activity;GO:0030552//cAMP binding;GO:0047555//3',5'-cyclic-GMP phosphodiesterase activity	GO:0001932//regulation of protein phosphorylation;GO:0019933//cAMP-mediated signaling;GO:0019934//cGMP-mediated signaling;GO:0042149//cellular response to glucose starvation;GO:0046827//positive regulation of protein export from nucleus;GO:0051447//negative regulation of meiotic cell cycle;GO:2000480//negative regulation of cAMP-dependent protein kinase activity
SPCC330.04c	33	42	53	272	142	212	0.98	1.29	1.64	8.5	5.25	6.27	1.30333	6.67333	2.3562	1.85281e-09	3.00729e-08	mug135	mug2/mug135/meu2 family, with repeat expansion [Source:PomBase;Acc:SPCC330.04c]	-	-	-	-	GO:0005575//cellular_component;GO:0005634//nucleus	GO:0003674//molecular_function	GO:0008150//biological_process;GO:0051321//meiotic cell cycle
SPAC22A12.14c	29	46	37	249	139	225	0.86	1.41	1.15	7.77	5.13	6.64	1.14	6.51333	2.51436	2.04764e-09	3.2515e-08	SPAC22A12.14c	BSD domain protein, unknown biological role [Source:PomBase;Acc:SPAC22A12.14c]	-	-	-	-	GO:0005737//cytoplasm;GO:0005829//cytosol	GO:0003674//molecular_function	GO:0008150//biological_process
SPAC644.05c	316	415	517	172	175	220	19.45	26.3	33.1	11.11	13.37	13.44	26.2833	12.64	-1.05615	2.16125e-09	3.40032e-08	dut1	deoxyuridine 5'-triphosphate nucleotidohydrolase (predicted) [Source:PomBase;Acc:SPAC644.05c]	Metabolism;Metabolism	Global and overview maps;Nucleotide metabolism	ko01100//Metabolic pathways;ko00240//Pyrimidine metabolism	K01520;K01520	GO:0005634//nucleus;GO:0005829//cytosol	GO:0000287//magnesium ion binding;GO:0004170//dUTP diphosphatase activity;GO:0016787//hydrolase activity;GO:0035870//dITP diphosphatase activity;GO:0046872//metal ion binding	GO:0006226//dUMP biosynthetic process;GO:0009117//nucleotide metabolic process;GO:0035863//dITP catabolic process;GO:0046080//dUTP metabolic process;GO:0046081//dUTP catabolic process
SPCC1020.13c	113	152	157	692	354	585	1.78	2.47	2.58	11.45	6.93	9.16	2.27667	9.18	2.01157	2.35645e-09	3.67363e-08	SPCC1020.13c	DDHD family phospholipase (predicted) [Source:PomBase;Acc:SPCC1020.13c]	-	-	-	-	GO:0005634//nucleus;GO:0005737//cytoplasm;GO:0005829//cytosol	GO:0004620//phospholipase activity;GO:0016787//hydrolase activity;GO:0046872//metal ion binding	GO:0006629//lipid metabolic process;GO:0016042//lipid catabolic process;GO:0044242//cellular lipid catabolic process
MSTRG.1045	6	14	8	223	65	78	0.4	0.95	0.55	15.46	5.33	5.12	0.633333	8.63667	3.76944	2.44038e-09	3.79294e-08	--	-	-	-	-	-	-	-	-
SPAC23C4.16c	397	424	482	1792	1105	1410	9.78	10.74	12.34	46.24	33.73	34.44	10.9533	38.1367	1.79981	2.64673e-09	4.10123e-08	atg15	autophagy associated lipase Atg15 [Source:PomBase;Acc:SPAC23C4.16c]	Metabolism;Cellular Processes;Metabolism	Global and overview maps;Transport and catabolism;Lipid metabolism	ko01100//Metabolic pathways;ko04138//Autophagy - yeast;ko00561//Glycerolipid metabolism	K17900;K17900;K17900	GO:0000139//Golgi membrane;GO:0000328//fungal-type vacuole lumen;GO:0005768//endosome;GO:0005783//endoplasmic reticulum;GO:0005789//endoplasmic reticulum membrane;GO:0005794//Golgi apparatus;GO:0016020//membrane;GO:0016021//integral component of membrane;GO:0031902//late endosome membrane;GO:0032585//multivesicular body membrane	GO:0004620//phospholipase activity;GO:0004622//lysophospholipase activity;GO:0004806//triglyceride lipase activity;GO:0016787//hydrolase activity	GO:0006629//lipid metabolic process;GO:0006914//autophagy;GO:0016042//lipid catabolic process;GO:0016236//macroautophagy;GO:0034496//multivesicular body membrane disassembly;GO:0034727//piecemeal microautophagy of nucleus;GO:0044242//cellular lipid catabolic process;GO:0046461//neutral lipid catabolic process
SPCP1E11.06	371	382	450	1583	1093	1455	5.59	5.92	7.04	24.98	20.4	21.73	6.18333	22.37	1.85511	3.07445e-09	4.73538e-08	apl4	AP-1 adaptor complex gamma subunit Apl4 [Source:PomBase;Acc:SPCP1E11.06]	-	-	-	-	GO:0005737//cytoplasm;GO:0005768//endosome;GO:0005794//Golgi apparatus;GO:0016020//membrane;GO:0030117//membrane coat;GO:0030121//AP-1 adaptor complex;GO:0030665//clathrin-coated vesicle membrane;GO:0031410//cytoplasmic vesicle	GO:0030276//clathrin binding	GO:0006886//intracellular protein transport;GO:0015031//protein transport;GO:0016192//vesicle-mediated transport;GO:0016197//endosomal transport
SPAPB18E9.02c	173	160	229	773	626	1161	1.33	1.27	1.83	6.23	5.97	8.86	1.47667	7.02	2.24913	3.26942e-09	5.02061e-08	ppk18	serine/threonine protein kinase Ppk18 (predicted) [Source:PomBase;Acc:SPAPB18E9.02c]	Cellular Processes;Cellular Processes	Cell growth and death;Transport and catabolism	ko04113//Meiosis - yeast;ko04138//Autophagy - yeast	K12767;K12767	GO:0005634//nucleus;GO:0005737//cytoplasm;GO:0005829//cytosol	GO:0000166//nucleotide binding;GO:0004672//protein kinase activity;GO:0004674//protein serine/threonine kinase activity;GO:0005524//ATP binding;GO:0016301//kinase activity;GO:0016740//transferase activity	GO:0000160//phosphorelay signal transduction system;GO:0006468//protein phosphorylation;GO:0016310//phosphorylation;GO:0018105//peptidyl-serine phosphorylation;GO:0035556//intracellular signal transduction;GO:1900237//positive regulation of induction of conjugation with cellular fusion
SPBC29A10.05	88	64	59	617	214	319	1.51	1.14	1.05	11.14	4.57	5.45	1.23333	7.05333	2.51574	3.5866e-09	5.45865e-08	exo1	exonuclease I Exo1 [Source:PomBase;Acc:SPBC29A10.05]	Genetic Information Processing	Replication and repair	ko03430//Mismatch repair	K10746	GO:0005634//nucleus;GO:0035861//site of double-strand break;GO:0072686//mitotic spindle	GO:0003677//DNA binding;GO:0003690//double-stranded DNA binding;GO:0003824//catalytic activity;GO:0004518//nuclease activity;GO:0004527//exonuclease activity;GO:0016787//hydrolase activity;GO:0016788//hydrolase activity, acting on ester bonds;GO:0017108//5'-flap endonuclease activity;GO:0035312//5'-3' exodeoxyribonuclease activity;GO:0046872//metal ion binding;GO:0048256//flap endonuclease activi…	GO:0000706//meiotic DNA double-strand break processing;GO:0000710//meiotic mismatch repair;GO:0000723//telomere maintenance;GO:0000729//DNA double-strand break processing;GO:0006281//DNA repair;GO:0006298//mismatch repair;GO:0006310//DNA recombination;GO:0006974//cellular response to DNA damage stimulus;GO:0031297//replication fork processing;GO:0043570//maintenance of DNA repeat elements;GO:0090…
SPCC965.06	429	531	685	2789	1313	1722	9.32	11.86	15.46	63.46	35.34	37.09	12.2133	45.2967	1.89095	4.04421e-09	6.11881e-08	osr2	aldo-keto reductase (predicted) [Source:PomBase;Acc:SPCC965.06]	-	-	-	-	GO:0005634//nucleus;GO:0005737//cytoplasm;GO:0005829//cytosol;GO:0016021//integral component of membrane	GO:0003674//molecular_function;GO:0005244//voltage-gated ion channel activity	GO:0006811//ion transport;GO:0006813//potassium ion transport;GO:0034765//regulation of ion transmembrane transport;GO:0055085//transmembrane transport;GO:0071805//potassium ion transmembrane transport
SPAC1B2.05	204	144	205	896	476	637	1.75	1.27	1.83	8.05	5.06	5.42	1.61667	6.17667	1.93381	4.31436e-09	6.48926e-08	mcm5	MCM complex subunit Mcm5 [Source:PomBase;Acc:SPAC1B2.05]	Cellular Processes;Cellular Processes;Genetic Information Processing	Cell growth and death;Cell growth and death;Replication and repair	ko04111//Cell cycle - yeast;ko04113//Meiosis - yeast;ko03030//DNA replication	K02209;K02209;K02209	GO:0005634//nucleus;GO:0005656//nuclear pre-replicative complex;GO:0005737//cytoplasm;GO:0005829//cytosol;GO:0031261//DNA replication preinitiation complex;GO:0042555//MCM complex;GO:0043596//nuclear replication fork	GO:0000166//nucleotide binding;GO:0003677//DNA binding;GO:0003678//DNA helicase activity;GO:0003688//DNA replication origin binding;GO:0003697//single-stranded DNA binding;GO:0004386//helicase activity;GO:0005515//protein binding;GO:0005524//ATP binding;GO:0016787//hydrolase activity;GO:0017116//single-stranded DNA-dependent ATP-dependent DNA helicase activity;GO:0043138//3'-5' DNA helicase activ…	GO:0000727//double-strand break repair via break-induced replication;GO:0006260//DNA replication;GO:0006267//pre-replicative complex assembly involved in nuclear cell cycle DNA replication;GO:0006270//DNA replication initiation;GO:0007049//cell cycle;GO:0032508//DNA duplex unwinding;GO:0051097//negative regulation of helicase activity;GO:1902975//mitotic DNA replication initiation
SPAC9G1.14	4	3	2	38	72	147	0.23	0.21	0.15	2.54	5.77	9.42	0.196667	5.91	4.90933	4.52112e-09	6.76059e-08	SPAC9G1.14	dubious [Source:PomBase;Acc:SPAC9G1.14]	-	-	-	-	-	-	-
SPBPB21E7.07	151	86	70	672	395	705	5.57	3.26	2.68	25.97	18.06	25.79	3.83667	23.2733	2.60075	4.81826e-09	7.12297e-08	aes1	enhancer of RNA-mediated gene silencing [Source:PomBase;Acc:SPBPB21E7.07]	-	-	-	-	GO:0005634//nucleus;GO:0005829//cytosol	GO:0003824//catalytic activity;GO:0016853//isomerase activity	GO:0008150//biological_process;GO:0009058//biosynthetic process;GO:0031048//chromatin silencing by small RNA
SPCC63.14	3887	2743	4586	14640	12248	16601	37.56	27.27	46.07	148.23	146.71	159.11	36.9667	151.35	2.03359	5.39163e-09	7.94645e-08	eis1	eisosome assembly protein eis1 [Source:PomBase;Acc:SPCC63.14]	-	-	-	-	GO:0005737//cytoplasm;GO:0005829//cytosol;GO:0032126//eisosome;GO:0045121//membrane raft	GO:0003674//molecular_function	GO:0007009//plasma membrane organization;GO:0070941//eisosome assembly
SPBC1105.10	72	54	81	399	177	295	0.73	0.56	0.85	4.24	2.23	2.97	0.713333	3.14667	2.14118	5.47918e-09	8.05235e-08	rav1	RAVE complex subunit Rav1 [Source:PomBase;Acc:SPBC1105.10]	-	-	-	-	GO:0005634//nucleus;GO:0005737//cytoplasm;GO:0005829//cytosol;GO:0010008//endosome membrane;GO:0012505//endomembrane system;GO:0016020//membrane;GO:0043291//RAVE complex	GO:0005515//protein binding;GO:0044877//macromolecular complex binding	GO:0007035//vacuolar acidification;GO:0045324//late endosome to vacuole transport;GO:0070072//vacuolar proton-transporting V-type ATPase complex assembly;GO:0071277//cellular response to calcium ion;GO:0071294//cellular response to zinc ion
SPBC30B4.02c	75	57	101	464	197	330	1.25	0.98	1.75	8.1	4.07	5.46	1.32667	5.87667	2.14719	5.62187e-09	8.23845e-08	sqs1	R3H and G-patch domain Sqs1(predicted) [Source:PomBase;Acc:SPBC30B4.02c]	-	-	-	-	GO:0005737//cytoplasm;GO:0005829//cytosol	GO:0003674//molecular_function;GO:0003676//nucleic acid binding	GO:0006364//rRNA processing
SPBC530.01	316	259	376	1247	787	1222	4.74	3.99	5.86	19.58	14.62	18.16	4.86333	17.4533	1.84349	6.13721e-09	8.91721e-08	gyp1	GTPase activating protein Gyp1 (predicted) [Source:PomBase;Acc:SPBC530.01]	-	-	-	-	GO:0005634//nucleus;GO:0005737//cytoplasm;GO:0005794//Golgi apparatus;GO:0005795//Golgi stack;GO:0005829//cytosol	GO:0005096//GTPase activator activity;GO:0017137//Rab GTPase binding	GO:0006886//intracellular protein transport;GO:0016192//vesicle-mediated transport;GO:0090630//activation of GTPase activity
SPCC4G3.10c	40	63	57	493	182	225	0.57	0.92	0.84	7.31	3.19	3.16	0.776667	4.55333	2.55156	6.62203e-09	9.51383e-08	rhp42	DNA repair protein Rhp42 [Source:PomBase;Acc:SPCC4G3.10c]	Genetic Information Processing	Replication and repair	ko03420//Nucleotide excision repair	K10838	GO:0000109//nucleotide-excision repair complex;GO:0000111//nucleotide-excision repair factor 2 complex;GO:0005634//nucleus;GO:0005730//nucleolus;GO:0005737//cytoplasm;GO:0071942//XPC complex	GO:0003677//DNA binding;GO:0003684//damaged DNA binding;GO:0003697//single-stranded DNA binding	GO:0006281//DNA repair;GO:0006289//nucleotide-excision repair;GO:0006298//mismatch repair;GO:0006974//cellular response to DNA damage stimulus
SPAC57A10.09c	176	200	295	1557	499	853	8.57	10.02	14.93	79.43	30.12	41.19	11.1733	50.2467	2.16897	6.65884e-09	9.54e-08	nhp6	High-mobility group non-histone chromatin protein (predicted) [Source:PomBase;Acc:SPAC57A10.09c]	-	-	-	-	GO:0000790//nuclear chromatin;GO:0005634//nucleus;GO:0005694//chromosome;GO:0005829//cytosol	GO:0003677//DNA binding	GO:0006281//DNA repair;GO:0006334//nucleosome assembly;GO:0006338//chromatin remodeling;GO:0006357//regulation of transcription from RNA polymerase II promoter;GO:0006974//cellular response to DNA damage stimulus;GO:0045944//positive regulation of transcription from RNA polymerase II promoter
SPCC63.13	346	279	383	1332	1264	1555	15.57	12.92	17.91	62.79	70.49	69.39	15.4667	67.5567	2.12694	6.74553e-09	9.63728e-08	SPCC63.13	DNAJ domain protein [Source:PomBase;Acc:SPCC63.13]	-	-	-	-	GO:0005783//endoplasmic reticulum;GO:0005789//endoplasmic reticulum membrane;GO:0016020//membrane;GO:0016021//integral component of membrane	GO:0030544//Hsp70 protein binding	GO:0008150//biological_process
SPBC32F12.16	34	27	47	222	140	182	2.66	2.18	3.83	18.22	13.59	14.14	2.89	15.3167	2.40596	6.81797e-09	9.71371e-08	gem7	human GEMIN7 ortholog [Source:PomBase;Acc:SPBC32F12.16]	-	-	-	-	GO:0005634//nucleus;GO:0034719//SMN-Sm protein complex	GO:0003674//molecular_function	GO:0000387//spliceosomal snRNP assembly
SPAC23D3.14c	171	101	99	692	494	643	4.17	2.54	2.51	17.69	14.94	15.56	3.07333	16.0633	2.3859	7.42032e-09	1.04866e-07	aah2	alpha-amylase homolog Aah2 (predicted) [Source:PomBase;Acc:SPAC23D3.14c]	Metabolism;Metabolism	Global and overview maps;Carbohydrate metabolism	ko01100//Metabolic pathways;ko00500//Starch and sucrose metabolism	K01176;K01176	GO:0005886//plasma membrane;GO:0016020//membrane;GO:0031225//anchored component of membrane;GO:0031362//anchored component of external side of plasma membrane	GO:0003824//catalytic activity;GO:0004556//alpha-amylase activity;GO:0005509//calcium ion binding;GO:0016787//hydrolase activity;GO:0016798//hydrolase activity, acting on glycosyl bonds;GO:0046872//metal ion binding	GO:0005975//carbohydrate metabolic process;GO:0008152//metabolic process;GO:0008360//regulation of cell shape;GO:0009272//fungal-type cell wall biogenesis;GO:0016052//carbohydrate catabolic process
SPAC1093.05	34	39	42	507	103	232	0.53	0.62	0.68	8.23	1.98	3.57	0.61	4.59333	2.91266	7.57354e-09	1.06593e-07	SPAC1093.05	ATP-dependent RNA helicase Hca4 (predicted) [Source:PomBase;Acc:SPAC1093.05]	-	-	-	-	GO:0005634//nucleus;GO:0005730//nucleolus;GO:0005737//cytoplasm;GO:0005829//cytosol;GO:0032040//small-subunit processome	GO:0000166//nucleotide binding;GO:0003676//nucleic acid binding;GO:0003723//RNA binding;GO:0003724//RNA helicase activity;GO:0004386//helicase activity;GO:0005524//ATP binding;GO:0016787//hydrolase activity	GO:0006364//rRNA processing;GO:0042254//ribosome biogenesis
SPAC977.02	45	10	15	538	129	194	1.98	0.47	0.68	24.51	6.97	8.39	1.04333	13.29	3.67107	8.58916e-09	1.18743e-07	SPAC977.02	S. pombe specific 5Tm protein family [Source:PomBase;Acc:SPAC977.02]	-	-	-	-	-	-	-
SPBC1709.13c	20	41	49	4	4	7	0.52	1.07	1.32	0.1	0.12	0.17	0.97	0.13	-2.89947	8.78623e-09	1.20817e-07	set10	ribosomal lysine methyltransferase Set10 [Source:PomBase;Acc:SPBC1709.13c]	-	-	-	-	GO:0005634//nucleus;GO:0005737//cytoplasm;GO:0005829//cytosol	GO:0005515//protein binding;GO:0008168//methyltransferase activity;GO:0016279//protein-lysine N-methyltransferase activity;GO:0016740//transferase activity	GO:0018026//peptidyl-lysine monomethylation;GO:0018027//peptidyl-lysine dimethylation;GO:0032259//methylation;GO:0042254//ribosome biogenesis
SPCC320.05	529	539	496	2110	1664	2198	8.26	8.67	8.06	34.54	32.22	34.06	8.33	33.6067	2.01236	8.9475e-09	1.22705e-07	SPCC320.05	sulfate transmembrane transporter (predicted) [Source:PomBase;Acc:SPCC320.05]	-	-	-	-	GO:0000329//fungal-type vacuole membrane;GO:0005783//endoplasmic reticulum;GO:0005789//endoplasmic reticulum membrane;GO:0005887//integral component of plasma membrane;GO:0016020//membrane;GO:0016021//integral component of membrane	GO:0008271//secondary active sulfate transmembrane transporter activity;GO:0015116//sulfate transmembrane transporter activity;GO:0015301//anion:anion antiporter activity	GO:0008272//sulfate transport;GO:0055085//transmembrane transport;GO:1902358//sulfate transmembrane transport
SPBP8B7.24c	126	143	173	671	351	517	5.76	6.73	8.22	32.14	19.89	23.44	6.90333	25.1567	1.86558	9.66885e-09	1.30848e-07	atg8	autophagy associated protein Atg8 [Source:PomBase;Acc:SPBP8B7.24c]	Cellular Processes;Cellular Processes;Cellular Processes	Transport and catabolism;Transport and catabolism;Transport and catabolism	ko04138//Autophagy - yeast;ko04139//Mitophagy - yeast;ko04136//Autophagy - other eukaryotes	K08341;K08341;K08341	GO:0000324//fungal-type vacuole;GO:0000329//fungal-type vacuole membrane;GO:0000421//autophagosome membrane;GO:0005634//nucleus;GO:0005737//cytoplasm;GO:0005773//vacuole;GO:0005774//vacuolar membrane;GO:0005776//autophagosome;GO:0005829//cytosol;GO:0016020//membrane;GO:0031410//cytoplasmic vesicle	GO:0005515//protein binding;GO:0008429//phosphatidylethanolamine binding	GO:0006914//autophagy;GO:0006995//cellular response to nitrogen starvation;GO:0007033//vacuole organization;GO:0015031//protein transport;GO:0016236//macroautophagy;GO:0061025//membrane fusion
SPAC26F1.04c	691	797	654	2906	2303	3639	15.26	18.11	15.02	67.25	63.05	79.72	16.13	70.0067	2.11775	1.05444e-08	1.41577e-07	etr1	enoyl-[acyl-carrier protein] reductase (predicted) [Source:PomBase;Acc:SPAC26F1.04c]	Metabolism;Metabolism;Metabolism	Global and overview maps;Global and overview maps;Lipid metabolism	ko01100//Metabolic pathways;ko01212//Fatty acid metabolism;ko00062//Fatty acid elongation	K07512;K07512;K07512	GO:0005737//cytoplasm;GO:0005739//mitochondrion;GO:0005759//mitochondrial matrix	GO:0008270//zinc ion binding;GO:0016491//oxidoreductase activity;GO:0016631//enoyl-[acyl-carrier-protein] reductase activity;GO:0019166//trans-2-enoyl-CoA reductase (NADPH) activity	GO:0006629//lipid metabolic process;GO:0006631//fatty acid metabolic process;GO:0006633//fatty acid biosynthetic process;GO:0055114//oxidation-reduction process
SPAC31G5.12c	52	47	76	373	175	227	1.53	1.43	2.33	11.53	6.4	6.64	1.76333	8.19	2.21556	1.10278e-08	1.46707e-07	maf1	repressor of RNA polymerase III Maf1 [Source:PomBase;Acc:SPAC31G5.12c]	-	-	-	-	GO:0005634//nucleus;GO:0005737//cytoplasm	GO:0000994//RNA polymerase III core binding;GO:0001030//RNA polymerase III type 1 promoter DNA binding;GO:0001031//RNA polymerase III type 2 promoter DNA binding;GO:0001032//RNA polymerase III type 3 promoter DNA binding;GO:0003674//molecular_function	GO:0016480//negative regulation of transcription from RNA polymerase III promoter
SPCC1281.08	164	122	189	770	413	528	1.92	1.47	2.31	9.46	6	6.14	1.9	7.2	1.922	1.12076e-08	1.48537e-07	wtf11	wtf element Wtf11 [Source:PomBase;Acc:SPCC1281.08]	-	-	-	-	GO:0005737//cytoplasm;GO:0005794//Golgi apparatus;GO:0016020//membrane;GO:0016021//integral component of membrane	GO:0003674//molecular_function	GO:0051321//meiotic cell cycle;GO:0075297//negative regulation of ascospore formation
SPAC4A8.09c	88	80	55	647	189	473	2.16	2.03	1.42	16.69	5.77	11.55	1.87	11.3367	2.59989	1.13671e-08	1.50262e-07	cwf21	complexed with Cdc5 protein Cwf21 [Source:PomBase;Acc:SPAC4A8.09c]	-	-	-	-	GO:0005634//nucleus;GO:0005681//spliceosomal complex;GO:0005684//U2-type spliceosomal complex;GO:0005737//cytoplasm	GO:0003674//molecular_function	GO:0006397//mRNA processing;GO:0008380//RNA splicing;GO:0045292//mRNA cis splicing, via spliceosome
SPCC11E10.09c	47	31	53	275	138	200	0.37	0.25	0.43	2.26	1.34	1.55	0.35	1.71667	2.29418	1.25161e-08	1.62932e-07	SPCC11E10.09c	alpha-amylase homolog (predicted) [Source:PomBase;Acc:SPCC11E10.09c]	Metabolism;Metabolism	Global and overview maps;Carbohydrate metabolism	ko01100//Metabolic pathways;ko00500//Starch and sucrose metabolism	K01176;K01176	GO:0005634//nucleus;GO:0005829//cytosol;GO:0009986//cell surface	GO:0003824//catalytic activity;GO:0004556//alpha-amylase activity;GO:0005509//calcium ion binding;GO:0016787//hydrolase activity;GO:0016798//hydrolase activity, acting on glycosyl bonds;GO:0046872//metal ion binding	GO:0005975//carbohydrate metabolic process;GO:0008152//metabolic process;GO:0046379//extracellular polysaccharide metabolic process
SPBC12C2.04	2267	2264	2141	8813	4866	8371	58.57	60.19	57.51	238.58	155.84	214.51	58.7567	202.977	1.78849	1.36832e-08	1.76779e-07	SPBC12C2.04	NAD binding dehydrogenase family protein [Source:PomBase;Acc:SPBC12C2.04]	-	-	-	-	GO:0005634//nucleus;GO:0005829//cytosol	GO:0016491//oxidoreductase activity	GO:0008150//biological_process;GO:0055114//oxidation-reduction process
SPAC4F10.16c	74	82	76	421	192	336	0.52	0.59	0.55	3.08	1.66	2.33	0.553333	2.35667	2.09053	1.40105e-08	1.801e-07	SPAC4F10.16c	P-type ATPase (predicted) [Source:PomBase;Acc:SPAC4F10.16c]	-	-	-	-	GO:0005783//endoplasmic reticulum;GO:0005789//endoplasmic reticulum membrane;GO:0005886//plasma membrane;GO:0016020//membrane;GO:0016021//integral component of membrane;GO:1990531//Lem3p-Dnf1p complex	GO:0000166//nucleotide binding;GO:0000287//magnesium ion binding;GO:0005524//ATP binding	GO:0006869//lipid transport;GO:0015914//phospholipid transport;GO:0045332//phospholipid translocation
SPBC1289.14	2	3	8	85	42	68	0.06	0.09	0.23	2.48	1.45	1.88	0.126667	1.93667	3.93447	1.41028e-08	1.80833e-07	SPBC1289.14	adducin (predicted) [Source:PomBase;Acc:SPBC1289.14]	-	-	-	-	GO:0005856//cytoskeleton;GO:0044853//plasma membrane raft	GO:0003674//molecular_function;GO:0030507//spectrin binding;GO:0051015//actin filament binding	GO:0030036//actin cytoskeleton organization;GO:0051016//barbed-end actin filament capping;GO:0051017//actin filament bundle assembly
SPAC29E6.08	774	686	1106	3626	1987	2585	25.35	23.12	37.65	124.42	80.66	83.96	28.7067	96.3467	1.74685	1.43412e-08	1.82975e-07	tbp1	TATA-binding protein (TBP) [Source:PomBase;Acc:SPAC29E6.08]	Genetic Information Processing	Transcription	ko03022//Basal transcription factors	K03120	GO:0000120//RNA polymerase I transcription factor complex;GO:0000126//transcription factor TFIIIB complex;GO:0005634//nucleus;GO:0005667//transcription factor complex;GO:0005669//transcription factor TFIID complex	GO:0000978//RNA polymerase II core promoter proximal region sequence-specific DNA binding;GO:0000979//RNA polymerase II core promoter sequence-specific DNA binding;GO:0000995//transcription factor activity, core RNA polymerase III binding;GO:0001006//RNA polymerase III type 3 promoter sequence-specific DNA binding;GO:0001016//RNA polymerase III regulatory region DNA binding;GO:0001181//transcript…	GO:0006352//DNA-templated transcription, initiation;GO:0006355//regulation of transcription, DNA-templated;GO:0006361//transcription initiation from RNA polymerase I promoter;GO:0006366//transcription from RNA polymerase II promoter;GO:0006367//transcription initiation from RNA polymerase II promoter;GO:0006384//transcription initiation from RNA polymerase III promoter;GO:0070898//RNA polymerase …
SPBC8E4.03	919	626	1206	4199	2864	3194	23.38	16.38	31.89	111.91	90.3	80.58	23.8833	94.2633	1.98069	1.47555e-08	1.87277e-07	SPBC8E4.03	agmatinase 2 (predicted) [Source:PomBase;Acc:SPBC8E4.03]	Metabolism;Metabolism	Global and overview maps;Amino acid metabolism	ko01100//Metabolic pathways;ko00330//Arginine and proline metabolism	K01480;K01480	GO:0000324//fungal-type vacuole;GO:0005783//endoplasmic reticulum	GO:0008783//agmatinase activity;GO:0016787//hydrolase activity;GO:0016813//hydrolase activity, acting on carbon-nitrogen (but not peptide) bonds, in linear amidines;GO:0030145//manganese ion binding;GO:0046872//metal ion binding	GO:0006520//cellular amino acid metabolic process;GO:0019627//urea metabolic process;GO:0033389//putrescine biosynthetic process from arginine, using agmatinase
SPAC26H5.06	90	140	108	561	351	596	1.24	1.99	1.54	8.11	6	8.15	1.59	7.42	2.22239	1.55835e-08	1.95986e-07	pot1	telomere end-binding protein Pot1 [Source:PomBase;Acc:SPAC26H5.06]	-	-	-	-	GO:0000781//chromosome, telomeric region;GO:0000782//telomere cap complex;GO:0000783//nuclear telomere cap complex;GO:0000784//nuclear chromosome, telomeric region;GO:0005634//nucleus;GO:0005694//chromosome;GO:0005724//nuclear telomeric heterochromatin;GO:0005829//cytosol;GO:0070187//telosome	GO:0003677//DNA binding;GO:0005515//protein binding;GO:0010521//telomerase inhibitor activity;GO:0043047//single-stranded telomeric DNA binding;GO:0098505//G-rich strand telomeric DNA binding	GO:0000723//telomere maintenance;GO:0016233//telomere capping;GO:0032210//regulation of telomere maintenance via telomerase;GO:0032211//negative regulation of telomere maintenance via telomerase;GO:0051974//negative regulation of telomerase activity
SPBC428.10	260	170	247	1481	518	810	3.48	2.34	3.43	20.74	8.58	10.74	3.08333	13.3533	2.11464	1.55902e-08	1.95986e-07	SPBC428.10	Schizosaccharomyces pombe specific protein [Source:PomBase;Acc:SPBC428.10]	-	-	-	-	GO:0005739//mitochondrion	GO:0003674//molecular_function	GO:0008150//biological_process
SPCC737.09c	158	149	183	753	334	586	2.38	2.31	2.86	11.88	6.23	8.75	2.51667	8.95333	1.83091	1.66142e-08	2.07334e-07	hmt1	vacuolar transmembrane transporter Hmt1 [Source:PomBase;Acc:SPCC737.09c]	-	-	-	-	GO:0000324//fungal-type vacuole;GO:0000329//fungal-type vacuole membrane;GO:0005773//vacuole;GO:0005774//vacuolar membrane;GO:0016020//membrane;GO:0016021//integral component of membrane;GO:0071627//integral component of fungal-type vacuolar membrane	GO:0000166//nucleotide binding;GO:0005524//ATP binding;GO:0016887//ATPase activity;GO:0042626//ATPase activity, coupled to transmembrane movement of substances;GO:0044604//phytochelatin transmembrane transporter ATPase activity	GO:0036246//phytochelatin 2 import into vacuole;GO:0036249//cadmium ion import into vacuole;GO:0046686//response to cadmium ion;GO:0055085//transmembrane transport;GO:0071995//phytochelatin import into vacuole;GO:0071996//glutathione transmembrane import into vacuole;GO:0098849//cellular detoxification of cadmium ion
SPBC1105.14	3953	3415	2626	16405	8739	14847	37.56	33.39	25.94	163.32	102.92	139.92	32.2967	135.387	2.06763	1.75182e-08	2.17031e-07	rsv2	transcription factor Rsv2 [Source:PomBase;Acc:SPBC1105.14]	-	-	-	-	GO:0005634//nucleus	GO:0000978//RNA polymerase II core promoter proximal region sequence-specific DNA binding;GO:0000981//RNA polymerase II transcription factor activity, sequence-specific DNA binding;GO:0003676//nucleic acid binding;GO:0046872//metal ion binding	GO:0010672//regulation of transcription from RNA polymerase II promoter involved in meiotic cell cycle
SPBC660.06	9417	6902	6084	38177	22624	28416	304.64	229.75	204.6	1294.02	907.21	911.74	246.33	1037.66	2.07466	1.78834e-08	2.2049e-07	SPBC660.06	WW domain containing conserved fungal protein [Source:PomBase;Acc:SPBC660.06]	-	-	-	-	GO:0005634//nucleus	GO:0003674//molecular_function;GO:0005515//protein binding	GO:0008150//biological_process
SPBC649.04	3721	3119	3328	13638	8301	10798	309.63	267.06	287.89	1189.06	856.22	891.18	288.193	978.82	1.76401	1.83701e-08	2.25407e-07	uvi15	UV-induced protein Uvi15 [Source:PomBase;Acc:SPBC649.04]	-	-	-	-	GO:0005886//plasma membrane;GO:0009898//cytoplasmic side of plasma membrane;GO:0032153//cell division site;GO:0051286//cell tip	GO:0003674//molecular_function	GO:0008150//biological_process
SPBC18H10.05	183	135	150	735	375	693	2.86	2.17	2.44	12.03	7.26	10.74	2.49	10.01	2.00722	1.90124e-08	2.32178e-07	SPBC18H10.05	WD repeat protein, human WDR44 family [Source:PomBase;Acc:SPBC18H10.05]	-	-	-	-	GO:0005634//nucleus;GO:0005737//cytoplasm;GO:0005829//cytosol;GO:0032153//cell division site;GO:0051286//cell tip	GO:0003674//molecular_function;GO:0005515//protein binding;GO:0017137//Rab GTPase binding	GO:0008150//biological_process
SPBC216.03	453	434	458	1841	1039	1370	14.63	14.43	15.38	62.31	41.6	43.89	14.8133	49.2667	1.73372	2.10528e-08	2.56484e-07	SPBC216.03	conserved fungal protein [Source:PomBase;Acc:SPBC216.03]	-	-	-	-	GO:0005634//nucleus;GO:0005737//cytoplasm;GO:0005829//cytosol	GO:0003674//molecular_function	GO:0008150//biological_process
SPAC688.03c	49	38	51	299	144	185	2.81	2.24	3.04	17.94	10.22	10.51	2.69667	12.89	2.257	2.32843e-08	2.82007e-07	SPAC688.03c	human AMMECR1 homolog [Source:PomBase;Acc:SPAC688.03c]	-	-	-	-	GO:0005634//nucleus;GO:0005829//cytosol	GO:0003674//molecular_function	GO:0008150//biological_process
SPAC3A12.18	3495	3379	3896	13061	9652	12189	75.47	75.08	87.46	295.51	258.35	261.06	79.3367	271.64	1.77564	2.33127e-08	2.82007e-07	zwf1	glucose-6-phosphate 1-dehydrogenase (predicted) [Source:PomBase;Acc:SPAC3A12.18]	Metabolism;Metabolism;Metabolism;Metabolism;Metabolism;Metabolism	Global and overview maps;Global and overview maps;Global and overview maps;Global and overview maps;Metabolism of other amino acids;Carbohydrate metabolism	ko01100//Metabolic pathways;ko01110//Biosynthesis of secondary metabolites;ko01130//Biosynthesis of antibiotics;ko01200//Carbon metabolism;ko00480//Glutathione metabolism;ko00030//Pentose phosphate pathway	K00036;K00036;K00036;K00036;K00036;K00036	GO:0005829//cytosol	GO:0004345//glucose-6-phosphate dehydrogenase activity;GO:0016491//oxidoreductase activity;GO:0016614//oxidoreductase activity, acting on CH-OH group of donors;GO:0050661//NADP binding	GO:0005975//carbohydrate metabolic process;GO:0006006//glucose metabolic process;GO:0006098//pentose-phosphate shunt;GO:0009051//pentose-phosphate shunt, oxidative branch;GO:0055114//oxidation-reduction process
SPAC1486.03c	57	60	98	450	213	264	0.92	0.99	1.64	7.57	4.24	4.2	1.18333	5.33667	2.17308	2.46345e-08	2.97295e-07	SPAC1486.03c	RNA-binding splicing factor (predicted) [Source:PomBase;Acc:SPAC1486.03c]	-	-	-	-	GO:0005634//nucleus;GO:0005681//spliceosomal complex;GO:0005737//cytoplasm;GO:0005816//spindle pole body;GO:0005856//cytoskeleton;GO:0071008//U2-type post-mRNA release spliceosomal complex;GO:0071014//post-mRNA release spliceosomal complex	GO:0003676//nucleic acid binding;GO:0003723//RNA binding;GO:0005515//protein binding	GO:0000390//spliceosomal complex disassembly;GO:0045292//mRNA cis splicing, via spliceosome
SPCC1919.15	15	14	22	115	85	145	0.27	0.26	0.42	2.2	1.92	2.62	0.316667	2.24667	2.82675	2.52705e-08	3.04255e-07	brl1	ubiquitin-protein ligase E3 Brl1 [Source:PomBase;Acc:SPCC1919.15]	-	-	-	-	GO:0005634//nucleus;GO:0031618//nuclear pericentric heterochromatin;GO:0033503//HULC complex	GO:0004842//ubiquitin-protein transferase activity;GO:0008270//zinc ion binding;GO:0016740//transferase activity;GO:0046872//metal ion binding;GO:0061630//ubiquitin protein ligase activity	GO:0006325//chromatin organization;GO:0006336//DNA replication-independent nucleosome assembly;GO:0006342//chromatin silencing;GO:0006357//regulation of transcription from RNA polymerase II promoter;GO:0010390//histone monoubiquitination;GO:0016567//protein ubiquitination;GO:0031497//chromatin assembly;GO:0051569//regulation of histone H3-K4 methylation;GO:0071894//histone H2B conserved C-termina…
SPAC18B11.04	642	551	490	2355	1631	2365	20.22	17.85	16.04	77.7	63.66	73.86	18.0367	71.74	1.99185	2.65083e-08	3.1841e-07	ncs1	neuronal calcium sensor related protein Ncs1 [Source:PomBase;Acc:SPAC18B11.04]	-	-	-	-	GO:0005634//nucleus;GO:0005737//cytoplasm;GO:0005829//cytosol;GO:0005886//plasma membrane;GO:0016020//membrane	GO:0005509//calcium ion binding;GO:0005515//protein binding;GO:0046872//metal ion binding;GO:0098744//1-phosphatidylinositol 4-kinase activator activity	GO:0030435//sporulation resulting in formation of a cellular spore;GO:0033674//positive regulation of kinase activity;GO:0035584//calcium-mediated signaling using intracellular calcium source
SPACUNK4.19	13	8	11	112	59	84	0.22	0.14	0.19	1.97	1.23	1.4	0.183333	1.53333	3.06413	3.03892e-08	3.63324e-07	mug153	Schizosaccharomyces pombe specific protein [Source:PomBase;Acc:SPACUNK4.19]	-	-	-	-	GO:0005739//mitochondrion	GO:0003674//molecular_function	GO:0008150//biological_process;GO:0051321//meiotic cell cycle
SPBC947.15c	2217	2036	2575	8147	4562	6461	36.02	34.04	43.5	138.7	91.89	104.13	37.8533	111.573	1.5595	3.17702e-08	3.78952e-07	nde1	mitochondrial NADH dehydrogenase (ubiquinone) Nde1 (predicted) [Source:PomBase;Acc:SPBC947.15c]	-	-	-	-	GO:0005739//mitochondrion;GO:0005743//mitochondrial inner membrane	GO:0008137//NADH dehydrogenase (ubiquinone) activity;GO:0016491//oxidoreductase activity	GO:0006116//NADH oxidation;GO:0006120//mitochondrial electron transport, NADH to ubiquinone;GO:0055114//oxidation-reduction process
SPAC56F8.02	243	182	287	934	643	958	2.05	1.58	2.52	8.26	6.73	8.02	2.05	7.67	1.9036	3.29042e-08	3.91568e-07	SPAC56F8.02	AMP binding enzyme (predicted) [Source:PomBase;Acc:SPAC56F8.02]	-	-	-	-	GO:0016020//membrane;GO:0016021//integral component of membrane;GO:0032153//cell division site;GO:0072686//mitotic spindle	GO:0003824//catalytic activity	GO:0008150//biological_process
SPBC215.05	45460	40673	44255	156738	148593	191099	1098.59	1011.41	1111.78	3968.68	4451.12	4580.35	1073.93	4333.38	2.0126	3.36256e-08	3.99226e-07	gpd1	glycerol-3-phosphate dehydrogenase Gpd1 [Source:PomBase;Acc:SPBC215.05]	Metabolism;Environmental Information Processing;Metabolism	Global and overview maps;Signal transduction;Lipid metabolism	ko01110//Biosynthesis of secondary metabolites;ko04011//MAPK signaling pathway - yeast;ko00564//Glycerophospholipid metabolism	K00006;K00006;K00006	GO:0005634//nucleus;GO:0005737//cytoplasm;GO:0005829//cytosol;GO:0009331//glycerol-3-phosphate dehydrogenase complex	GO:0004367//glycerol-3-phosphate dehydrogenase [NAD+] activity;GO:0016491//oxidoreductase activity;GO:0016616//oxidoreductase activity, acting on the CH-OH group of donors, NAD or NADP as acceptor;GO:0042803//protein homodimerization activity;GO:0051287//NAD binding	GO:0005975//carbohydrate metabolic process;GO:0006072//glycerol-3-phosphate metabolic process;GO:0006114//glycerol biosynthetic process;GO:0006116//NADH oxidation;GO:0009992//cellular water homeostasis;GO:0046168//glycerol-3-phosphate catabolic process;GO:0055114//oxidation-reduction process;GO:0071470//cellular response to osmotic stress
SPCC794.04c	52	34	48	292	119	225	0.57	0.38	0.55	3.35	1.61	2.44	0.5	2.46667	2.30256	3.37175e-08	3.99392e-07	SPCC794.04c	amino acid transmembrane transporter (predicted) [Source:PomBase;Acc:SPCC794.04c]	-	-	-	-	GO:0000329//fungal-type vacuole membrane;GO:0005886//plasma membrane;GO:0005887//integral component of plasma membrane;GO:0016020//membrane;GO:0016021//integral component of membrane	GO:0015171//amino acid transmembrane transporter activity	GO:0003333//amino acid transmembrane transport;GO:0006855//drug transmembrane transport;GO:0055085//transmembrane transport
MSTRG.4278	22	25	122	763	286	430	1.87	2.16	10.77	67.83	30.12	36.23	4.93333	44.7267	3.1805	3.64158e-08	4.28387e-07	SPAC750.07c	GPI-anchored protein [Schizosaccharomyces pombe]	-	-	-	-	-	-	-
SPBC21H7.06c	27	33	31	169	118	223	1.27	1.59	1.51	8.31	6.86	10.38	1.45667	8.51667	2.54762	3.69073e-08	4.33175e-07	opi10	hikeshi protein, Opi10 [Source:PomBase;Acc:SPBC21H7.06c]	-	-	-	-	GO:0005634//nucleus;GO:0005635//nuclear envelope;GO:0005737//cytoplasm;GO:0005829//cytosol	GO:0005515//protein binding;GO:0061608//nuclear import signal receptor activity	GO:0006606//protein import into nucleus
SPBC1271.07c	371	277	230	1206	1493	1994	8.83	6.78	5.69	30.08	44.05	47.07	7.1	40.4	2.50846	3.71273e-08	4.33773e-07	SPBC1271.07c	N-acetyltransferase (predicted) [Source:PomBase;Acc:SPBC1271.07c]	-	-	-	-	GO:0005634//nucleus;GO:0005737//cytoplasm;GO:0005829//cytosol	GO:0008080//N-acetyltransferase activity;GO:0016740//transferase activity;GO:0016746//transferase activity, transferring acyl groups	GO:0008150//biological_process
SPAC1B3.06c	131	98	154	733	267	485	3.91	3.01	4.78	22.91	9.87	14.35	3.9	15.71	2.01014	4.50761e-08	5.18375e-07	SPAC1B3.06c	UbiE family methyltransferase (predicted) [Source:PomBase;Acc:SPAC1B3.06c]	-	-	-	-	GO:0005634//nucleus;GO:0005737//cytoplasm;GO:0005829//cytosol	GO:0008168//methyltransferase activity;GO:0016740//transferase activity	GO:0008150//biological_process;GO:0032259//methylation
SPAC17G8.12	32	20	26	173	107	141	0.37	0.24	0.31	2.06	1.52	1.59	0.306667	1.72333	2.49046	5.09162e-08	5.80331e-07	sec3	exocyst complex subunit Sec3 [Source:PomBase;Acc:SPAC17G8.12]	-	-	-	-	GO:0000145//exocyst;GO:0000935//barrier septum;GO:0005829//cytosol;GO:0005886//plasma membrane;GO:0032153//cell division site;GO:0051285//cell cortex of cell tip;GO:0051286//cell tip	GO:0005546//phosphatidylinositol-4,5-bisphosphate binding;GO:0017049//GTP-Rho binding	GO:0006887//exocytosis;GO:0006893//Golgi to plasma membrane transport;GO:0006897//endocytosis;GO:0051601//exocyst localization;GO:0090522//vesicle tethering involved in exocytosis
SPAC3H5.08c	186	118	207	756	513	642	2.37	1.54	2.74	10.08	8.09	8.1	2.21667	8.75667	1.98199	5.9309e-08	6.71515e-07	SPAC3H5.08c	WD repeat protein, human WDR44 family [Source:PomBase;Acc:SPAC3H5.08c]	-	-	-	-	GO:0005634//nucleus;GO:0005783//endoplasmic reticulum;GO:0005789//endoplasmic reticulum membrane;GO:0032991//macromolecular complex;GO:0044732//mitotic spindle pole body	GO:0003674//molecular_function;GO:0005515//protein binding;GO:0017137//Rab GTPase binding	GO:0008150//biological_process
SPBC317.01	462	365	453	1645	976	1391	3.24	2.63	3.3	12.08	8.48	9.67	3.05667	10.0767	1.72099	5.9909e-08	6.76814e-07	mbx2	MADS-box transcription factor Pvg4 [Source:PomBase;Acc:SPBC317.01]	-	-	-	-	GO:0000790//nuclear chromatin;GO:0005634//nucleus;GO:0005635//nuclear envelope;GO:0005829//cytosol	GO:0000977//RNA polymerase II regulatory region sequence-specific DNA binding;GO:0000978//RNA polymerase II core promoter proximal region sequence-specific DNA binding;GO:0000981//RNA polymerase II transcription factor activity, sequence-specific DNA binding;GO:0000987//core promoter proximal region sequence-specific DNA binding;GO:0003677//DNA binding;GO:0008134//transcription factor binding;GO:…	GO:0007275//multicellular organism development;GO:0045785//positive regulation of cell adhesion;GO:0045944//positive regulation of transcription from RNA polymerase II promoter;GO:1900735//positive regulation of flocculation
SPCC1442.02	55	55	38	497	131	263	1.08	1.11	0.78	10.25	3.2	5.13	0.99	6.19333	2.64522	6.0195e-08	6.78549e-07	SPCC1442.02	central kinetochore associated family protein (predicted) [Source:PomBase;Acc:SPCC1442.02]	-	-	-	-	GO:0005634//nucleus;GO:0005737//cytoplasm;GO:0005829//cytosol	GO:0055105//ubiquitin-protein transferase inhibitor activity	GO:0031397//negative regulation of protein ubiquitination;GO:0032434//regulation of proteasomal ubiquitin-dependent protein catabolic process
SPAP8A3.13c	164	121	236	741	509	705	2.65	2.01	3.97	12.55	10.2	11.31	2.87667	11.3533	1.98065	6.76669e-08	7.57781e-07	SPAP8A3.13c	Vid24 family protein (predicted) [Source:PomBase;Acc:SPAP8A3.13c]	-	-	-	-	GO:0005634//nucleus;GO:0005773//vacuole;GO:0019898//extrinsic component of membrane;GO:0034657//GID complex	GO:0003674//molecular_function	GO:0006623//protein targeting to vacuole;GO:0007039//protein catabolic process in the vacuole;GO:0008150//biological_process;GO:0043161//proteasome-mediated ubiquitin-dependent protein catabolic process;GO:0045721//negative regulation of gluconeogenesis
SPAC1006.01	4105	3324	4339	14118	11219	13739	93.13	77.6	102.33	335.58	315.49	309.14	91.02	320.07	1.81413	7.71425e-08	8.56416e-07	psp3	vacuolar serine protease Psp3 (predicted) [Source:PomBase;Acc:SPAC1006.01]	Cellular Processes	Transport and catabolism	ko04138//Autophagy - yeast	K01336	GO:0000324//fungal-type vacuole;GO:0000328//fungal-type vacuole lumen;GO:0005615//extracellular space	GO:0004252//serine-type endopeptidase activity;GO:0008233//peptidase activity;GO:0008236//serine-type peptidase activity;GO:0016787//hydrolase activity	GO:0006508//proteolysis;GO:0007039//protein catabolic process in the vacuole
SPAC4F10.07c	242	256	248	995	625	862	3.53	3.85	3.77	15.23	11.32	12.49	3.71667	13.0133	1.80791	7.7337e-08	8.56721e-07	atg13	autophagy associated protein kinase regulatory subunit Atg13 [Source:PomBase;Acc:SPAC4F10.07c]	Cellular Processes;Cellular Processes	Transport and catabolism;Transport and catabolism	ko04138//Autophagy - yeast;ko04136//Autophagy - other eukaryotes	K08331;K08331	GO:0000407//pre-autophagosomal structure;GO:0005737//cytoplasm;GO:0005829//cytosol;GO:0019898//extrinsic component of membrane;GO:1990316//ATG1/ULK1 kinase complex	GO:0005515//protein binding;GO:0019887//protein kinase regulator activity;GO:0019901//protein kinase binding	GO:0000045//autophagosome assembly;GO:0000422//mitophagy;GO:0000423//macromitophagy;GO:0006914//autophagy;GO:0015031//protein transport;GO:0016236//macroautophagy;GO:0030435//sporulation resulting in formation of a cellular spore;GO:0032147//activation of protein kinase activity;GO:0034497//protein localization to pre-autophagosomal structure;GO:0034727//piecemeal microautophagy of nucleus;GO:005…
SPAC19G12.16c	7373	7670	10974	2019	3347	4701	114.6	122.68	177.32	32.88	64.49	72.47	138.2	56.6133	-1.28754	8.15502e-08	9.01446e-07	adg2	conserved fungal protein Adg2 [Source:PomBase;Acc:SPAC19G12.16c]	-	-	-	-	GO:0005576//extracellular region;GO:0005783//endoplasmic reticulum;GO:0009986//cell surface	GO:0003674//molecular_function	GO:0008150//biological_process
SPBC106.10	516	345	566	1857	1193	1756	9.97	6.86	11.36	37.58	28.56	33.64	9.39667	33.26	1.82357	8.85035e-08	9.74108e-07	pka1	cAMP-dependent protein kinase catalytic subunit Pka1 [Source:PomBase;Acc:SPBC106.10]	Cellular Processes;Cellular Processes	Cell growth and death;Transport and catabolism	ko04113//Meiosis - yeast;ko04138//Autophagy - yeast	K04345;K04345	GO:0000324//fungal-type vacuole;GO:0005634//nucleus;GO:0005737//cytoplasm;GO:0005829//cytosol;GO:0005952//cAMP-dependent protein kinase complex	GO:0000166//nucleotide binding;GO:0004672//protein kinase activity;GO:0004674//protein serine/threonine kinase activity;GO:0004691//cAMP-dependent protein kinase activity;GO:0005515//protein binding;GO:0005524//ATP binding;GO:0016301//kinase activity;GO:0016740//transferase activity	GO:0000433//negative regulation of transcription from RNA polymerase II promoter by glucose;GO:0006468//protein phosphorylation;GO:0010515//negative regulation of induction of conjugation with cellular fusion;GO:0010737//protein kinase A signaling;GO:0016310//phosphorylation;GO:0019933//cAMP-mediated signaling;GO:0045014//negative regulation of transcription by glucose;GO:0045721//negative regula…
SPAC4G9.11c	233	197	204	904	526	711	13.1	11.39	11.92	53.24	36.65	39.64	12.1367	43.1767	1.83088	8.91963e-08	9.79631e-07	cmb1	cytosine-mismatch binding protein 1 [Source:PomBase;Acc:SPAC4G9.11c]	-	-	-	-	GO:0005634//nucleus;GO:0005739//mitochondrion	GO:0003677//DNA binding;GO:0003684//damaged DNA binding;GO:0032141//single cytosine insertion binding;GO:0035487//thymine/thymine mispair binding	GO:0006281//DNA repair
SPBC216.05	10	18	9	204	42	132	0.04	0.07	0.04	0.88	0.22	0.54	0.05	0.546667	3.45066	9.59108e-08	1.05112e-06	rad3	ATR checkpoint kinase Rad3 [Source:PomBase;Acc:SPBC216.05]	-	-	-	-	GO:0000228//nuclear chromosome;GO:0000781//chromosome, telomeric region;GO:0000790//nuclear chromatin;GO:0005634//nucleus;GO:0005730//nucleolus;GO:0005829//cytosol;GO:0070310//ATR-ATRIP complex;GO:1990421//subtelomeric heterochromatin	GO:0000166//nucleotide binding;GO:0004672//protein kinase activity;GO:0004674//protein serine/threonine kinase activity;GO:0005515//protein binding;GO:0005524//ATP binding;GO:0016301//kinase activity;GO:0016740//transferase activity	GO:0000077//DNA damage checkpoint;GO:0000723//telomere maintenance;GO:0006281//DNA repair;GO:0006974//cellular response to DNA damage stimulus;GO:0006975//DNA damage induced protein phosphorylation;GO:0007095//mitotic G2 DNA damage checkpoint;GO:0016310//phosphorylation;GO:0031573//intra-S DNA damage checkpoint;GO:0033314//mitotic DNA replication checkpoint;GO:0033315//meiotic DNA replication che…
SPAC23D3.11	386	333	404	1395	1015	1283	5.53	4.91	6.02	20.95	18.03	18.25	5.48667	19.0767	1.79781	1.04364e-07	1.13648e-06	ayr1	1-acyldihydroxyacetone phosphate reductase (predicted) [Source:PomBase;Acc:SPAC23D3.11]	Metabolism;Metabolism;Metabolism	Global and overview maps;Lipid metabolism;Lipid metabolism	ko01100//Metabolic pathways;ko00564//Glycerophospholipid metabolism;ko00565//Ether lipid metabolism	K06123;K06123;K06123	GO:0000329//fungal-type vacuole membrane;GO:0005737//cytoplasm;GO:0005739//mitochondrion;GO:0005773//vacuole;GO:0005783//endoplasmic reticulum;GO:0005794//Golgi apparatus;GO:0005811//lipid particle	GO:0000140//acylglycerone-phosphate reductase activity;GO:0004806//triglyceride lipase activity;GO:0016491//oxidoreductase activity	GO:0006654//phosphatidic acid biosynthetic process;GO:0019433//triglyceride catabolic process;GO:0055114//oxidation-reduction process
SPAC26A3.10	304	276	463	1691	694	1121	3.58	3.34	5.66	20.84	10.12	13.08	4.19333	14.68	1.80768	1.08318e-07	1.17455e-06	cnt6	centaurin ADOP ribosylation factor GTPase activating protein family (predicted) [Source:PomBase;Acc:SPAC26A3.10]	-	-	-	-	GO:0005737//cytoplasm;GO:0005829//cytosol;GO:0030428//cell septum;GO:0032153//cell division site;GO:0051286//cell tip	GO:0005096//GTPase activator activity;GO:0046872//metal ion binding	GO:0006886//intracellular protein transport;GO:0043547//positive regulation of GTPase activity
SPAC1F7.06	7	3	5	96	48	46	0.15	0.07	0.11	2.21	1.3	1	0.11	1.50333	3.77259	1.13714e-07	1.22841e-06	hsp3105	ThiJ domain protein [Source:PomBase;Acc:SPAC1F7.06]	Metabolism	Carbohydrate metabolism	ko00620//Pyruvate metabolism	K22211	GO:0005634//nucleus;GO:0005737//cytoplasm;GO:0005829//cytosol	GO:0003824//catalytic activity;GO:0016829//lyase activity	GO:0008150//biological_process
SPAC27E2.05	908	826	942	3381	2041	2553	26.51	24.82	28.6	103.45	73.88	73.94	26.6433	83.7567	1.65243	1.2105e-07	1.29888e-06	cdc1	DNA polymerase delta small subunit Cdc1 [Source:PomBase;Acc:SPAC27E2.05]	Metabolism;Metabolism;Metabolism;Genetic Information Processing;Genetic Information Processing;Genetic Information Processing;Genetic Information Processing;Genetic Information Processing	Global and overview maps;Nucleotide metabolism;Nucleotide metabolism;Replication and repair;Replication and repair;Replication and repair;Replication and repair;Replication and repair	ko01100//Metabolic pathways;ko00230//Purine metabolism;ko00240//Pyrimidine metabolism;ko03420//Nucleotide excision repair;ko03030//DNA replication;ko03430//Mismatch repair;ko03440//Homologous recombination;ko03410//Base excision repair	K02328;K02328;K02328;K02328;K02328;K02328;K02328;K02328	GO:0005634//nucleus;GO:0005829//cytosol;GO:0043625//delta DNA polymerase complex	GO:0003677//DNA binding;GO:0003887//DNA-directed DNA polymerase activity;GO:0005515//protein binding;GO:0008408//3'-5' exonuclease activity;GO:0016740//transferase activity;GO:0016779//nucleotidyltransferase activity	GO:0006260//DNA replication;GO:0006271//DNA strand elongation involved in DNA replication;GO:0006279//premeiotic DNA replication;GO:0007049//cell cycle;GO:0051301//cell division;GO:0090305//nucleic acid phosphodiester bond hydrolysis;GO:1903459//mitotic DNA replication lagging strand elongation;GO:1903460//mitotic DNA replication leading strand elongation;GO:1904161//DNA synthesis involved in UV-…
SPAC20G4.03c	186	160	193	828	347	620	2.89	2.56	3.12	13.5	6.69	9.57	2.85667	9.92	1.79601	1.23975e-07	1.32546e-06	hri1	eIF2 alpha kinase Hri1 [Source:PomBase;Acc:SPAC20G4.03c]	Genetic Information Processing	Folding, sorting and degradation	ko04141//Protein processing in endoplasmic reticulum	K16194	GO:0005829//cytosol	GO:0000166//nucleotide binding;GO:0004672//protein kinase activity;GO:0004674//protein serine/threonine kinase activity;GO:0004694//eukaryotic translation initiation factor 2alpha kinase activity;GO:0005515//protein binding;GO:0005524//ATP binding;GO:0016301//kinase activity;GO:0016740//transferase activity	GO:0006468//protein phosphorylation;GO:0010998//regulation of translational initiation by eIF2 alpha phosphorylation;GO:0016310//phosphorylation;GO:0017148//negative regulation of translation;GO:1990625//negative regulation of cytoplasmic translational initiation in response to stress
SPAC3F10.12c	42	18	39	298	143	139	1.14	0.5	1.1	8.46	4.8	3.74	0.913333	5.66667	2.63329	1.24043e-07	1.32546e-06	SPAC3F10.12c	transcription factor (predicted) [Source:PomBase;Acc:SPAC3F10.12c]	-	-	-	-	GO:0005634//nucleus	GO:0000978//RNA polymerase II core promoter proximal region sequence-specific DNA binding;GO:0000981//RNA polymerase II transcription factor activity, sequence-specific DNA binding;GO:0003677//DNA binding;GO:0046983//protein dimerization activity	GO:0006357//regulation of transcription from RNA polymerase II promoter
SPAC9E9.15	105	106	115	457	279	404	5.23	5.44	5.96	23.86	17.23	19.97	5.54333	20.3533	1.87644	1.28092e-07	1.36303e-06	SPAC9E9.15	CIA30 protein (predicted) [Source:PomBase;Acc:SPAC9E9.15]	-	-	-	-	GO:0005634//nucleus;GO:0005737//cytoplasm;GO:0005739//mitochondrion;GO:0005829//cytosol	GO:0003674//molecular_function;GO:0051082//unfolded protein binding	GO:0032981//mitochondrial respiratory chain complex I assembly
SPBPB10D8.02c	217	224	54	69	25	55	3.85	4.09	1	1.28	0.55	0.97	2.98	0.933333	-1.67485	1.36652e-07	1.44513e-06	SPBPB10D8.02c	arylsulfatase (predicted) [Source:PomBase;Acc:SPBPB10D8.02c]	Metabolism	Lipid metabolism	ko00600//Sphingolipid metabolism	K01130	GO:0005634//nucleus;GO:0005737//cytoplasm;GO:0005829//cytosol	GO:0003824//catalytic activity;GO:0004065//arylsulfatase activity;GO:0008484//sulfuric ester hydrolase activity;GO:0016787//hydrolase activity;GO:0046872//metal ion binding	GO:0046505//sulfolipid metabolic process
SPAC5H10.02c	35	35	35	184	116	205	0.65	0.67	0.68	3.58	2.67	3.78	0.666667	3.34333	2.32625	1.36943e-07	1.44522e-06	hsp3102	glyoxylase III Hsp3102 [Source:PomBase;Acc:SPAC5H10.02c]	Metabolism	Carbohydrate metabolism	ko00620//Pyruvate metabolism	K22211	GO:0005634//nucleus;GO:0005737//cytoplasm;GO:0005829//cytosol	GO:0016829//lyase activity;GO:0019172//glyoxalase III activity	GO:0019249//lactate biosynthetic process;GO:0061727//methylglyoxal catabolic process to lactate;GO:1990748//cellular detoxification
SPAC26H5.09c	15340	13243	18725	52471	57789	74645	420.56	373.6	533.68	1507.27	1963.89	2029.75	442.613	1833.64	2.05059	1.39134e-07	1.46534e-06	SPAC26H5.09c	oxidoreductase involved in NADPH regeneration (predicted) [Source:PomBase;Acc:SPAC26H5.09c]	-	-	-	-	GO:0005634//nucleus	GO:0016491//oxidoreductase activity	GO:0006740//NADPH regeneration;GO:0055114//oxidation-reduction process
SPBC609.01	39	24	19	177	114	203	0.3	0.19	0.15	1.41	1.07	1.53	0.213333	1.33667	2.64746	1.4607e-07	1.5321e-06	SPBC609.01	ribonuclease II (RNB) family, involved in nuclear-transcribed mRNA catabolic process (predicted) [Source:PomBase;Acc:SPBC609.01]	-	-	-	-	GO:0000178//exosome (RNase complex);GO:0000932//cytoplasmic mRNA processing body;GO:0005737//cytoplasm;GO:0005829//cytosol	GO:0000175//3'-5'-exoribonuclease activity;GO:0003723//RNA binding;GO:0004518//nuclease activity;GO:0004540//ribonuclease activity;GO:0016787//hydrolase activity	GO:0000291//nuclear-transcribed mRNA catabolic process, exonucleolytic;GO:0036450//polyuridylation-dependent decapping of nuclear-transcribed mRNA;GO:0090501//RNA phosphodiester bond hydrolysis;GO:0090503//RNA phosphodiester bond hydrolysis, exonucleolytic
SPAPB24D3.10c	210	178	257	810	631	804	2.16	1.88	2.74	8.71	8.03	8.19	2.26	8.31	1.87853	1.51157e-07	1.5748e-06	agl1	maltose alpha-glucosidase Agl1 [Source:PomBase;Acc:SPAPB24D3.10c]	Metabolism;Metabolism;Metabolism	Global and overview maps;Carbohydrate metabolism;Carbohydrate metabolism	ko01100//Metabolic pathways;ko00500//Starch and sucrose metabolism;ko00052//Galactose metabolism	K01187;K01187;K01187	GO:0005576//extracellular region	GO:0003824//catalytic activity;GO:0004553//hydrolase activity, hydrolyzing O-glycosyl compounds;GO:0004558//alpha-1,4-glucosidase activity;GO:0016787//hydrolase activity;GO:0016798//hydrolase activity, acting on glycosyl bonds;GO:0030246//carbohydrate binding;GO:0032450//maltose alpha-glucosidase activity;GO:0044654//starch alpha-glucosidase activity;GO:0090599//alpha-glucosidase activity	GO:0000025//maltose catabolic process;GO:0005975//carbohydrate metabolic process;GO:0008152//metabolic process
SPCC1235.02	1903	1624	1719	6064	5114	7862	37.92	33.3	35.61	126.61	126.32	155.39	35.61	136.107	1.93438	1.93533e-07	1.99324e-06	bio2	biotin synthase [Source:PomBase;Acc:SPCC1235.02]	Metabolism;Metabolism	Global and overview maps;Metabolism of cofactors and vitamins	ko01100//Metabolic pathways;ko00780//Biotin metabolism	K01012;K01012	GO:0005739//mitochondrion	GO:0003824//catalytic activity;GO:0004076//biotin synthase activity;GO:0016740//transferase activity;GO:0046872//metal ion binding;GO:0051536//iron-sulfur cluster binding;GO:0051537//2 iron, 2 sulfur cluster binding;GO:0051539//4 iron, 4 sulfur cluster binding	GO:0009102//biotin biosynthetic process
SPBP35G2.06c	17	19	22	169	55	141	0.19	0.22	0.26	2.03	0.78	1.6	0.223333	1.47	2.71855	2.0932e-07	2.14721e-06	nup131	nucleoporin Nup131 [Source:PomBase;Acc:SPBP35G2.06c]	-	-	-	-	GO:0000777//condensed chromosome kinetochore;GO:0005634//nucleus;GO:0005635//nuclear envelope;GO:0005643//nuclear pore;GO:0005829//cytosol;GO:0016020//membrane;GO:0031080//nuclear pore outer ring;GO:0032153//cell division site	GO:0005515//protein binding;GO:0017056//structural constituent of nuclear pore	GO:0006606//protein import into nucleus;GO:0006913//nucleocytoplasmic transport;GO:0031081//nuclear pore distribution
SPAC22A12.13	266	192	201	914	649	865	11.64	8.64	9.14	41.88	35.19	37.53	9.80667	38.2	1.96174	2.29498e-07	2.3355e-06	mug84	pig-P subunit (predicted) [Source:PomBase;Acc:SPAC22A12.13]	Metabolism;Metabolism	Global and overview maps;Glycan biosynthesis and metabolism	ko01100//Metabolic pathways;ko00563//Glycosylphosphatidylinositol(GPI)-anchor biosynthesis	K03861;K03861	GO:0005783//endoplasmic reticulum;GO:0005789//endoplasmic reticulum membrane;GO:0016020//membrane;GO:0016021//integral component of membrane;GO:0030176//integral component of endoplasmic reticulum membrane	GO:0017176//phosphatidylinositol N-acetylglucosaminyltransferase activity	GO:0006506//GPI anchor biosynthetic process;GO:0051321//meiotic cell cycle
SPAC27F1.10	6	10	8	88	51	66	0.27	0.46	0.37	4.13	2.83	2.93	0.366667	3.29667	3.16847	2.60718e-07	2.63232e-06	SPAC27F1.10	Schizosaccharomyces pombe specific protein [Source:PomBase;Acc:SPAC27F1.10]	-	-	-	-	GO:0005634//nucleus;GO:0005737//cytoplasm;GO:0005829//cytosol;GO:0016020//membrane;GO:0016021//integral component of membrane;GO:0031965//nuclear membrane	GO:0003674//molecular_function	GO:0008150//biological_process
SPAC688.09	25	26	23	316	69	137	0.57	0.61	0.54	7.51	1.94	3.08	0.573333	4.17667	2.86491	2.61354e-07	2.63357e-06	rim2	mitochondrial pyrimidine nucleotide transmembrane transporter Rim2 (predicted) [Source:PomBase;Acc:SPAC688.09]	-	-	-	-	GO:0005739//mitochondrion;GO:0005743//mitochondrial inner membrane;GO:0016020//membrane;GO:0016021//integral component of membrane	GO:0015218//pyrimidine nucleotide transmembrane transporter activity;GO:0022857//transmembrane transporter activity	GO:0055085//transmembrane transport;GO:1990519//mitochondrial pyrimidine nucleotide import
SPBC16E9.20	9	5	8	97	52	54	0.27	0.15	0.25	3.03	1.92	1.59	0.223333	2.18	3.28706	2.66702e-07	2.68218e-06	SPBC16E9.20	dubious [Source:PomBase;Acc:SPBC16E9.20]	-	-	-	-	GO:0016020//membrane;GO:0016021//integral component of membrane	-	-
SPBC215.04	51	53	60	351	141	197	2.18	2.33	2.66	15.68	7.45	8.33	2.39	10.4867	2.13347	2.79113e-07	2.79059e-06	git11	heterotrimeric G protein gamma subunit Git11 [Source:PomBase;Acc:SPBC215.04]	-	-	-	-	GO:0005634//nucleus;GO:0005737//cytoplasm;GO:0005829//cytosol;GO:0005834//heterotrimeric G-protein complex;GO:0016020//membrane	GO:0005515//protein binding	GO:0000433//negative regulation of transcription from RNA polymerase II promoter by glucose;GO:0000750//pheromone-dependent signal transduction involved in conjugation with cellular fusion;GO:0007165//signal transduction;GO:0010515//negative regulation of induction of conjugation with cellular fusion;GO:0010619//adenylate cyclase-activating glucose-activated G-protein coupled receptor signaling p…
SPBC83.19c	0	0	0	21	39	36	0	0	0	2.07	4.56	3.37	0.001	3.33333	11.7027	3.00352e-07	2.97395e-06	SPBC83.19c	Schizosaccharomyces pombe specific protein [Source:PomBase;Acc:SPBC83.19c]	-	-	-	-	GO:0005634//nucleus;GO:0005739//mitochondrion	GO:0003674//molecular_function	GO:0008150//biological_process
SPAC19B12.08	231	213	231	835	553	805	5.2	4.93	5.4	19.68	15.42	17.96	5.17667	17.6867	1.77257	3.15853e-07	3.12141e-06	atg4	Atg8 deconjugator Atg4 (predicted) [Source:PomBase;Acc:SPAC19B12.08]	Cellular Processes;Cellular Processes	Transport and catabolism;Transport and catabolism	ko04138//Autophagy - yeast;ko04136//Autophagy - other eukaryotes	K08342;K08342	GO:0005634//nucleus;GO:0005737//cytoplasm;GO:0005829//cytosol	GO:0008233//peptidase activity;GO:0008234//cysteine-type peptidase activity;GO:0016787//hydrolase activity;GO:0019786//Atg8-specific protease activity	GO:0000045//autophagosome assembly;GO:0006508//proteolysis;GO:0006914//autophagy;GO:0015031//protein transport;GO:0016236//macroautophagy;GO:0070647//protein modification by small protein conjugation or removal
SPAC1834.08	17	38	20	260	96	137	0.13	0.31	0.16	2.14	0.93	1.07	0.2	1.38	2.7866	3.20238e-07	3.15865e-06	mak1	histidine kinase Mak1 [Source:PomBase;Acc:SPAC1834.08]	-	-	-	-	GO:0005737//cytoplasm;GO:0005829//cytosol;GO:0032153//cell division site;GO:0051286//cell tip	GO:0000155//phosphorelay sensor kinase activity;GO:0000166//nucleotide binding;GO:0004673//protein histidine kinase activity;GO:0005515//protein binding;GO:0005524//ATP binding;GO:0016301//kinase activity;GO:0016740//transferase activity;GO:0016772//transferase activity, transferring phosphorus-containing groups	GO:0000160//phosphorelay signal transduction system;GO:0007165//signal transduction;GO:0016310//phosphorylation;GO:0018106//peptidyl-histidine phosphorylation;GO:0023014//signal transduction by protein phosphorylation;GO:0034599//cellular response to oxidative stress
SPBC29B5.01	1099	844	889	3416	2762	3914	16.64	13.15	13.99	54.19	51.83	58.77	14.5933	54.93	1.91228	3.63632e-07	3.56609e-06	atf1	transcription factor, Atf-CREB family Atf1 [Source:PomBase;Acc:SPBC29B5.01]	Environmental Information Processing	Signal transduction	ko04011//MAPK signaling pathway - yeast	K09051	GO:0000790//nuclear chromatin;GO:0005634//nucleus;GO:0005720//nuclear heterochromatin;GO:1990243//atf1-pcr1 complex	GO:0000978//RNA polymerase II core promoter proximal region sequence-specific DNA binding;GO:0001228//transcriptional activator activity, RNA polymerase II transcription regulatory region sequence-specific binding;GO:0003677//DNA binding;GO:0003690//double-stranded DNA binding;GO:0003700//transcription factor activity, sequence-specific DNA binding;GO:0003723//RNA binding;GO:0005515//protein bind…	GO:0006338//chromatin remodeling;GO:0006355//regulation of transcription, DNA-templated;GO:0007131//reciprocal meiotic recombination;GO:0010846//activation of reciprocal meiotic recombination;GO:0016584//nucleosome positioning;GO:0034599//cellular response to oxidative stress;GO:0034605//cellular response to heat;GO:0045128//negative regulation of reciprocal meiotic recombination;GO:0051321//meio…
SPAC513.06c	403	363	493	1621	988	1169	3.1	2.88	3.94	13.08	9.43	8.93	3.30667	10.48	1.66419	4.0721e-07	3.95757e-06	dhd1	D-xylose 1-dehydrogenase (NADP+) (predicted) [Source:PomBase;Acc:SPAC513.06c]	-	-	-	-	GO:0005634//nucleus;GO:0005737//cytoplasm;GO:0005829//cytosol	GO:0016491//oxidoreductase activity;GO:0047837//D-xylose 1-dehydrogenase (NADP+) activity	GO:0042843//D-xylose catabolic process;GO:0055114//oxidation-reduction process
SPBC106.09	241	107	88	1289	546	706	2.01	0.92	0.76	11.25	5.64	5.83	1.23	7.57333	2.62227	4.07408e-07	3.95757e-06	cut4	anaphase-promoting complex, platform subcomplex scaffold subunit Apc1 [Source:PomBase;Acc:SPBC106.09]	Cellular Processes;Cellular Processes;Genetic Information Processing	Cell growth and death;Cell growth and death;Folding, sorting and degradation	ko04111//Cell cycle - yeast;ko04113//Meiosis - yeast;ko04120//Ubiquitin mediated proteolysis	K03348;K03348;K03348	GO:0005634//nucleus;GO:0005680//anaphase-promoting complex;GO:0005829//cytosol;GO:0031618//nuclear pericentric heterochromatin	GO:0070628//proteasome binding	GO:0007049//cell cycle;GO:0007091//metaphase/anaphase transition of mitotic cell cycle;GO:0031145//anaphase-promoting complex-dependent proteasomal ubiquitin-dependent protein catabolic process;GO:0045842//positive regulation of mitotic metaphase/anaphase transition;GO:0051301//cell division;GO:0070647//protein modification by small protein conjugation or removal;GO:0070979//protein K11-linked ub…
SPAC13C5.07	132	166	167	622	362	581	1.22	1.58	1.61	6.03	4.15	5.33	1.47	5.17	1.81435	4.10821e-07	3.98318e-06	mre11	Mre11 nuclease [Source:PomBase;Acc:SPAC13C5.07]	Genetic Information Processing;Genetic Information Processing	Replication and repair;Replication and repair	ko03440//Homologous recombination;ko03450//Non-homologous end-joining	K10865;K10865	GO:0000784//nuclear chromosome, telomeric region;GO:0005634//nucleus;GO:0030870//Mre11 complex;GO:0035861//site of double-strand break;GO:1990421//subtelomeric heterochromatin	GO:0000014//single-stranded DNA endodeoxyribonuclease activity;GO:0000403//Y-form DNA binding;GO:0004518//nuclease activity;GO:0004519//endonuclease activity;GO:0004527//exonuclease activity;GO:0005515//protein binding;GO:0008310//single-stranded DNA 3'-5' exodeoxyribonuclease activity;GO:0008311//double-stranded DNA 3'-5' exodeoxyribonuclease activity;GO:0008408//3'-5' exonuclease activity;GO:00…	GO:0000723//telomere maintenance;GO:0000724//double-strand break repair via homologous recombination;GO:0000729//DNA double-strand break processing;GO:0006281//DNA repair;GO:0006302//double-strand break repair;GO:0006303//double-strand break repair via nonhomologous end joining;GO:0006974//cellular response to DNA damage stimulus;GO:0007095//mitotic G2 DNA damage checkpoint;GO:0007131//reciprocal…
SPCC61.03	128	99	139	750	251	414	4.04	3.22	4.56	24.82	9.83	12.97	3.94	15.8733	2.01034	4.29398e-07	4.14761e-06	SPCC61.03	NADHX dehydratase (predicted) [Source:PomBase;Acc:SPCC61.03]	-	-	-	-	GO:0005737//cytoplasm;GO:0005829//cytosol	GO:0000166//nucleotide binding;GO:0005524//ATP binding;GO:0016829//lyase activity;GO:0047453//ATP-dependent NAD(P)H-hydrate dehydratase activity;GO:0052855//ADP-dependent NAD(P)H-hydrate dehydratase activity;GO:0052856//NADHX epimerase activity;GO:0052857//NADPHX epimerase activity	GO:0046496//nicotinamide nucleotide metabolic process
SPBC405.04c	409	420	456	1845	843	1164	14.26	15.07	16.53	67.4	36.43	40.25	15.2867	48.0267	1.65156	4.56896e-07	4.38843e-06	ypt7	GTPase Ypt7 [Source:PomBase;Acc:SPBC405.04c]	Cellular Processes;Cellular Processes;Cellular Processes	Transport and catabolism;Transport and catabolism;Transport and catabolism	ko04144//Endocytosis;ko04138//Autophagy - yeast;ko04145//Phagosome	K07897;K07897;K07897	GO:0000329//fungal-type vacuole membrane;GO:0005764//lysosome;GO:0005770//late endosome;GO:0005773//vacuole;GO:0005829//cytosol;GO:0045335//phagocytic vesicle	GO:0000166//nucleotide binding;GO:0003924//GTPase activity;GO:0005525//GTP binding	GO:0006886//intracellular protein transport;GO:0006896//Golgi to vacuole transport;GO:0006897//endocytosis;GO:0007035//vacuolar acidification;GO:0015031//protein transport;GO:0023052//signaling;GO:0032482//Rab protein signal transduction;GO:0032889//regulation of vacuole fusion, non-autophagic;GO:0042144//vacuole fusion, non-autophagic;GO:0061191//positive regulation of vacuole fusion, non-autoph…
SPBC365.05c	40	52	39	291	121	185	1.2	1.6	1.21	9.14	4.49	5.5	1.33667	6.37667	2.25416	4.82012e-07	4.58672e-06	slu7	splicing factor Slu7 [Source:PomBase;Acc:SPBC365.05c]	Genetic Information Processing	Transcription	ko03040//Spliceosome	K12819	GO:0005634//nucleus;GO:0005681//spliceosomal complex	GO:0000386//second spliceosomal transesterification activity;GO:0030628//pre-mRNA 3'-splice site binding;GO:0046872//metal ion binding	GO:0000350//generation of catalytic spliceosome for second transesterification step;GO:0000398//mRNA splicing, via spliceosome;GO:0006397//mRNA processing;GO:0008380//RNA splicing;GO:0045292//mRNA cis splicing, via spliceosome
SPAC25H1.03	34	23	36	223	81	153	2.57	1.79	2.83	17.68	7.6	11.48	2.39667	12.2533	2.35407	5.09585e-07	4.82226e-06	atg101	autophagy protein Atg101 [Source:PomBase;Acc:SPAC25H1.03]	Cellular Processes	Transport and catabolism	ko04136//Autophagy - other eukaryotes	K19730	GO:0000407//pre-autophagosomal structure;GO:0005634//nucleus;GO:0005737//cytoplasm;GO:0005829//cytosol;GO:0016020//membrane;GO:0034045//pre-autophagosomal structure membrane	GO:0005515//protein binding	GO:0000045//autophagosome assembly;GO:0006914//autophagy;GO:0015031//protein transport;GO:0016236//macroautophagy;GO:0030435//sporulation resulting in formation of a cellular spore;GO:0051321//meiotic cell cycle
SPBC1773.03c	337	406	352	1436	1182	1305	6.14	7.61	6.67	27.42	26.7	23.59	6.80667	25.9033	1.92812	5.2572e-07	4.94756e-06	SPBC1773.03c	aminotransferase class-III, possible transaminase, unknown specificity [Source:PomBase;Acc:SPBC1773.03c]	-	-	-	-	GO:0005737//cytoplasm;GO:0005829//cytosol	GO:0003824//catalytic activity;GO:0008483//transaminase activity;GO:0016740//transferase activity;GO:0030170//pyridoxal phosphate binding	GO:0008150//biological_process
SPAC3F10.13	147	95	257	880	439	690	2.34	1.55	4.25	14.66	8.65	10.87	2.71333	11.3933	2.07005	5.29023e-07	4.96043e-06	ucp6	UBA domain protein Ucp6 [Source:PomBase;Acc:SPAC3F10.13]	-	-	-	-	GO:0005634//nucleus;GO:0005737//cytoplasm;GO:0005829//cytosol	GO:0005515//protein binding;GO:0031593//polyubiquitin binding;GO:0043130//ubiquitin binding	GO:0016579//protein deubiquitination
SPBC2D10.05	148	136	238	765	361	631	3.55	3.36	5.93	19.22	10.73	15	4.28	14.9833	1.80768	5.50247e-07	5.13131e-06	exg3	glucan 1,3-beta-glucosidase Exg3 [Source:PomBase;Acc:SPBC2D10.05]	-	-	-	-	GO:0005576//extracellular region;GO:0005634//nucleus;GO:0005737//cytoplasm;GO:0005829//cytosol;GO:1990819//actin fusion focus	GO:0004338//glucan exo-1,3-beta-glucosidase activity;GO:0016787//hydrolase activity;GO:0016798//hydrolase activity, acting on glycosyl bonds;GO:0046557//glucan endo-1,6-beta-glucosidase activity	GO:0006073//cellular glucan metabolic process;GO:0008152//metabolic process;GO:0070879//fungal-type cell wall beta-glucan metabolic process;GO:0071555//cell wall organization;GO:1904541//fungal-type cell wall disassembly involved in conjugation with cellular fusion
SPAC10F6.02c	120	90	140	506	280	385	1.36	1.05	1.65	6	3.93	4.32	1.35333	4.75	1.81141	5.56103e-07	5.16712e-06	prp22	ATP-dependent RNA helicase Prp22 [Source:PomBase;Acc:SPAC10F6.02c]	Genetic Information Processing	Transcription	ko03040//Spliceosome	K12818	GO:0005634//nucleus;GO:0005684//U2-type spliceosomal complex;GO:0071013//catalytic step 2 spliceosome;GO:0071014//post-mRNA release spliceosomal complex	GO:0000166//nucleotide binding;GO:0003676//nucleic acid binding;GO:0003723//RNA binding;GO:0003724//RNA helicase activity;GO:0004386//helicase activity;GO:0005524//ATP binding;GO:0016787//hydrolase activity	GO:0000390//spliceosomal complex disassembly;GO:0006397//mRNA processing;GO:0008380//RNA splicing
SPAC1039.10	20	20	13	329	84	75	0.88	0.88	0.57	14.9	4.51	3.22	0.776667	7.54333	3.27983	6.06943e-07	5.62931e-06	mmf2	homologous Pmf1 factor 1, isoleucine biosynthesis protein (predicted) [Source:PomBase;Acc:SPAC1039.10]	-	-	-	-	GO:0005737//cytoplasm;GO:0005739//mitochondrion;GO:0005759//mitochondrial matrix;GO:0005829//cytosol	GO:0003674//molecular_function;GO:0019239//deaminase activity	GO:0009097//isoleucine biosynthetic process;GO:1901565//organonitrogen compound catabolic process
MSTRG.2384	818	415	376	3774	1662	2227	20.8	10.85	9.9	100.37	52.27	55.85	13.85	69.4967	2.32706	6.12435e-07	5.67e-06	YJL213W	amidohydrolase [Schizosaccharomyces cryophilus OY26]	-	-	-	-	-	-	-
SPBC1604.01	23	25	38	215	71	162	0.35	0.38	0.59	3.37	1.32	2.41	0.44	2.36667	2.42728	6.25492e-07	5.76008e-06	egt1	Ergothioneine biosynthesis protein Egt1 [Source:PomBase;Acc:SPBC1604.01]	Metabolism	Amino acid metabolism	ko00340//Histidine metabolism	K20246	GO:0005634//nucleus;GO:0005737//cytoplasm;GO:0005829//cytosol	GO:0004497//monooxygenase activity;GO:0005509//calcium ion binding;GO:0008168//methyltransferase activity;GO:0016491//oxidoreductase activity;GO:0016740//transferase activity;GO:0030745//dimethylhistidine N-methyltransferase activity;GO:0044876//hercynylselenocysteine synthase;GO:0046872//metal ion binding;GO:0052706//histidine N-methyltransferase activity;GO:0061686//hercynylcysteine sulfoxide s…	GO:0032259//methylation;GO:0051321//meiotic cell cycle;GO:0052699//ergothioneine biosynthetic process;GO:0052707//N-alpha,N-alpha,N-alpha-trimethyl-L-histidine biosynthesis from histidine;GO:0055114//oxidation-reduction process;GO:1903253//hercynylcysteine sulfoxide biosynthetic process;GO:1903255//hercynylselenocysteine biosynthetic process;GO:1903257//selenoneine biosynthetic process
SPAC22E12.03c	494	644	694	2152	1607	2268	20.56	27.59	30.03	93.9	82.97	93.67	26.06	90.18	1.79097	6.43924e-07	5.9188e-06	sdj1	glyoxylase III sdj1 [Source:PomBase;Acc:SPAC22E12.03c]	-	-	-	-	GO:0005634//nucleus;GO:0005737//cytoplasm;GO:0005829//cytosol	GO:0005515//protein binding;GO:0016829//lyase activity;GO:0019172//glyoxalase III activity	GO:0019249//lactate biosynthetic process;GO:0061727//methylglyoxal catabolic process to lactate;GO:1990748//cellular detoxification
SPBC83.16c	1015	665	1107	3836	2159	2727	15.37	10.36	17.43	60.87	40.53	40.96	14.3867	47.4533	1.72178	6.56616e-07	6.02466e-06	SPBC83.16c	conserved eukaryotic protein [Source:PomBase;Acc:SPBC83.16c]	-	-	-	-	GO:0005634//nucleus;GO:0005737//cytoplasm;GO:0005829//cytosol	GO:0003674//molecular_function	GO:0071218//cellular response to misfolded protein;GO:1990748//cellular detoxification
SPBC28E12.06c	9	9	23	123	61	89	0.05	0.05	0.12	0.67	0.39	0.46	0.0733333	0.506667	2.7885	6.63203e-07	6.07423e-06	lvs1	beige protein homolog Lvs1 (predicted) [Source:PomBase;Acc:SPBC28E12.06c]	-	-	-	-	GO:0000324//fungal-type vacuole;GO:0005737//cytoplasm;GO:0005829//cytosol;GO:0016020//membrane	GO:0005515//protein binding;GO:0035091//phosphatidylinositol binding;GO:0046872//metal ion binding	GO:0006914//autophagy;GO:0044088//regulation of vacuole organization
SPAC1B3.15c	438	497	556	1768	1129	1508	5.98	6.98	7.89	25.29	19.1	20.42	6.95	21.6033	1.63617	7.43834e-07	6.7644e-06	SPAC1B3.15c	vitamin H transmembrane transporter (predicted) [Source:PomBase;Acc:SPAC1B3.15c]	-	-	-	-	GO:0005794//Golgi apparatus;GO:0005887//integral component of plasma membrane;GO:0016020//membrane;GO:0016021//integral component of membrane;GO:0031224//intrinsic component of membrane	GO:0015225//biotin transporter activity;GO:0015295//solute:proton symporter activity;GO:0022857//transmembrane transporter activity;GO:1901604//dethiobiotin transmembrane transporter activity	GO:0015718//monocarboxylic acid transport;GO:0015878//biotin transport;GO:0042886//amide transport;GO:0055085//transmembrane transport;GO:1902600//hydrogen ion transmembrane transport
SPCC1183.09c	780	547	577	2873	1557	1980	29.51	21.3	22.7	113.9	73.03	74.31	24.5033	87.08	1.82936	7.53395e-07	6.83923e-06	pmp31	plasma membrane proteolipid Pmp31 [Source:PomBase;Acc:SPCC1183.09c]	-	-	-	-	GO:0000324//fungal-type vacuole;GO:0005773//vacuole;GO:0005774//vacuolar membrane;GO:0005886//plasma membrane;GO:0016020//membrane;GO:0016021//integral component of membrane	GO:0003674//molecular_function	GO:0042391//regulation of membrane potential;GO:0051321//meiotic cell cycle;GO:0098655//cation transmembrane transport
SPCC162.06c	55	68	83	328	178	247	2.35	2.99	3.68	14.67	9.42	10.46	3.00667	11.5167	1.93749	7.58266e-07	6.87129e-06	SPCC162.06c	vacuolar sorting protein Vps60 (predicted) [Source:PomBase;Acc:SPCC162.06c]	Cellular Processes	Transport and catabolism	ko04144//Endocytosis	K12198	GO:0000329//fungal-type vacuole membrane	GO:0003674//molecular_function	GO:0006886//intracellular protein transport;GO:0007034//vacuolar transport;GO:0032511//late endosome to vacuole transport via multivesicular body sorting pathway
SPBC428.07	5	7	0	84	36	58	0.1	0.12	0	1.62	0.82	1.05	0.0733333	1.16333	3.98765	8.16399e-07	7.34479e-06	meu6	meiotic chromosome segregation protein Meu6 [Source:PomBase;Acc:SPBC428.07]	-	-	-	-	GO:0005634//nucleus;GO:0005730//nucleolus	GO:0003674//molecular_function	GO:0008150//biological_process;GO:0051321//meiotic cell cycle
SPCC777.13	49	57	62	412	114	255	0.74	0.89	0.98	6.55	2.14	3.84	0.87	4.17667	2.26326	8.17679e-07	7.34479e-06	vps35	retromer complex subunit Vps35 [Source:PomBase;Acc:SPCC777.13]	Cellular Processes	Transport and catabolism	ko04144//Endocytosis	K18468	GO:0005768//endosome;GO:0005770//late endosome;GO:0005829//cytosol;GO:0016020//membrane;GO:0030904//retromer complex;GO:0030906//retromer, cargo-selective complex	GO:0003674//molecular_function	GO:0006886//intracellular protein transport;GO:0015031//protein transport;GO:0042147//retrograde transport, endosome to Golgi
SPAC140.03	107	61	73	462	212	313	3	1.76	2.12	13.55	7.36	8.69	2.29333	9.86667	2.10512	8.59299e-07	7.65164e-06	arb1	argonaute inhibitor protein 1 [Source:PomBase;Acc:SPAC140.03]	-	-	-	-	GO:0000775//chromosome, centromeric region;GO:0005634//nucleus;GO:0005737//cytoplasm;GO:0005829//cytosol;GO:0033167//ARC complex	GO:0005515//protein binding;GO:0008428//ribonuclease inhibitor activity	GO:0030702//chromatin silencing at centromere;GO:0031047//gene silencing by RNA;GO:0031048//chromatin silencing by small RNA;GO:0033168//conversion of ds siRNA to ss siRNA involved in RNA interference;GO:0043086//negative regulation of catalytic activity;GO:0051570//regulation of histone H3-K9 methylation
SPAC29B12.11c	225	163	152	788	466	725	6.73	5.02	4.73	24.7	17.28	21.51	5.49333	21.1633	1.94581	8.75837e-07	7.77192e-06	SPAC29B12.11c	human WW domain binding protein-2 ortholog [Source:PomBase;Acc:SPAC29B12.11c]	-	-	-	-	GO:0005634//nucleus;GO:0005737//cytoplasm;GO:0005829//cytosol	GO:0003674//molecular_function;GO:0003713//transcription coactivator activity;GO:0031490//chromatin DNA binding	GO:0045944//positive regulation of transcription from RNA polymerase II promoter
SPBC1604.16c	58	57	53	353	145	198	3.16	3.18	3.01	20.24	9.8	10.71	3.11667	13.5833	2.12376	8.86927e-07	7.85674e-06	SPBC1604.16c	RNA-binding protein, G-patch type (predicted) [Source:PomBase;Acc:SPBC1604.16c]	-	-	-	-	GO:0005634//nucleus;GO:0005829//cytosol;GO:0032153//cell division site;GO:0044732//mitotic spindle pole body;GO:0072686//mitotic spindle	GO:0003676//nucleic acid binding;GO:0003723//RNA binding	GO:0008150//biological_process
SPAC2E1P3.02c	218	185	233	768	490	705	3.89	3.4	4.33	14.38	10.85	12.5	3.87333	12.5767	1.6991	8.96173e-07	7.92291e-06	amt3	ammonium transmembrane transporter Amt3 [Source:PomBase;Acc:SPAC2E1P3.02c]	-	-	-	-	GO:0000324//fungal-type vacuole;GO:0005887//integral component of plasma membrane;GO:0016020//membrane;GO:0016021//integral component of membrane	GO:0008519//ammonium transmembrane transporter activity;GO:0015200//methylammonium transmembrane transporter activity	GO:0015696//ammonium transport;GO:0019740//nitrogen utilization;GO:0072488//ammonium transmembrane transport;GO:0072489//methylammonium transmembrane transport
SPAC17G8.14c	116	76	106	449	227	381	1.49	1	1.41	6.02	3.6	4.84	1.3	4.82	1.89052	8.97487e-07	7.92291e-06	pck1	protein kinase C (PKC)-like Pck1 [Source:PomBase;Acc:SPAC17G8.14c]	Environmental Information Processing;Cellular Processes;Environmental Information Processing	Signal transduction;Transport and catabolism;Signal transduction	ko04011//MAPK signaling pathway - yeast;ko04139//Mitophagy - yeast;ko04070//Phosphatidylinositol signaling system	K02677;K02677;K02677	GO:0005634//nucleus;GO:0005737//cytoplasm;GO:0005829//cytosol;GO:0030428//cell septum;GO:0032153//cell division site	GO:0000166//nucleotide binding;GO:0004672//protein kinase activity;GO:0004674//protein serine/threonine kinase activity;GO:0004697//protein kinase C activity;GO:0005515//protein binding;GO:0005524//ATP binding;GO:0016301//kinase activity;GO:0016740//transferase activity;GO:0046872//metal ion binding	GO:0006468//protein phosphorylation;GO:0007165//signal transduction;GO:0008360//regulation of cell shape;GO:0016310//phosphorylation;GO:0018105//peptidyl-serine phosphorylation;GO:0035556//intracellular signal transduction;GO:0090334//regulation of cell wall (1->3)-beta-D-glucan biosynthetic process
SPCC1442.04c	55	41	54	362	112	207	1.06	0.82	1.09	7.34	2.69	3.97	0.99	4.66667	2.23689	9.0079e-07	7.93841e-06	SPCC1442.04c	meiotic recombination protein (predicted) [Source:PomBase;Acc:SPCC1442.04c]	-	-	-	-	GO:0005634//nucleus;GO:0005737//cytoplasm	GO:0003674//molecular_function	GO:0006311//meiotic gene conversion;GO:0007131//reciprocal meiotic recombination;GO:0051321//meiotic cell cycle
SPBC26H8.10	676	587	972	3067	1803	2026	9.12	8.15	13.64	43.37	30.16	27.12	10.3033	33.55	1.7032	9.17625e-07	8.0453e-06	dis3	3'-5' exoribonuclease subunit Dis3 [Source:PomBase;Acc:SPBC26H8.10]	Genetic Information Processing	Folding, sorting and degradation	ko03018//RNA degradation	K12585	GO:0000176//nuclear exosome (RNase complex);GO:0000177//cytoplasmic exosome (RNase complex);GO:0000178//exosome (RNase complex);GO:0000790//nuclear chromatin;GO:0005634//nucleus;GO:0005654//nucleoplasm;GO:0005730//nucleolus;GO:0005737//cytoplasm;GO:1990251//Mmi1 nuclear focus complex	GO:0000175//3'-5'-exoribonuclease activity;GO:0003676//nucleic acid binding;GO:0003723//RNA binding;GO:0004518//nuclease activity;GO:0004519//endonuclease activity;GO:0004521//endoribonuclease activity;GO:0004527//exonuclease activity;GO:0004532//exoribonuclease activity;GO:0004540//ribonuclease activity;GO:0005515//protein binding;GO:0008536//Ran GTPase binding;GO:0016787//hydrolase activity	GO:0000465//exonucleolytic trimming to generate mature 5'-end of 5.8S rRNA from tricistronic rRNA transcript (SSU-rRNA, 5.8S rRNA, LSU-rRNA);GO:0000467//exonucleolytic trimming to generate mature 3'-end of 5.8S rRNA from tricistronic rRNA transcript (SSU-rRNA, 5.8S rRNA, LSU-rRNA);GO:0006364//rRNA processing;GO:0006401//RNA catabolic process;GO:0016075//rRNA catabolic process;GO:0030847//terminat…
SPAC11D3.16c	272	317	301	1100	741	994	9.11	10.92	10.46	38.57	30.75	32.99	10.1633	34.1033	1.74654	9.31474e-07	8.15278e-06	SPAC11D3.16c	Schizosaccharomyces specific protein [Source:PomBase;Acc:SPAC11D3.16c]	-	-	-	-	GO:0005634//nucleus;GO:0005829//cytosol;GO:0044732//mitotic spindle pole body	GO:0003674//molecular_function	GO:0008150//biological_process
SPCC132.04c	126	105	143	506	324	399	1.48	1.27	1.75	6.22	4.71	4.65	1.5	5.19333	1.7917	9.54708e-07	8.3419e-06	gdh2	NAD-dependent glutamate dehydrogenase Gdh2 (predicted) [Source:PomBase;Acc:SPCC132.04c]	Metabolism;Metabolism;Metabolism;Metabolism;Metabolism	Global and overview maps;Amino acid metabolism;Amino acid metabolism;Energy metabolism;Metabolism of other amino acids	ko01100//Metabolic pathways;ko00250//Alanine, aspartate and glutamate metabolism;ko00220//Arginine biosynthesis;ko00910//Nitrogen metabolism;ko00430//Taurine and hypotaurine metabolism	K15371;K15371;K15371;K15371;K15371	GO:0005737//cytoplasm;GO:0005829//cytosol	GO:0004352//glutamate dehydrogenase (NAD+) activity;GO:0016491//oxidoreductase activity	GO:0006520//cellular amino acid metabolic process;GO:0019551//glutamate catabolic process to 2-oxoglutarate;GO:0055114//oxidation-reduction process
SPAC1A6.02	73	58	72	23	30	21	1.99	1.61	2.02	0.65	1.01	0.58	1.87333	0.746667	-1.32707	1.05281e-06	9.12137e-06	SPAC1A6.02	WD repeat protein, human WDR55 family, involved in ribosome biogenesis (predicted) [Source:PomBase;Acc:SPAC1A6.02]	-	-	-	-	GO:0005634//nucleus;GO:0005730//nucleolus;GO:0031080//nuclear pore outer ring	GO:0003674//molecular_function;GO:0005515//protein binding	GO:0042274//ribosomal small subunit biogenesis
SPAC19G12.12	133	67	75	828	391	288	3.96	2.06	2.33	25.8	14.41	8.5	2.78333	16.2367	2.54437	1.05529e-06	9.12745e-06	dlp1	decaprenyl diphosphate synthase subunit 2 Dlp1 [Source:PomBase;Acc:SPAC19G12.12]	-	-	-	-	GO:0005739//mitochondrion;GO:0005743//mitochondrial inner membrane;GO:0032476//decaprenyl diphosphate synthase complex	GO:0005515//protein binding;GO:0008834//di-trans,poly-cis-decaprenylcistransferase activity;GO:0016740//transferase activity	GO:0006744//ubiquinone biosynthetic process;GO:0008299//isoprenoid biosynthetic process
SPBC19C7.09c	56	65	62	455	126	261	0.75	0.9	0.87	6.4	2.1	3.48	0.84	3.99333	2.24913	1.08907e-06	9.40375e-06	uve1	endonuclease Uve1 [Source:PomBase;Acc:SPBC19C7.09c]	-	-	-	-	GO:0000262//mitochondrial chromosome;GO:0005634//nucleus;GO:0005739//mitochondrion	GO:0000404//heteroduplex DNA loop binding;GO:0004518//nuclease activity;GO:0004519//endonuclease activity;GO:0016787//hydrolase activity;GO:1990043//5' deoxyribonuclease (pyrimidine dimer) activity	GO:0006281//DNA repair;GO:0006284//base-excision repair;GO:0006289//nucleotide-excision repair;GO:0006290//pyrimidine dimer repair;GO:0006298//mismatch repair;GO:0006974//cellular response to DNA damage stimulus;GO:0009411//response to UV;GO:0043504//mitochondrial DNA repair;GO:0070914//UV-damage excision repair;GO:1990731//UV-damage excision repair, DNA incision
SPBC3E7.02c	701	844	601	4328	8004	14423	34.97	43.33	31.17	226.23	494.96	713.66	36.49	478.283	3.71229	1.16278e-06	9.98974e-06	hsp16	heat shock protein Hsp16 [Source:PomBase;Acc:SPBC3E7.02c]	Genetic Information Processing	Folding, sorting and degradation	ko04141//Protein processing in endoplasmic reticulum	K13993	GO:0005634//nucleus;GO:0005737//cytoplasm;GO:0005829//cytosol	GO:0005515//protein binding;GO:0042802//identical protein binding;GO:0051082//unfolded protein binding	GO:0034605//cellular response to heat;GO:0034620//cellular response to unfolded protein;GO:0061077//chaperone-mediated protein folding;GO:0071218//cellular response to misfolded protein
SPAC4D7.01c	21	13	18	210	52	98	0.16	0.1	0.14	1.66	0.49	0.73	0.133333	0.96	2.848	1.17299e-06	1.00606e-05	sec71	Sec7 domain protein, ARF GEF (predicted) [Source:PomBase;Acc:SPAC4D7.01c]	Cellular Processes	Transport and catabolism	ko04144//Endocytosis	K18442	GO:0005794//Golgi apparatus;GO:0005798//Golgi-associated vesicle	GO:0005086//ARF guanyl-nucleotide exchange factor activity	GO:0006886//intracellular protein transport;GO:0006888//ER to Golgi vesicle-mediated transport;GO:0015031//protein transport;GO:0032012//regulation of ARF protein signal transduction
SPAC11G7.03	1845	1733	2046	6137	4229	5686	56.43	54.54	65.05	196.67	160.33	172.48	58.6733	176.493	1.58884	1.24608e-06	1.06519e-05	idh1	isocitrate dehydrogenase (NAD+) subunit 1 Idh1 [Source:PomBase;Acc:SPAC11G7.03]	Metabolism;Metabolism;Metabolism;Metabolism;Metabolism;Metabolism;Metabolism	Global and overview maps;Global and overview maps;Global and overview maps;Global and overview maps;Global and overview maps;Global and overview maps;Carbohydrate metabolism	ko01100//Metabolic pathways;ko01110//Biosynthesis of secondary metabolites;ko01130//Biosynthesis of antibiotics;ko01230//Biosynthesis of amino acids;ko01200//Carbon metabolism;ko01210//2-Oxocarboxylic acid metabolism;ko00020//Citrate cycle (TCA cycle)	K00030;K00030;K00030;K00030;K00030;K00030;K00030	GO:0005737//cytoplasm;GO:0005739//mitochondrion;GO:0005759//mitochondrial matrix	GO:0000287//magnesium ion binding;GO:0003723//RNA binding;GO:0004449//isocitrate dehydrogenase (NAD+) activity;GO:0016491//oxidoreductase activity;GO:0016616//oxidoreductase activity, acting on the CH-OH group of donors, NAD or NADP as acceptor;GO:0046872//metal ion binding;GO:0051287//NAD binding	GO:0006099//tricarboxylic acid cycle;GO:0006102//isocitrate metabolic process;GO:0055114//oxidation-reduction process
SPBPB21E7.11	7	1	3	61	32	58	0.22	0.03	0.1	2.02	1.24	1.81	0.116667	1.69	3.85656	1.32599e-06	1.12227e-05	SPBPB21E7.11	Schizosaccharomyces pombe specific protein [Source:PomBase;Acc:SPBPB21E7.11]	-	-	-	-	GO:0005575//cellular_component	GO:0003674//molecular_function	GO:0008150//biological_process
SPBC1198.01	463	280	404	1532	1088	1279	10.18	6.33	9.23	35.29	29.65	27.89	8.58	30.9433	1.85058	1.40844e-06	1.18619e-05	fmd2	glutathione-dependent formaldehyde dehydrogenase (predicted) [Source:PomBase;Acc:SPBC1198.01]	-	-	-	-	GO:0005794//Golgi apparatus	GO:0008270//zinc ion binding;GO:0016491//oxidoreductase activity;GO:0046872//metal ion binding	GO:0055114//oxidation-reduction process;GO:0070458//cellular detoxification of nitrogen compound;GO:0071500//cellular response to nitrosative stress
SPAP8A3.12c	45	38	52	431	99	192	0.48	0.42	0.58	4.86	1.32	2.05	0.493333	2.74333	2.4753	1.56235e-06	1.30722e-05	tpp2	tripeptidyl-peptidase II Tpp2 [Source:PomBase;Acc:SPAP8A3.12c]	-	-	-	-	GO:0005737//cytoplasm;GO:0005802//trans-Golgi network;GO:0005829//cytosol;GO:0016020//membrane;GO:0030173//integral component of Golgi membrane	GO:0004177//aminopeptidase activity;GO:0004252//serine-type endopeptidase activity;GO:0008233//peptidase activity;GO:0008236//serine-type peptidase activity;GO:0008240//tripeptidyl-peptidase activity;GO:0016787//hydrolase activity	GO:0006508//proteolysis;GO:0008150//biological_process;GO:0016485//protein processing
SPBC409.06	373	346	445	1463	685	1073	12.71	12.13	15.77	52.25	28.94	36.27	13.5367	39.1533	1.53226	1.62179e-06	1.35255e-05	uch2	ubiquitin C-terminal hydrolase Uch2 [Source:PomBase;Acc:SPBC409.06]	-	-	-	-	GO:0000502//proteasome complex;GO:0005622//intracellular;GO:0005634//nucleus;GO:0005737//cytoplasm;GO:0031595//nuclear proteasome complex;GO:0034399//nuclear periphery	GO:0004843//thiol-dependent ubiquitin-specific protease activity;GO:0008233//peptidase activity;GO:0008234//cysteine-type peptidase activity;GO:0016787//hydrolase activity;GO:0019784//NEDD8-specific protease activity;GO:0036459//thiol-dependent ubiquitinyl hydrolase activity	GO:0000338//protein deneddylation;GO:0006508//proteolysis;GO:0006511//ubiquitin-dependent protein catabolic process;GO:0016579//protein deubiquitination;GO:0071629//cytoplasm-associated proteasomal ubiquitin-dependent protein catabolic process
SPAC19G12.02c	44	47	66	285	134	184	0.44	0.48	0.68	2.95	1.64	1.81	0.533333	2.13333	2	1.64126e-06	1.36657e-05	pms1	MutL family mismatch-repair protein Pms1 [Source:PomBase;Acc:SPAC19G12.02c]	Genetic Information Processing	Replication and repair	ko03430//Mismatch repair	K10858	GO:0000228//nuclear chromosome;GO:0005634//nucleus;GO:0032300//mismatch repair complex;GO:0032389//MutLalpha complex	GO:0005524//ATP binding;GO:0016887//ATPase activity;GO:0030983//mismatched DNA binding	GO:0000710//meiotic mismatch repair;GO:0006281//DNA repair;GO:0006298//mismatch repair;GO:0006974//cellular response to DNA damage stimulus;GO:0043570//maintenance of DNA repeat elements
SPAC31G5.19	202	203	282	887	488	650	1.71	1.76	2.48	7.85	5.11	5.44	1.98333	6.13333	1.62874	1.7725e-06	1.47106e-05	abo1	ATPase with bromodomain protein (predicted) [Source:PomBase;Acc:SPAC31G5.19]	-	-	-	-	GO:0000790//nuclear chromatin;GO:0005634//nucleus	GO:0000166//nucleotide binding;GO:0003682//chromatin binding;GO:0005515//protein binding;GO:0005524//ATP binding;GO:0016887//ATPase activity;GO:0042393//histone binding	GO:0006338//chromatin remodeling;GO:0006357//regulation of transcription from RNA polymerase II promoter;GO:0016584//nucleosome positioning;GO:0031936//negative regulation of chromatin silencing;GO:0045944//positive regulation of transcription from RNA polymerase II promoter
SPAC227.17c	73	65	86	336	157	296	2.8	2.57	3.43	13.52	7.48	11.28	2.93333	10.76	1.87507	1.82227e-06	1.50749e-05	SPAC227.17c	conserved eukaryotic protein, DUF3128, human c22orf39 ortholog [Source:PomBase;Acc:SPAC227.17c]	-	-	-	-	GO:0005634//nucleus;GO:0005829//cytosol	GO:0003674//molecular_function	GO:0008150//biological_process
SPAC4F8.12c	83	85	91	558	171	309	0.48	0.51	0.55	3.39	1.23	1.78	0.513333	2.13333	2.05514	1.83314e-06	1.51404e-05	spp42	U5 snRNP complex subunit Spp42 [Source:PomBase;Acc:SPAC4F8.12c]	Genetic Information Processing	Transcription	ko03040//Spliceosome	K12856	GO:0000974//Prp19 complex;GO:0005634//nucleus;GO:0005681//spliceosomal complex;GO:0005682//U5 snRNP;GO:0046540//U4/U6 x U5 tri-snRNP complex;GO:0071013//catalytic step 2 spliceosome;GO:0071014//post-mRNA release spliceosomal complex	GO:0000386//second spliceosomal transesterification activity;GO:0003723//RNA binding;GO:0004843//thiol-dependent ubiquitin-specific protease activity;GO:0005515//protein binding;GO:0017070//U6 snRNA binding;GO:0030619//U1 snRNA binding;GO:0030620//U2 snRNA binding;GO:0030623//U5 snRNA binding;GO:0097157//pre-mRNA intronic binding	GO:0000244//spliceosomal tri-snRNP complex assembly;GO:0000393//spliceosomal conformational changes to generate catalytic conformation;GO:0000398//mRNA splicing, via spliceosome;GO:0006397//mRNA processing;GO:0006508//proteolysis;GO:0008380//RNA splicing;GO:0070647//protein modification by small protein conjugation or removal
SPAC11E3.05	41	42	81	309	132	232	0.4	0.43	0.83	3.2	1.62	2.27	0.553333	2.36333	2.0946	1.83627e-06	1.51418e-05	sea3	ubiquitin-protein ligase E3, coatamer related complex subunit Sea3 (predicted) [Source:PomBase;Acc:SPAC11E3.05]	-	-	-	-	GO:0000329//fungal-type vacuole membrane;GO:0035859//Seh1-associated complex	GO:0005515//protein binding;GO:0008270//zinc ion binding;GO:0046872//metal ion binding;GO:0061630//ubiquitin protein ligase activity	GO:0016567//protein ubiquitination;GO:0032008//positive regulation of TOR signaling;GO:0070647//protein modification by small protein conjugation or removal
SPAP11E10.02c	532	348	535	1668	1449	1721	5.82	3.92	6.08	19.12	19.65	18.67	5.27333	19.1467	1.86031	1.92352e-06	1.57348e-05	mam3	cell agglutination protein Mam3 [Source:PomBase;Acc:SPAP11E10.02c]	-	-	-	-	GO:0005737//cytoplasm;GO:0009986//cell surface;GO:0070263//external side of fungal-type cell wall	-	GO:0000746//conjugation;GO:0000752//agglutination involved in conjugation with cellular fusion
SPBP35G2.10	6	10	11	80	45	71	0.06	0.1	0.11	0.8	0.53	0.67	0.09	0.666667	2.88897	1.99486e-06	1.62924e-05	mit1	SHREC complex ATP-dependent DNA helicase subunit Mit1 [Source:PomBase;Acc:SPBP35G2.10]	-	-	-	-	GO:0000775//chromosome, centromeric region;GO:0000781//chromosome, telomeric region;GO:0005634//nucleus;GO:0005694//chromosome;GO:0031618//nuclear pericentric heterochromatin;GO:0031934//mating-type region heterochromatin;GO:0033553//rDNA heterochromatin;GO:0070824//SHREC complex;GO:1990707//nuclear subtelomeric heterochromatin	GO:0000166//nucleotide binding;GO:0004386//helicase activity;GO:0005524//ATP binding;GO:0016787//hydrolase activity;GO:0016887//ATPase activity;GO:0031491//nucleosome binding;GO:0046872//metal ion binding;GO:0061659//ubiquitin-like protein ligase activity;GO:0070615//nucleosome-dependent ATPase activity	GO:0000122//negative regulation of transcription from RNA polymerase II promoter;GO:0000183//chromatin silencing at rDNA;GO:0006348//chromatin silencing at telomere;GO:0016584//nucleosome positioning;GO:0030466//chromatin silencing at silent mating-type cassette;GO:0030702//chromatin silencing at centromere;GO:0031048//chromatin silencing by small RNA;GO:0042766//nucleosome mobilization;GO:004304…
SPAC57A7.08	830	709	922	2662	1734	2599	15.39	13.53	17.77	51.71	39.85	47.79	15.5633	46.45	1.57753	2.0628e-06	1.67938e-05	pzh1	serine/threonine protein phosphatase Pzh1 [Source:PomBase;Acc:SPAC57A7.08]	Cellular Processes;Genetic Information Processing	Cell growth and death;Translation	ko04113//Meiosis - yeast;ko03015//mRNA surveillance pathway	K06269;K06269	GO:0000324//fungal-type vacuole;GO:0005634//nucleus;GO:0005737//cytoplasm;GO:0005783//endoplasmic reticulum	GO:0004721//phosphoprotein phosphatase activity;GO:0004722//protein serine/threonine phosphatase activity;GO:0004724//magnesium-dependent protein serine/threonine phosphatase activity;GO:0016787//hydrolase activity;GO:0016791//phosphatase activity;GO:0046872//metal ion binding;GO:0048037//cofactor binding	GO:0006470//protein dephosphorylation;GO:0007165//signal transduction;GO:0016311//dephosphorylation
SPBC365.15	28	43	57	258	100	218	0.38	0.6	0.8	3.64	1.67	2.91	0.593333	2.74	2.20726	2.08069e-06	1.68859e-05	alp4	gamma tubulin complex Spc97/GCP2 subunit Alp4 [Source:PomBase;Acc:SPBC365.15]	-	-	-	-	GO:0000922//spindle pole;GO:0000923//equatorial microtubule organizing center;GO:0000930//gamma-tubulin complex;GO:0005634//nucleus;GO:0005737//cytoplasm;GO:0005813//centrosome;GO:0005815//microtubule organizing center;GO:0005816//spindle pole body;GO:0005829//cytosol;GO:0005856//cytoskeleton;GO:0005874//microtubule;GO:0008275//gamma-tubulin small complex;GO:0031021//interphase microtubule organi…	GO:0005515//protein binding;GO:0043015//gamma-tubulin binding;GO:0051011//microtubule minus-end binding	GO:0000226//microtubule cytoskeleton organization;GO:0000278//mitotic cell cycle;GO:0000917//barrier septum assembly;GO:0007020//microtubule nucleation;GO:0007049//cell cycle;GO:0031122//cytoplasmic microtubule organization;GO:0051225//spindle assembly;GO:0051301//cell division;GO:0051321//meiotic cell cycle;GO:0051415//interphase microtubule nucleation by interphase microtubule organizing center…
SPAC1F3.02c	51	54	69	415	130	205	0.55	0.6	0.77	4.68	1.74	2.19	0.64	2.87	2.16491	2.12182e-06	1.71653e-05	mkh1	MEK kinase (MEKK) Mkh1 [Source:PomBase;Acc:SPAC1F3.02c]	Environmental Information Processing;Cellular Processes	Signal transduction;Transport and catabolism	ko04011//MAPK signaling pathway - yeast;ko04139//Mitophagy - yeast	K11229;K11229	GO:0000935//barrier septum;GO:0005737//cytoplasm;GO:0005829//cytosol;GO:0032153//cell division site;GO:0051286//cell tip	GO:0000166//nucleotide binding;GO:0004672//protein kinase activity;GO:0004674//protein serine/threonine kinase activity;GO:0004709//MAP kinase kinase kinase activity;GO:0005515//protein binding;GO:0005524//ATP binding;GO:0016301//kinase activity;GO:0016740//transferase activity	GO:0000165//MAPK cascade;GO:0000186//activation of MAPKK activity;GO:0006468//protein phosphorylation;GO:0016310//phosphorylation;GO:0023014//signal transduction by protein phosphorylation;GO:0032147//activation of protein kinase activity;GO:0071852//fungal-type cell wall organization or biogenesis
SPCC1223.02	66	65	89	294	233	280	2.25	2.28	3.15	10.48	9.83	9.45	2.56	9.92	1.9542	2.12932e-06	1.71989e-05	nmt1	4-amino-5-hydroxymethyl-2-methylpyrimidine phosphate synthase Nmt1 [Source:PomBase;Acc:SPCC1223.02]	Metabolism;Metabolism	Global and overview maps;Metabolism of cofactors and vitamins	ko01100//Metabolic pathways;ko00730//Thiamine metabolism	K18278;K18278	GO:0005634//nucleus;GO:0005737//cytoplasm;GO:0005829//cytosol	GO:0070284//4-amino-5-hydroxymethyl-2-methylpyrimidine phosphate synthase activity	GO:0009228//thiamine biosynthetic process;GO:0009229//thiamine diphosphate biosynthetic process
SPAC2F3.05c	455	389	463	1376	1237	2090	14.62	12.86	15.46	46.32	49.27	66.6	14.3133	54.0633	1.91729	2.18164e-06	1.75661e-05	SPAC2F3.05c	xylose and arabinose reductase (predicted) [Source:PomBase;Acc:SPAC2F3.05c]	-	-	-	-	GO:0005634//nucleus;GO:0005737//cytoplasm;GO:0005829//cytosol	GO:0016491//oxidoreductase activity;GO:0032866//D-xylose:NADP reductase activity;GO:0032867//L-arabinose:NADP reductase activity	GO:0019568//arabinose catabolic process;GO:0042843//D-xylose catabolic process;GO:0055114//oxidation-reduction process
SPBC660.05	4031	2806	2207	14908	7147	12795	125.63	89.99	71.51	486.83	276.11	395.52	95.71	386.153	2.01243	2.24503e-06	1.8026e-05	SPBC660.05	WW domain containing conserved fungal protein [Source:PomBase;Acc:SPBC660.05]	-	-	-	-	GO:0005634//nucleus	GO:0003674//molecular_function;GO:0005515//protein binding	GO:0008150//biological_process
SPCC1739.08c	14	12	15	49	83	315	0.23	0.2	0.26	0.83	1.69	5.1	0.23	2.54	3.46512	2.2493e-06	1.8026e-05	SPCC1739.08c	short chain dehydrogenase (predicted) [Source:PomBase;Acc:SPCC1739.08c]	Metabolism	Carbohydrate metabolism	ko00051//Fructose and mannose metabolism	K17742	GO:0005634//nucleus;GO:0005737//cytoplasm;GO:0005829//cytosol	GO:0016491//oxidoreductase activity;GO:0016616//oxidoreductase activity, acting on the CH-OH group of donors, NAD or NADP as acceptor	GO:0008150//biological_process;GO:0055114//oxidation-reduction process
SPAC3C7.02c	96	108	116	720	236	324	3.55	4.11	4.46	27.9	10.82	11.88	4.04	16.8667	2.06175	2.45815e-06	1.94566e-05	pil2	meiotic eisosome BAR domain protein Pil2 [Source:PomBase;Acc:SPAC3C7.02c]	-	-	-	-	GO:0005886//plasma membrane;GO:0032126//eisosome;GO:0036286//eisosome filament	GO:0003674//molecular_function;GO:0008289//lipid binding	GO:0006469//negative regulation of protein kinase activity;GO:0006897//endocytosis;GO:0070941//eisosome assembly
SPAC4F10.20	1865	1804	2440	6725	4493	5707	158.28	157.54	215.28	598.02	472.67	480.39	177.033	517.027	1.54622	2.46874e-06	1.95103e-05	grx1	glutaredoxin Grx1 [Source:PomBase;Acc:SPAC4F10.20]	-	-	-	-	GO:0005634//nucleus;GO:0005829//cytosol	GO:0004362//glutathione-disulfide reductase activity;GO:0004602//glutathione peroxidase activity;GO:0009055//electron carrier activity;GO:0015035//protein disulfide oxidoreductase activity;GO:0015038//glutathione disulfide oxidoreductase activity	GO:0019430//removal of superoxide radicals;GO:0022900//electron transport chain;GO:0034599//cellular response to oxidative stress;GO:0045454//cell redox homeostasis;GO:0055114//oxidation-reduction process
SPAC29B12.03	1091	1099	1349	3720	2844	3961	33.13	34.34	42.59	118.36	107.05	119.3	36.6867	114.903	1.64709	2.54193e-06	2.0027e-05	spd1	ribonucleotide reductase (RNR) inhibitor [Source:PomBase;Acc:SPAC29B12.03]	-	-	-	-	GO:0005634//nucleus;GO:0005737//cytoplasm;GO:0005829//cytosol	GO:0005515//protein binding;GO:0043495//protein anchor;GO:0044877//macromolecular complex binding;GO:1990846//ribonucleoside-diphosphate reductase inhibitor activity	GO:0007049//cell cycle;GO:0034613//cellular protein localization;GO:0043086//negative regulation of catalytic activity;GO:0051301//cell division;GO:1903529//negative regulation of dCDP biosynthetic process
SPCC70.08c	631	546	373	3151	6433	8867	34.33	30.57	21.1	179.64	433.89	478.53	28.6667	364.02	3.66657	2.62389e-06	2.05465e-05	SPCC70.08c	methyltransferase (predicted) [Source:PomBase;Acc:SPCC70.08c]	-	-	-	-	GO:0005634//nucleus;GO:0005737//cytoplasm;GO:0005829//cytosol	GO:0008168//methyltransferase activity;GO:0016740//transferase activity	GO:0008150//biological_process;GO:0032259//methylation
SPBC20F10.03	105	94	146	540	215	406	2.56	2.36	3.7	13.79	6.5	9.81	2.87333	10.0333	1.804	2.64602e-06	2.06566e-05	SPBC20F10.03	conserved eukaryotic protein [Source:PomBase;Acc:SPBC20F10.03]	-	-	-	-	GO:0005634//nucleus;GO:0005737//cytoplasm;GO:0005829//cytosol	GO:0003674//molecular_function	GO:0008150//biological_process
SPAC24C9.08	1397	1381	1557	4804	3213	4087	26.36	26.81	30.54	94.97	75.15	76.48	27.9033	82.2	1.5587	2.67728e-06	2.08373e-05	SPAC24C9.08	vacuolar carboxypeptidase (predicted) [Source:PomBase;Acc:SPAC24C9.08]	-	-	-	-	GO:0000324//fungal-type vacuole;GO:0000328//fungal-type vacuole lumen;GO:0005773//vacuole;GO:0005774//vacuolar membrane;GO:0016020//membrane;GO:0016021//integral component of membrane	GO:0004180//carboxypeptidase activity;GO:0004181//metallocarboxypeptidase activity;GO:0008233//peptidase activity;GO:0016787//hydrolase activity;GO:0046872//metal ion binding	GO:0006508//proteolysis;GO:0006807//nitrogen compound metabolic process;GO:0007039//protein catabolic process in the vacuole;GO:0051603//proteolysis involved in cellular protein catabolic process
SPAC15A10.10	74	58	45	699	126	286	0.97	0.78	0.61	9.6	2.05	3.72	0.786667	5.12333	2.70326	2.78022e-06	2.1573e-05	mde6	Muskelin homolog (predicted) [Source:PomBase;Acc:SPAC15A10.10]	-	-	-	-	GO:0005737//cytoplasm	GO:0003674//molecular_function;GO:0005515//protein binding	GO:0008150//biological_process
SPAC25G10.07c	55	29	24	207	135	216	0.61	0.33	0.28	2.41	1.86	2.38	0.406667	2.21667	2.44647	3.05561e-06	2.35319e-05	cut7	kinesin-like protein Cut7 [Source:PomBase;Acc:SPAC25G10.07c]	-	-	-	-	GO:0000778//condensed nuclear chromosome kinetochore;GO:0005634//nucleus;GO:0005737//cytoplasm;GO:0005816//spindle pole body;GO:0005856//cytoskeleton;GO:0005871//kinesin complex;GO:0005874//microtubule;GO:0005875//microtubule associated complex;GO:0005876//spindle microtubule;GO:0015630//microtubule cytoskeleton;GO:0044732//mitotic spindle pole body;GO:0072687//meiotic spindle;GO:1990023//mitotic…	GO:0000166//nucleotide binding;GO:0003777//microtubule motor activity;GO:0005515//protein binding;GO:0005524//ATP binding;GO:0008017//microtubule binding;GO:0008569//ATP-dependent microtubule motor activity, minus-end-directed;GO:0008574//ATP-dependent microtubule motor activity, plus-end-directed;GO:0016887//ATPase activity	GO:0000073//spindle pole body separation;GO:0007018//microtubule-based movement;GO:0007049//cell cycle;GO:0051256//mitotic spindle midzone assembly;GO:0051301//cell division;GO:0090307//mitotic spindle assembly;GO:0099606//microtubule plus-end directed mitotic chromosome migration
SPCC330.19c	42	32	42	234	95	152	2.26	1.77	2.35	13.19	6.33	8.11	2.12667	9.21	2.11461	3.33107e-06	2.55382e-05	SPCC330.19c	Schizosaccharomyces pombe specific protein [Source:PomBase;Acc:SPCC330.19c]	-	-	-	-	GO:0016020//membrane;GO:0016021//integral component of membrane	GO:0003674//molecular_function	GO:0008150//biological_process
SPAC14C4.01c	371	309	437	1332	784	1024	3.72	3.18	4.55	13.98	9.74	10.17	3.81667	11.2967	1.56551	3.4099e-06	2.61036e-05	SPAC14C4.01c	DUF1770 family protein [Source:PomBase;Acc:SPAC14C4.01c]	-	-	-	-	GO:0005739//mitochondrion	GO:0003674//molecular_function	GO:0008150//biological_process
SPBC83.05	383	368	411	1321	738	1186	6.29	6.22	7.02	22.73	15.02	19.32	6.51	19.0233	1.54704	3.59691e-06	2.74532e-05	SPBC83.05	mitochondrial RNA-binding protein (predicted) [Source:PomBase;Acc:SPBC83.05]	-	-	-	-	GO:0005737//cytoplasm;GO:0005739//mitochondrion;GO:0005743//mitochondrial inner membrane;GO:0016020//membrane;GO:0016021//integral component of membrane;GO:0031305//integral component of mitochondrial inner membrane	GO:0003676//nucleic acid binding;GO:0003723//RNA binding	GO:0000002//mitochondrial genome maintenance
SPAC2F3.16	124	123	198	741	267	522	2.45	2.5	4.07	15.34	6.54	10.23	3.00667	10.7033	1.83182	3.63512e-06	2.77036e-05	SPAC2F3.16	ubiquitin-protein ligase E3 (predicted) [Source:PomBase;Acc:SPAC2F3.16]	-	-	-	-	GO:0005634//nucleus	GO:0008270//zinc ion binding;GO:0046872//metal ion binding;GO:0061630//ubiquitin protein ligase activity	GO:0016567//protein ubiquitination;GO:0043161//proteasome-mediated ubiquitin-dependent protein catabolic process;GO:0070647//protein modification by small protein conjugation or removal
SPCC736.13	849	792	890	2985	1975	2282	24.96	23.96	27.2	91.96	71.98	66.55	25.3733	76.83	1.59836	3.64536e-06	2.77404e-05	SPCC736.13	short chain dehydrogenase (predicted) [Source:PomBase;Acc:SPCC736.13]	-	-	-	-	GO:0005575//cellular_component	GO:0016491//oxidoreductase activity	GO:0008150//biological_process;GO:0055114//oxidation-reduction process
SPBC30B4.09	766	781	543	2628	2056	2885	32.95	34.55	24.28	118.39	109.59	123.01	30.5933	116.997	1.93518	4.06313e-06	3.05491e-05	SPBC30B4.09	Schizosaccharomyces specific protein [Source:PomBase;Acc:SPBC30B4.09]	-	-	-	-	GO:0016020//membrane;GO:0016021//integral component of membrane	GO:0003674//molecular_function	GO:0008150//biological_process
SPBC32H8.07	334	329	345	1216	644	964	7.42	7.52	7.97	28.32	17.74	21.25	7.63667	22.4367	1.55484	4.06794e-06	3.05491e-05	git5	heterotrimeric G protein beta subunit Git5 [Source:PomBase;Acc:SPBC32H8.07]	Environmental Information Processing	Signal transduction	ko04011//MAPK signaling pathway - yeast	K04536	GO:0005634//nucleus;GO:0005737//cytoplasm;GO:0005829//cytosol;GO:0005834//heterotrimeric G-protein complex	GO:0005515//protein binding;GO:0030159//receptor signaling complex scaffold activity	GO:0000433//negative regulation of transcription from RNA polymerase II promoter by glucose;GO:0007165//signal transduction;GO:0008277//regulation of G-protein coupled receptor protein signaling pathway;GO:0009967//positive regulation of signal transduction;GO:0010515//negative regulation of induction of conjugation with cellular fusion;GO:0010619//adenylate cyclase-activating glucose-activated G…
SPAC3C7.14c	36629	37829	38559	126112	111598	119269	1630.68	1732.94	1784.53	5882.59	6158.39	5266.33	1716.05	5769.1	1.74926	4.13233e-06	3.09412e-05	obr1	ubiquitinated histone-like protein Uhp1 [Source:PomBase;Acc:SPAC3C7.14c]	Metabolism;Metabolism	Global and overview maps;Metabolism of cofactors and vitamins	ko01110//Biosynthesis of secondary metabolites;ko00130//Ubiquinone and other terpenoid-quinone biosynthesis	K03809;K03809	GO:0005634//nucleus;GO:0005829//cytosol;GO:0031934//mating-type region heterochromatin	GO:0003955//NAD(P)H dehydrogenase (quinone) activity;GO:0005515//protein binding;GO:0010181//FMN binding;GO:0016491//oxidoreductase activity	GO:0030466//chromatin silencing at silent mating-type cassette;GO:0055114//oxidation-reduction process
SPAC2F3.08	725	620	756	2360	1278	1976	10.68	9.4	11.57	36.42	23.33	28.86	10.55	29.5367	1.48526	4.285e-06	3.20376e-05	sut1	alpha-glucoside transmembrane transporter Sut1 [Source:PomBase;Acc:SPAC2F3.08]	-	-	-	-	GO:0000329//fungal-type vacuole membrane;GO:0005794//Golgi apparatus;GO:0005887//integral component of plasma membrane;GO:0016020//membrane;GO:0016021//integral component of membrane	GO:0005364//maltose:proton symporter activity;GO:0008506//sucrose:proton symporter activity;GO:0015293//symporter activity	GO:0008643//carbohydrate transport;GO:0015755//fructose transport;GO:0015773//raffinose transport;GO:0015797//mannitol transport
SPCC24B10.02c	118	120	204	726	324	432	2.74	2.87	4.93	17.67	9.33	9.95	3.51333	12.3167	1.8097	4.77863e-06	3.54697e-05	SPCC24B10.02c	NAD/NADH kinase (predicted) [Source:PomBase;Acc:SPCC24B10.02c]	Metabolism;Metabolism	Global and overview maps;Metabolism of cofactors and vitamins	ko01100//Metabolic pathways;ko00760//Nicotinate and nicotinamide metabolism	K00858;K00858	GO:0005634//nucleus;GO:0005737//cytoplasm;GO:0005829//cytosol	GO:0003951//NAD+ kinase activity;GO:0016301//kinase activity;GO:0016740//transferase activity	GO:0006741//NADP biosynthetic process;GO:0016310//phosphorylation;GO:0019674//NAD metabolic process
SPAC1F8.05	370	209	382	1204	878	1131	15.67	9.11	16.82	53.43	46.09	47.51	13.8667	49.01	1.82146	4.95227e-06	3.66525e-05	isp3	Schizosaccharomyces pombe specific protein Isp3 [Source:PomBase;Acc:SPAC1F8.05]	-	-	-	-	GO:1990916//Isp3 layer of spore wall	GO:1990915//structural constituent of ascospore wall	GO:0030476//ascospore wall assembly
SPCC1223.09	778	829	731	2757	2242	2515	22.52	24.69	21.99	83.61	80.44	72.2	23.0667	78.75	1.77147	5.34784e-06	3.93531e-05	SPCC1223.09	uricase (predicted) [Source:PomBase;Acc:SPCC1223.09]	Metabolism;Metabolism	Global and overview maps;Nucleotide metabolism	ko01100//Metabolic pathways;ko00230//Purine metabolism	K00365;K00365	GO:0005634//nucleus;GO:0005737//cytoplasm;GO:0005777//peroxisome;GO:0005829//cytosol	GO:0004846//urate oxidase activity;GO:0016491//oxidoreductase activity	GO:0006144//purine nucleobase metabolic process;GO:0019627//urea metabolic process;GO:0019628//urate catabolic process;GO:0055114//oxidation-reduction process
SPBC21C3.01c	74	57	41	414	142	237	0.32	0.26	0.19	1.89	0.77	1.02	0.256667	1.22667	2.25678	5.38258e-06	3.94953e-05	vps1301	chorein homolog Vps13a (predicted) [Source:PomBase;Acc:SPBC21C3.01c]	-	-	-	-	GO:0005768//endosome;GO:0005794//Golgi apparatus;GO:0005829//cytosol;GO:0019898//extrinsic component of membrane	GO:0003674//molecular_function	GO:0006623//protein targeting to vacuole;GO:0006886//intracellular protein transport;GO:0007005//mitochondrion organization;GO:0015031//protein transport;GO:0045053//protein retention in Golgi apparatus;GO:0045324//late endosome to vacuole transport
SPBC947.09	16	12	28	121	54	159	0.39	0.3	0.71	3.07	1.62	3.82	0.466667	2.83667	2.60373	5.61539e-06	4.11448e-05	hsp3103	ThiJ domain protein [Source:PomBase;Acc:SPBC947.09]	Metabolism	Carbohydrate metabolism	ko00620//Pyruvate metabolism	K22211	GO:0005575//cellular_component	GO:0003824//catalytic activity;GO:0016829//lyase activity;GO:0019172//glyoxalase III activity	GO:0019249//lactate biosynthetic process;GO:0061727//methylglyoxal catabolic process to lactate
SPCC1919.05	15	17	25	130	53	112	0.11	0.12	0.19	0.98	0.48	0.8	0.14	0.753333	2.42786	5.84031e-06	4.24893e-05	ski3	Ski complex TPR repeat subunit Ski3 (predicted) [Source:PomBase;Acc:SPCC1919.05]	Genetic Information Processing	Folding, sorting and degradation	ko03018//RNA degradation	K12600	GO:0005737//cytoplasm;GO:0005829//cytosol;GO:0055087//Ski complex	GO:0003674//molecular_function;GO:0005515//protein binding	GO:0006401//RNA catabolic process;GO:0070478//nuclear-transcribed mRNA catabolic process, 3'-5' exonucleolytic nonsense-mediated decay;GO:0070481//nuclear-transcribed mRNA catabolic process, non-stop decay
SPBC543.04	81	77	119	380	210	301	1.34	1.31	2.04	6.56	4.29	4.92	1.56333	5.25667	1.74952	6.35548e-06	4.5847e-05	npr3	SEA/Iml1/Npr2/3 complex subunit Npr3 (predicted) [Source:PomBase;Acc:SPBC543.04]	-	-	-	-	GO:0005829//cytosol;GO:0097042//extrinsic component of fungal-type vacuolar membrane;GO:1990130//Iml1 complex	GO:0005096//GTPase activator activity	GO:0006995//cellular response to nitrogen starvation;GO:0032007//negative regulation of TOR signaling;GO:0034198//cellular response to amino acid starvation;GO:0038202//TORC1 signaling;GO:0043547//positive regulation of GTPase activity;GO:1904262//negative regulation of TORC1 signaling;GO:2000785//regulation of autophagosome assembly
SPBC1348.03	18	4	11	207	42	69	0.97	0.2	0.64	11.78	2.8	3.71	0.603333	6.09667	3.33699	6.42281e-06	4.62028e-05	SPBC1348.03	S. pombe specific 5Tm protein family [Source:PomBase;Acc:SPBC1348.03]	-	-	-	-	GO:0005634//nucleus;GO:0005737//cytoplasm;GO:0016020//membrane;GO:0016021//integral component of membrane;GO:0031965//nuclear membrane	GO:0003674//molecular_function	GO:0008150//biological_process
SPAC6C3.07	23	25	46	184	91	131	0.56	0.63	1.17	4.73	2.77	3.19	0.786667	3.56333	2.1794	6.86966e-06	4.91415e-05	mug68	Schizosaccharomyces specific protein Mug68 [Source:PomBase;Acc:SPAC6C3.07]	-	-	-	-	GO:0005575//cellular_component	GO:0003674//molecular_function	GO:0008150//biological_process;GO:0051321//meiotic cell cycle
SPCC188.13c	15	6	18	123	45	80	0.11	0.05	0.14	0.97	0.43	0.6	0.1	0.666667	2.73697	6.99919e-06	4.99984e-05	dcr1	dicer [Source:PomBase;Acc:SPCC188.13c]	-	-	-	-	GO:0000790//nuclear chromatin;GO:0005634//nucleus;GO:0005719//nuclear euchromatin;GO:0005737//cytoplasm;GO:0005829//cytosol;GO:0016442//RISC complex;GO:0031618//nuclear pericentric heterochromatin;GO:0034399//nuclear periphery	GO:0000166//nucleotide binding;GO:0003677//DNA binding;GO:0003690//double-stranded DNA binding;GO:0003725//double-stranded RNA binding;GO:0004386//helicase activity;GO:0004518//nuclease activity;GO:0004519//endonuclease activity;GO:0004525//ribonuclease III activity;GO:0004540//ribonuclease activity;GO:0005524//ATP binding;GO:0008270//zinc ion binding;GO:0016787//hydrolase activity;GO:0016891//en…	GO:0006396//RNA processing;GO:0007049//cell cycle;GO:0007059//chromosome segregation;GO:0010629//negative regulation of gene expression;GO:0030422//production of siRNA involved in RNA interference;GO:0031047//gene silencing by RNA;GO:0033562//co-transcriptional gene silencing by RNA interference machinery;GO:0034613//cellular protein localization;GO:0035389//establishment of chromatin silencing a…
SPCC297.04c	33	27	48	14	1	16	1.45	1.22	2.21	0.64	0.06	0.72	1.62667	0.473333	-1.78099	7.07307e-06	5.04559e-05	set7	histone lysine methyltransferase Set7 (predicted) [Source:PomBase;Acc:SPCC297.04c]	-	-	-	-	GO:0000790//nuclear chromatin;GO:0005634//nucleus;GO:0005737//cytoplasm;GO:0005829//cytosol	GO:0005515//protein binding;GO:0008168//methyltransferase activity;GO:0016740//transferase activity;GO:0018024//histone-lysine N-methyltransferase activity	GO:0010452//histone H3-K36 methylation;GO:0032259//methylation;GO:0034968//histone lysine methylation
SPAC13G7.05	76	42	63	305	145	235	1.46	0.83	1.25	6.12	3.44	4.47	1.18	4.67667	1.98669	7.17099e-06	5.10125e-05	are1	acyl-coA-sterol acyltransferase Are1 (predicted) [Source:PomBase;Acc:SPAC13G7.05]	Metabolism	Lipid metabolism	ko00100//Steroid biosynthesis	K00637	GO:0005783//endoplasmic reticulum;GO:0005789//endoplasmic reticulum membrane;GO:0016020//membrane;GO:0016021//integral component of membrane;GO:0030176//integral component of endoplasmic reticulum membrane	GO:0008374//O-acyltransferase activity;GO:0016740//transferase activity;GO:0016746//transferase activity, transferring acyl groups;GO:0034737//ergosterol O-acyltransferase activity	GO:0006696//ergosterol biosynthetic process;GO:0008204//ergosterol metabolic process
SPBC365.13c	105	79	107	413	223	297	1.9	1.47	2.01	7.84	5.01	5.33	1.79333	6.06	1.75667	7.22421e-06	5.12523e-05	hba1	Ran GTPase binding protein Hba1 [Source:PomBase;Acc:SPBC365.13c]	-	-	-	-	GO:0005634//nucleus;GO:0005643//nuclear pore;GO:0005654//nucleoplasm;GO:0005737//cytoplasm	GO:0005096//GTPase activator activity;GO:0008536//Ran GTPase binding	GO:0000056//ribosomal small subunit export from nucleus;GO:0006611//protein export from nucleus;GO:0043547//positive regulation of GTPase activity;GO:0046907//intracellular transport
SPAC25G10.01	237	219	383	1197	578	778	4.59	4.37	7.74	24.35	13.9	14.97	5.56667	17.74	1.67212	7.22469e-06	5.12523e-05	SPAC25G10.01	RNA-binding protein involved in histone acetylation [Source:PomBase;Acc:SPAC25G10.01]	Genetic Information Processing	Transcription	ko03040//Spliceosome	K12897	GO:0005634//nucleus;GO:1990904//ribonucleoprotein complex	GO:0003676//nucleic acid binding;GO:0003723//RNA binding	GO:0016573//histone acetylation
SPBC1198.13c	236	228	262	975	437	655	3.36	3.34	3.88	14.56	7.72	9.26	3.52667	10.5133	1.57584	7.35138e-06	5.20791e-05	tfg2	transcription factor TFIIF complex beta subunit Tfg2 (predicted) [Source:PomBase;Acc:SPBC1198.13c]	Genetic Information Processing	Transcription	ko03022//Basal transcription factors	K03139	GO:0005634//nucleus;GO:0005674//transcription factor TFIIF complex	GO:0000166//nucleotide binding;GO:0003677//DNA binding	GO:0006366//transcription from RNA polymerase II promoter;GO:0006367//transcription initiation from RNA polymerase II promoter;GO:0032968//positive regulation of transcription elongation from RNA polymerase II promoter
SPAC14C4.07	454	283	450	1456	906	1241	7.54	4.84	7.77	25.33	18.65	20.44	6.71667	21.4733	1.67673	7.51899e-06	5.30466e-05	SPAC14C4.07	transmembrane transporter (predicted) [Source:PomBase;Acc:SPAC14C4.07]	-	-	-	-	GO:0000329//fungal-type vacuole membrane;GO:0005794//Golgi apparatus;GO:0005887//integral component of plasma membrane;GO:0016020//membrane;GO:0016021//integral component of membrane	GO:0022857//transmembrane transporter activity	GO:0055085//transmembrane transport
SPBC19C2.02	75	52	41	306	208	209	2.09	1.49	1.19	8.93	7.18	5.77	1.59	7.29333	2.19755	7.79692e-06	5.48565e-05	pmt1	tRNA methyltransferase Pmt1 [Source:PomBase;Acc:SPBC19C2.02]	-	-	-	-	GO:0005634//nucleus;GO:0005737//cytoplasm;GO:0005829//cytosol	GO:0000049//tRNA binding;GO:0003723//RNA binding;GO:0008168//methyltransferase activity;GO:0016427//tRNA (cytosine) methyltransferase activity;GO:0016428//tRNA (cytosine-5-)-methyltransferase activity;GO:0016740//transferase activity	GO:0002946//tRNA C5-cytosine methylation;GO:0008033//tRNA processing;GO:0032259//methylation
SPAC1142.01	81	97	104	443	178	323	1.5	1.84	2	8.58	4.08	5.92	1.78	6.19333	1.79884	7.97058e-06	5.59249e-05	rqc1	ribosome quality control complex (RQC) complex subunit Rqc1 (predicted) [Source:PomBase;Acc:SPAC1142.01]	-	-	-	-	GO:0005737//cytoplasm;GO:0005829//cytosol;GO:1990112//RQC complex	GO:0003674//molecular_function	GO:0043161//proteasome-mediated ubiquitin-dependent protein catabolic process;GO:0072344//rescue of stalled ribosome;GO:1990116//ribosome-associated ubiquitin-dependent protein catabolic process
SPBC11G11.01	170	96	151	614	308	469	4.52	2.64	4.19	17.16	10.2	12.4	3.78333	13.2533	1.80863	8.09133e-06	5.66946e-05	fis1	mitochondrial fission protein Fis1 (predicted) [Source:PomBase;Acc:SPBC11G11.01]	Cellular Processes	Transport and catabolism	ko04139//Mitophagy - yeast	K17969	GO:0005737//cytoplasm;GO:0005739//mitochondrion;GO:0005741//mitochondrial outer membrane;GO:0005777//peroxisome;GO:0005779//integral component of peroxisomal membrane;GO:0016020//membrane;GO:0016021//integral component of membrane;GO:0031307//integral component of mitochondrial outer membrane	GO:0003674//molecular_function;GO:0005515//protein binding	GO:0000266//mitochondrial fission;GO:0000422//mitophagy;GO:0006915//apoptotic process;GO:0016559//peroxisome fission;GO:0043653//mitochondrial fragmentation involved in apoptotic process
SPAC9G1.02	148	124	196	603	294	514	1.33	1.14	1.83	5.68	3.27	4.58	1.43333	4.51	1.65375	8.10449e-06	5.67093e-05	wis4	MAP kinase kinase kinase Wis4 [Source:PomBase;Acc:SPAC9G1.02]	Environmental Information Processing	Signal transduction	ko04011//MAPK signaling pathway - yeast	K11230	GO:0005737//cytoplasm;GO:0005829//cytosol;GO:1990315//Mcs4 RR-MAPKKK complex	GO:0000166//nucleotide binding;GO:0004672//protein kinase activity;GO:0004674//protein serine/threonine kinase activity;GO:0004709//MAP kinase kinase kinase activity;GO:0005515//protein binding;GO:0005524//ATP binding;GO:0016301//kinase activity;GO:0016740//transferase activity	GO:0000186//activation of MAPKK activity;GO:0006468//protein phosphorylation;GO:0016310//phosphorylation;GO:0023014//signal transduction by protein phosphorylation;GO:0032147//activation of protein kinase activity;GO:0034599//cellular response to oxidative stress;GO:0034605//cellular response to heat;GO:0051403//stress-activated MAPK cascade;GO:0071470//cellular response to osmotic stress
SPAC144.05	51	36	47	303	96	174	0.45	0.33	0.43	2.79	1.05	1.52	0.403333	1.78667	2.14723	8.25556e-06	5.76877e-05	SPAC144.05	ATP-dependent DNA helicase/ ubiquitin-protein ligase E3 (predicted) [Source:PomBase;Acc:SPAC144.05]	-	-	-	-	GO:0000790//nuclear chromatin;GO:0005634//nucleus	GO:0000166//nucleotide binding;GO:0004386//helicase activity;GO:0005524//ATP binding;GO:0008094//DNA-dependent ATPase activity;GO:0008270//zinc ion binding;GO:0016787//hydrolase activity;GO:0046872//metal ion binding;GO:0061630//ubiquitin protein ligase activity	GO:0000209//protein polyubiquitination;GO:0006281//DNA repair;GO:0006974//cellular response to DNA damage stimulus;GO:0070647//protein modification by small protein conjugation or removal
SPBC215.10	133	133	184	553	318	453	4.39	4.52	6.31	19.12	13.01	14.83	5.07333	15.6533	1.62546	8.35613e-06	5.8311e-05	SPBC215.10	haloacid dehalogenase-like hydrolase [Source:PomBase;Acc:SPBC215.10]	-	-	-	-	GO:0005634//nucleus;GO:0005737//cytoplasm;GO:0005829//cytosol	GO:0000287//magnesium ion binding;GO:0016787//hydrolase activity;GO:0016791//phosphatase activity	GO:0008150//biological_process;GO:0016311//dephosphorylation
SPAC323.02c	1270	1143	1430	4334	2242	3162	57.93	53.65	67.81	207.14	126.77	143.06	59.7967	158.99	1.4108	8.97221e-06	6.22713e-05	pup2	20S proteasome complex subunit alpha 5, Pup2 (predicted) [Source:PomBase;Acc:SPAC323.02c]	Genetic Information Processing	Folding, sorting and degradation	ko03050//Proteasome	K02729	GO:0000502//proteasome complex;GO:0005634//nucleus;GO:0005737//cytoplasm;GO:0005829//cytosol;GO:0005839//proteasome core complex;GO:0019773//proteasome core complex, alpha-subunit complex	GO:0004175//endopeptidase activity;GO:0004298//threonine-type endopeptidase activity;GO:0008233//peptidase activity;GO:0016787//hydrolase activity	GO:0006508//proteolysis;GO:0006511//ubiquitin-dependent protein catabolic process;GO:0010498//proteasomal protein catabolic process;GO:0010499//proteasomal ubiquitin-independent protein catabolic process;GO:0043161//proteasome-mediated ubiquitin-dependent protein catabolic process;GO:0045842//positive regulation of mitotic metaphase/anaphase transition;GO:0051603//proteolysis involved in cellular…
SPAC30D11.09	103	77	83	438	175	313	2.07	1.59	1.73	9.23	4.36	6.24	1.79667	6.61	1.87933	9.15484e-06	6.33673e-05	cwf19	complexed with Cdc5 protein Cwf19 [Source:PomBase;Acc:SPAC30D11.09]	-	-	-	-	GO:0005634//nucleus;GO:0005681//spliceosomal complex;GO:0005684//U2-type spliceosomal complex;GO:0071014//post-mRNA release spliceosomal complex	GO:0003674//molecular_function	GO:0000398//mRNA splicing, via spliceosome;GO:0006397//mRNA processing;GO:0008380//RNA splicing;GO:0045292//mRNA cis splicing, via spliceosome
SPAC10F6.04	438	408	380	1353	1004	1487	6.61	6.34	5.96	21.4	18.78	22.27	6.30333	20.8167	1.72355	1.00961e-05	6.94144e-05	SPAC10F6.04	RCC domain protein Ats1 (predicted) [Source:PomBase;Acc:SPAC10F6.04]	-	-	-	-	GO:0005634//nucleus;GO:0005737//cytoplasm;GO:0005829//cytosol	GO:0003674//molecular_function	GO:0002098//tRNA wobble uridine modification
SPAC2F3.01	387	276	369	1369	662	944	14.43	10.59	14.3	53.47	30.59	34.9	13.1067	39.6533	1.59714	1.01543e-05	6.97211e-05	imt1	mannosyltransferase Imt1 [Source:PomBase;Acc:SPAC2F3.01]	-	-	-	-	GO:0005794//Golgi apparatus;GO:0016020//membrane;GO:0016021//integral component of membrane;GO:0032588//trans-Golgi network membrane;GO:0033106//cis-Golgi network membrane	GO:0000030//mannosyltransferase activity;GO:0005537//mannose binding;GO:0016740//transferase activity;GO:0016757//transferase activity, transferring glycosyl groups	GO:0051999//mannosyl-inositol phosphorylceramide biosynthetic process;GO:0097502//mannosylation
SPAC6G9.10c	103	53	83	524	201	253	0.78	0.41	0.65	4.13	1.87	1.89	0.613333	2.63	2.10032	1.04864e-05	7.16173e-05	sen1	ATP-dependent 5' to 3' DNA/RNA helicase Sen1 [Source:PomBase;Acc:SPAC6G9.10c]	-	-	-	-	GO:0000790//nuclear chromatin;GO:0005634//nucleus;GO:0016604//nuclear body	GO:0000166//nucleotide binding;GO:0001147//transcription termination site sequence-specific DNA binding;GO:0003723//RNA binding;GO:0004386//helicase activity;GO:0005524//ATP binding;GO:0016787//hydrolase activity;GO:0032574//5'-3' RNA helicase activity;GO:0033678//5'-3' DNA/RNA helicase activity	GO:0006364//rRNA processing;GO:0006369//termination of RNA polymerase II transcription;GO:0006397//mRNA processing;GO:0008033//tRNA processing;GO:1903623//negative regulation of RNA polymerase III activity
MSTRG.4354	49	67	49	234	150	289	2.21	3.11	2.3	11.05	8.38	12.92	2.54	10.7833	2.0859	1.07557e-05	7.32613e-05	--	-	-	-	-	-	-	-	-
SPAC22F3.10c	434	390	691	1561	1337	2135	8.78	8.11	14.53	33.07	33.51	42.82	10.4733	36.4667	1.79986	1.09661e-05	7.43985e-05	gcs1	glutamate-cysteine ligase Gcs1 [Source:PomBase;Acc:SPAC22F3.10c]	Metabolism;Metabolism;Metabolism	Global and overview maps;Amino acid metabolism;Metabolism of other amino acids	ko01100//Metabolic pathways;ko00270//Cysteine and methionine metabolism;ko00480//Glutathione metabolism	K11204;K11204;K11204	GO:0005634//nucleus;GO:0005829//cytosol;GO:0017109//glutamate-cysteine ligase complex	GO:0000166//nucleotide binding;GO:0003824//catalytic activity;GO:0004357//glutamate-cysteine ligase activity;GO:0005524//ATP binding;GO:0016874//ligase activity;GO:0046911//metal chelating activity	GO:0006750//glutathione biosynthetic process;GO:0046938//phytochelatin biosynthetic process;GO:0071276//cellular response to cadmium ion;GO:0098849//cellular detoxification of cadmium ion
SPBC31F10.11c	204	136	290	822	483	706	3.72	2.55	5.5	15.71	10.92	12.77	3.92333	13.1333	1.74308	1.10679e-05	7.48908e-05	cwf4	complexed with Cdc5 protein Cwf4 [Source:PomBase;Acc:SPBC31F10.11c]	Genetic Information Processing	Transcription	ko03040//Spliceosome	K12869	GO:0000974//Prp19 complex;GO:0005634//nucleus;GO:0005681//spliceosomal complex;GO:0071004//U2-type prespliceosome;GO:0071007//U2-type catalytic step 2 spliceosome;GO:0071013//catalytic step 2 spliceosome;GO:0071014//post-mRNA release spliceosomal complex	GO:0003674//molecular_function;GO:0005515//protein binding	GO:0000245//spliceosomal complex assembly;GO:0000398//mRNA splicing, via spliceosome;GO:0006396//RNA processing;GO:0006397//mRNA processing;GO:0008380//RNA splicing;GO:0045292//mRNA cis splicing, via spliceosome
SPBC2F12.05c	123	96	101	628	212	339	1.24	1	1.06	6.64	2.65	3.39	1.1	4.22667	1.94202	1.17197e-05	7.85755e-05	SPBC2F12.05c	sterol binding ankyrin repeat protein (predicted) [Source:PomBase;Acc:SPBC2F12.05c]	-	-	-	-	GO:0005635//nuclear envelope;GO:0005737//cytoplasm;GO:0005783//endoplasmic reticulum;GO:0005829//cytosol;GO:0016020//membrane;GO:0043231//intracellular membrane-bounded organelle	GO:0005515//protein binding;GO:0005545//1-phosphatidylinositol binding;GO:0008142//oxysterol binding;GO:0008289//lipid binding;GO:0032934//sterol binding	GO:0006869//lipid transport;GO:0006887//exocytosis;GO:0006897//endocytosis;GO:0030011//maintenance of cell polarity;GO:0034727//piecemeal microautophagy of nucleus
SPBP4H10.09	8	10	29	84	69	175	0.22	0.29	0.84	2.45	2.38	4.83	0.45	3.22	2.83906	1.20157e-05	8.02453e-05	rsv1	transcription factor Rsv1 [Source:PomBase;Acc:SPBP4H10.09]	-	-	-	-	GO:0005634//nucleus;GO:0005737//cytoplasm;GO:0072686//mitotic spindle	GO:0000978//RNA polymerase II core promoter proximal region sequence-specific DNA binding;GO:0000981//RNA polymerase II transcription factor activity, sequence-specific DNA binding;GO:0003676//nucleic acid binding;GO:0003677//DNA binding;GO:0046872//metal ion binding	GO:0000433//negative regulation of transcription from RNA polymerase II promoter by glucose;GO:0010672//regulation of transcription from RNA polymerase II promoter involved in meiotic cell cycle
SPCC622.12c	20267	21016	26608	68497	61493	72220	414.73	442.53	566.03	1468.64	1559.8	1465.78	474.43	1498.07	1.65884	1.24787e-05	8.29056e-05	gdh1	NADP-specific glutamate dehydrogenase Gdh1 (predicted) [Source:PomBase;Acc:SPCC622.12c]	Metabolism;Metabolism;Metabolism;Metabolism	Global and overview maps;Amino acid metabolism;Amino acid metabolism;Energy metabolism	ko01100//Metabolic pathways;ko00250//Alanine, aspartate and glutamate metabolism;ko00220//Arginine biosynthesis;ko00910//Nitrogen metabolism	K00262;K00262;K00262;K00262	GO:0005634//nucleus;GO:0005739//mitochondrion;GO:0005829//cytosol	GO:0004354//glutamate dehydrogenase (NADP+) activity;GO:0016491//oxidoreductase activity;GO:0016639//oxidoreductase activity, acting on the CH-NH2 group of donors, NAD or NADP as acceptor	GO:0006520//cellular amino acid metabolic process;GO:0006537//glutamate biosynthetic process;GO:0019676//ammonia assimilation cycle;GO:0036267//invasive filamentous growth;GO:0055114//oxidation-reduction process;GO:0097054//L-glutamate biosynthetic process
SPAC1F3.03	198	148	219	654	422	596	1.77	1.36	2.04	6.15	4.69	5.3	1.72333	5.38	1.6424	1.26014e-05	8.35488e-05	sro7	Lgl family protein Sro7 (predicted) [Source:PomBase;Acc:SPAC1F3.03]	-	-	-	-	GO:0005737//cytoplasm;GO:0005829//cytosol;GO:0005886//plasma membrane;GO:0016020//membrane;GO:0016021//integral component of membrane;GO:0032153//cell division site;GO:0032991//macromolecular complex;GO:0051286//cell tip	GO:0000149//SNARE binding;GO:0005096//GTPase activator activity;GO:0005515//protein binding;GO:0017137//Rab GTPase binding;GO:0019905//syntaxin binding;GO:0045159//myosin II binding	GO:0006887//exocytosis;GO:0006893//Golgi to plasma membrane transport;GO:0007264//small GTPase mediated signal transduction;GO:0017157//regulation of exocytosis;GO:0030010//establishment of cell polarity;GO:0043547//positive regulation of GTPase activity
SPCC830.07c	1315	1383	1013	4621	2666	4969	27.75	30.03	22.22	102.17	69.73	104	26.6667	91.9667	1.78607	1.29199e-05	8.53942e-05	psi1	DNAJ domain protein, involved in translation initiation Psi1 [Source:PomBase;Acc:SPCC830.07c]	-	-	-	-	GO:0005634//nucleus;GO:0005829//cytosol	GO:0030544//Hsp70 protein binding;GO:0051082//unfolded protein binding;GO:0051087//chaperone binding	GO:0002183//cytoplasmic translational initiation;GO:0006413//translational initiation;GO:0006457//protein folding;GO:0051085//chaperone mediated protein folding requiring cofactor
SPAC16A10.05c	9	15	22	96	57	94	0.52	0.9	1.33	5.84	4.1	5.41	0.916667	5.11667	2.48074	1.39152e-05	9.13842e-05	dad1	DASH complex subunit Dad1 [Source:PomBase;Acc:SPAC16A10.05c]	-	-	-	-	GO:0000775//chromosome, centromeric region;GO:0000776//kinetochore;GO:0000777//condensed chromosome kinetochore;GO:0000779//condensed chromosome, centromeric region;GO:0005634//nucleus;GO:0005694//chromosome;GO:0005737//cytoplasm;GO:0005819//spindle;GO:0005829//cytosol;GO:0005856//cytoskeleton;GO:0005874//microtubule;GO:0005876//spindle microtubule;GO:0042729//DASH complex;GO:0044732//mitotic spi…	GO:0003674//molecular_function;GO:0051010//microtubule plus-end binding	GO:0007049//cell cycle;GO:0007052//mitotic spindle organization;GO:0007059//chromosome segregation;GO:0051301//cell division;GO:0051455//attachment of spindle microtubules to kinetochore involved in homologous chromosome segregation;GO:1990758//mitotic sister chromatid biorientation
SPAC3A12.05c	94	102	126	589	207	314	1.08	1.2	1.5	7.07	2.94	3.57	1.26	4.52667	1.84503	1.40353e-05	9.20548e-05	taf2	TATA-binding protein associated factor Taf2 (predicted) [Source:PomBase;Acc:SPAC3A12.05c]	Genetic Information Processing	Transcription	ko03022//Basal transcription factors	K03128	GO:0000790//nuclear chromatin;GO:0005634//nucleus;GO:0005669//transcription factor TFIID complex;GO:0005737//cytoplasm;GO:0005829//cytosol;GO:0032153//cell division site	GO:0003682//chromatin binding;GO:0044212//transcription regulatory region DNA binding	GO:0006367//transcription initiation from RNA polymerase II promoter;GO:0045944//positive regulation of transcription from RNA polymerase II promoter
SPCC970.10c	8	17	5	87	50	81	0.1	0.23	0.07	1.18	0.81	1.05	0.133333	1.01333	2.926	1.46187e-05	9.56369e-05	brl2	ubiquitin-protein ligase E3 Brl2 [Source:PomBase;Acc:SPCC970.10c]	-	-	-	-	GO:0005634//nucleus;GO:0031618//nuclear pericentric heterochromatin;GO:0033503//HULC complex	GO:0004842//ubiquitin-protein transferase activity;GO:0008270//zinc ion binding;GO:0016740//transferase activity;GO:0046872//metal ion binding;GO:0061630//ubiquitin protein ligase activity	GO:0006325//chromatin organization;GO:0006336//DNA replication-independent nucleosome assembly;GO:0006357//regulation of transcription from RNA polymerase II promoter;GO:0010390//histone monoubiquitination;GO:0016567//protein ubiquitination;GO:0031497//chromatin assembly;GO:0051569//regulation of histone H3-K4 methylation;GO:0071894//histone H2B conserved C-terminal lysine ubiquitination
SPCC320.07c	11	5	14	0	0	0	0.2	0.1	0.26	0	0	0	0.186667	0.001	-7.54432	1.47835e-05	9.6592e-05	mde7	RNA-binding protein Mde7 [Source:PomBase;Acc:SPCC320.07c]	-	-	-	-	GO:0005737//cytoplasm	GO:0003676//nucleic acid binding;GO:0003723//RNA binding;GO:0003729//mRNA binding	GO:0006397//mRNA processing;GO:0008150//biological_process;GO:0008380//RNA splicing
SPAC6G9.12	412	417	446	1481	716	1272	8.06	8.4	9.07	30.37	17.37	24.69	8.51	24.1433	1.50439	1.53123e-05	9.97927e-05	cfr1	Chs five related protein Cfr1 [Source:PomBase;Acc:SPAC6G9.12]	-	-	-	-	GO:0005769//early endosome;GO:0005794//Golgi apparatus;GO:0005802//trans-Golgi network;GO:0005829//cytosol;GO:0034044//exomer complex	GO:0003674//molecular_function;GO:0005515//protein binding;GO:0046983//protein dimerization activity	GO:0000747//conjugation with cellular fusion;GO:0006893//Golgi to plasma membrane transport;GO:0006895//Golgi to endosome transport;GO:0006896//Golgi to vacuole transport
SPAC25B8.13c	666	638	1417	3793	2563	2747	9.11	8.98	20.15	54.37	43.47	37.28	12.7467	45.04	1.82109	1.53535e-05	9.99342e-05	isp7	2-OG-Fe(II) oxygenase superfamily protein [Source:PomBase;Acc:SPAC25B8.13c]	-	-	-	-	GO:0005634//nucleus;GO:0005829//cytosol	GO:0016491//oxidoreductase activity;GO:0031418//L-ascorbic acid binding;GO:0051213//dioxygenase activity	GO:0031929//TOR signaling;GO:0055114//oxidation-reduction process
MSTRG.4069	3	1	6	55	31	33	0.09	0.03	0.18	1.68	1.12	0.95	0.1	1.25	3.64386	1.54463e-05	0.000100411	--	-	-	-	-	-	-	-	-
SPBC1734.08	212	172	224	736	458	560	5.57	4.65	6.12	20.26	14.91	14.59	5.44667	16.5867	1.60658	1.55129e-05	0.000100716	hse1	STAM like protein Hse1 [Source:PomBase;Acc:SPBC1734.08]	Cellular Processes	Transport and catabolism	ko04144//Endocytosis	K04705	GO:0000329//fungal-type vacuole membrane;GO:0005628//prospore membrane;GO:0005634//nucleus;GO:0005737//cytoplasm;GO:0005768//endosome;GO:0005794//Golgi apparatus;GO:0005829//cytosol;GO:0010008//endosome membrane;GO:0016020//membrane;GO:0033565//ESCRT-0 complex	GO:0003674//molecular_function;GO:0005515//protein binding	GO:0006886//intracellular protein transport;GO:0015031//protein transport;GO:0031321//ascospore-type prospore assembly;GO:0043328//protein targeting to vacuole involved in ubiquitin-dependent protein catabolic process via the multivesicular body sorting pathway;GO:0045324//late endosome to vacuole transport
SPCC364.02c	125	112	105	427	281	397	3.44	3.17	3	12.31	9.58	10.83	3.20333	10.9067	1.76756	1.58566e-05	0.000102558	bis1	splicing factor Bis1 [Source:PomBase;Acc:SPCC364.02c]	-	-	-	-	GO:0005634//nucleus;GO:0005737//cytoplasm;GO:0005819//spindle;GO:0005856//cytoskeleton;GO:0005874//microtubule;GO:0071014//post-mRNA release spliceosomal complex;GO:0072686//mitotic spindle	GO:0005515//protein binding	GO:0045292//mRNA cis splicing, via spliceosome
SPBC713.08	135	186	218	716	338	600	3.46	4.9	5.81	19.22	10.73	15.25	4.72333	15.0667	1.67348	1.66116e-05	0.000106902	mim1	mitochondrial TOM complex assembly protein Mim1 (predicted) [Source:PomBase;Acc:SPBC713.08]	-	-	-	-	GO:0005739//mitochondrion;GO:0005741//mitochondrial outer membrane;GO:0016020//membrane;GO:0016021//integral component of membrane;GO:0031307//integral component of mitochondrial outer membrane	GO:0003674//molecular_function	GO:0015031//protein transport;GO:0045040//protein import into mitochondrial outer membrane;GO:0070096//mitochondrial outer membrane translocase complex assembly
SPAC8F11.03	9	7	8	88	27	64	0.11	0.09	0.1	1.12	0.41	0.77	0.1	0.766667	2.9386	1.74299e-05	0.000111608	msh3	MutS protein homolog 3 [Source:PomBase;Acc:SPAC8F11.03]	Genetic Information Processing	Replication and repair	ko03430//Mismatch repair	K08736	GO:0000228//nuclear chromosome;GO:0005634//nucleus;GO:0032300//mismatch repair complex;GO:0032302//MutSbeta complex;GO:0035861//site of double-strand break	GO:0000166//nucleotide binding;GO:0000403//Y-form DNA binding;GO:0000404//heteroduplex DNA loop binding;GO:0000406//double-strand/single-strand DNA junction binding;GO:0003677//DNA binding;GO:0005524//ATP binding;GO:0008094//DNA-dependent ATPase activity;GO:0030983//mismatched DNA binding;GO:0032135//DNA insertion or deletion binding	GO:0000710//meiotic mismatch repair;GO:0000735//removal of nonhomologous ends;GO:0006281//DNA repair;GO:0006298//mismatch repair;GO:0006312//mitotic recombination;GO:0006974//cellular response to DNA damage stimulus;GO:0007131//reciprocal meiotic recombination;GO:0007534//gene conversion at mating-type locus;GO:0043111//replication fork arrest;GO:0043570//maintenance of DNA repeat elements;GO:005…
SPCC338.08	60	66	107	376	163	254	1.73	1.96	3.2	11.34	5.82	7.25	2.29667	8.13667	1.8249	1.90901e-05	0.00012103	ctp1	CtIP-related endonuclease [Source:PomBase;Acc:SPCC338.08]	-	-	-	-	GO:0005634//nucleus;GO:0035861//site of double-strand break	GO:0000014//single-stranded DNA endodeoxyribonuclease activity;GO:0000403//Y-form DNA binding;GO:0000405//bubble DNA binding;GO:0000406//double-strand/single-strand DNA junction binding;GO:0003677//DNA binding;GO:0003684//damaged DNA binding;GO:0003690//double-stranded DNA binding;GO:0003697//single-stranded DNA binding;GO:0004518//nuclease activity;GO:0004519//endonuclease activity;GO:0005515//p…	GO:0000706//meiotic DNA double-strand break processing;GO:0000724//double-strand break repair via homologous recombination;GO:0000729//DNA double-strand break processing;GO:0006281//DNA repair;GO:0006289//nucleotide-excision repair;GO:0006974//cellular response to DNA damage stimulus;GO:0010792//DNA double-strand break processing involved in repair via single-strand annealing;GO:0031292//gene con…
SPBC36.02c	17	16	3	104	56	110	0.15	0.15	0.03	0.98	0.63	0.99	0.11	0.866667	2.97797	2.08308e-05	0.000131183	SPBC36.02c	spermidine family transmembrane transporter (predicted) [Source:PomBase;Acc:SPBC36.02c]	-	-	-	-	GO:0000329//fungal-type vacuole membrane;GO:0005783//endoplasmic reticulum;GO:0005886//plasma membrane;GO:0005887//integral component of plasma membrane;GO:0016020//membrane;GO:0016021//integral component of membrane	GO:0000297//spermine transmembrane transporter activity;GO:0015606//spermidine transmembrane transporter activity	GO:0006855//drug transmembrane transport;GO:0055085//transmembrane transport;GO:1903710//spermine transmembrane transport;GO:1903711//spermidine transmembrane transport
SPAC6F6.02c	96	53	96	361	222	264	2.56	1.46	2.67	10.1	7.35	6.99	2.23	8.14667	1.86917	2.16893e-05	0.000135995	pof5	F-box protein Pof5 [Source:PomBase;Acc:SPAC6F6.02c]	-	-	-	-	GO:0000151//ubiquitin ligase complex;GO:0005739//mitochondrion	GO:0005515//protein binding;GO:0030674//protein binding, bridging	GO:0043161//proteasome-mediated ubiquitin-dependent protein catabolic process;GO:0070647//protein modification by small protein conjugation or removal
SPBCPT2R1.02	168	61	75	666	288	450	19.9	7.4	9.23	82.62	42.24	52.82	12.1767	59.2267	2.28213	2.17507e-05	0.000136214	SPBCPT2R1.02	Schizosaccharomyces pombe specific protein [Source:PomBase;Acc:SPBCPT2R1.02]	-	-	-	-	GO:0005575//cellular_component	GO:0003674//molecular_function	GO:0008150//biological_process
SPCP1E11.05c	363	308	363	1071	859	1148	6.18	5.4	6.43	19.11	18.13	19.39	6.00333	18.8767	1.65277	2.20307e-05	0.000137799	are2	acyl-coA-sterol acyltransferase Are2 (predicted) [Source:PomBase;Acc:SPCP1E11.05c]	Metabolism	Lipid metabolism	ko00100//Steroid biosynthesis	K00637	GO:0005783//endoplasmic reticulum;GO:0005789//endoplasmic reticulum membrane;GO:0016020//membrane;GO:0016021//integral component of membrane;GO:0030176//integral component of endoplasmic reticulum membrane	GO:0008374//O-acyltransferase activity;GO:0016740//transferase activity;GO:0016746//transferase activity, transferring acyl groups;GO:0034737//ergosterol O-acyltransferase activity	GO:0006696//ergosterol biosynthetic process;GO:0008204//ergosterol metabolic process
SPAC1952.15c	4	2	9	46	42	47	0.08	0.05	0.18	0.89	0.96	0.87	0.103333	0.906667	3.13327	2.28709e-05	0.000142015	rec24	meiotic recombination protein Rec24 [Source:PomBase;Acc:SPAC1952.15c]	-	-	-	-	GO:0005634//nucleus;GO:0005737//cytoplasm;GO:0005829//cytosol	GO:0003674//molecular_function	GO:0006310//DNA recombination;GO:0007059//chromosome segregation;GO:0007131//reciprocal meiotic recombination;GO:0042138//meiotic DNA double-strand break formation;GO:0051321//meiotic cell cycle
SPAC25B8.08	54	63	83	279	150	226	1.16	1.4	1.86	6.3	4	4.83	1.47333	5.04333	1.77529	2.3721e-05	0.000147116	SPAC25B8.08	conserved fungal protein [Source:PomBase;Acc:SPAC25B8.08]	-	-	-	-	GO:0005737//cytoplasm;GO:0005794//Golgi apparatus	GO:0003674//molecular_function	GO:0008150//biological_process
SPBC17D11.07c	969	873	1866	5477	2396	3736	12.61	11.69	25.25	74.7	38.66	48.23	16.5167	53.8633	1.70538	2.62224e-05	0.000161652	rpn2	19S proteasome regulatory subunit Rpn2 (predicted) [Source:PomBase;Acc:SPBC17D11.07c]	Genetic Information Processing	Folding, sorting and degradation	ko03050//Proteasome	K03032	GO:0000502//proteasome complex;GO:0005634//nucleus;GO:0005829//cytosol;GO:0008540//proteasome regulatory particle, base subcomplex;GO:0034515//proteasome storage granule	GO:0004175//endopeptidase activity;GO:0005515//protein binding;GO:0030234//enzyme regulator activity	GO:0042176//regulation of protein catabolic process;GO:0043161//proteasome-mediated ubiquitin-dependent protein catabolic process;GO:0045842//positive regulation of mitotic metaphase/anaphase transition;GO:0050790//regulation of catalytic activity
SPACUNK4.15	212	212	220	829	407	569	7.24	7.45	7.81	29.68	17.24	19.28	7.5	22.0667	1.55691	2.65208e-05	0.000163295	SPACUNK4.15	2',3'-cyclic-nucleotide 3'-phosphodiesterase (predicted) [Source:PomBase;Acc:SPACUNK4.15]	-	-	-	-	GO:0005634//nucleus;GO:0005829//cytosol;GO:0030136//clathrin-coated vesicle	GO:0004112//cyclic-nucleotide phosphodiesterase activity;GO:0004113//2',3'-cyclic-nucleotide 3'-phosphodiesterase activity	GO:0009187//cyclic nucleotide metabolic process
SPAC8C9.16c	140	101	119	454	284	381	3.86	2.87	3.41	13.12	9.71	10.42	3.38	11.0833	1.7133	2.72569e-05	0.000167599	mug63	TLDc domain protein 1 [Source:PomBase;Acc:SPAC8C9.16c]	-	-	-	-	GO:0005634//nucleus;GO:0005737//cytoplasm;GO:0005739//mitochondrion;GO:0005829//cytosol	GO:0003674//molecular_function	GO:0008150//biological_process;GO:0051321//meiotic cell cycle
SPAC19D5.07	277	261	279	38	3	69	5.02	4.88	5.27	0.73	0.06	1.25	5.05667	0.68	-2.89458	2.74681e-05	0.000168521	uga1	4-aminobutyrate aminotransferase (GABA transaminase) [Source:PomBase;Acc:SPAC19D5.07]	Metabolism;Metabolism;Metabolism;Metabolism;Metabolism;Metabolism	Global and overview maps;Amino acid metabolism;Carbohydrate metabolism;Metabolism of other amino acids;Amino acid metabolism;Carbohydrate metabolism	ko01100//Metabolic pathways;ko00250//Alanine, aspartate and glutamate metabolism;ko00640//Propanoate metabolism;ko00410//beta-Alanine metabolism;ko00280//Valine, leucine and isoleucine degradation;ko00650//Butanoate metabolism	K13524;K13524;K13524;K13524;K13524;K13524	GO:0005737//cytoplasm;GO:0005739//mitochondrion;GO:0005829//cytosol	GO:0003824//catalytic activity;GO:0003867//4-aminobutyrate transaminase activity;GO:0008483//transaminase activity;GO:0016740//transferase activity;GO:0030170//pyridoxal phosphate binding;GO:0034386//4-aminobutyrate:2-oxoglutarate transaminase activity	GO:0006536//glutamate metabolic process;GO:0009448//gamma-aminobutyric acid metabolic process;GO:0009450//gamma-aminobutyric acid catabolic process;GO:0019740//nitrogen utilization
SPAC6B12.02c	14	14	15	89	47	85	0.1	0.1	0.11	0.67	0.42	0.6	0.103333	0.563333	2.44668	2.76725e-05	0.000169573	mus7	DNA repair protein Mus7/Mms22 [Source:PomBase;Acc:SPAC6B12.02c]	-	-	-	-	GO:0005634//nucleus;GO:0035361//Cul8-RING ubiquitin ligase complex	GO:0005515//protein binding	GO:0000724//double-strand break repair via homologous recombination;GO:0006281//DNA repair;GO:0006974//cellular response to DNA damage stimulus;GO:0031297//replication fork processing
SPAC1F7.12	2735	2818	2606	8446	7742	8867	80.08	84.91	79.33	259.13	281	257.52	81.44	265.883	1.70698	2.78571e-05	0.0001705	yak3	aldose reductase ARK13 family YakC [Source:PomBase;Acc:SPAC1F7.12]	-	-	-	-	GO:0005634//nucleus;GO:0005829//cytosol	GO:0016491//oxidoreductase activity;GO:0016614//oxidoreductase activity, acting on CH-OH group of donors	GO:0008150//biological_process;GO:0055114//oxidation-reduction process
SPAC458.05	37	40	58	241	91	175	0.6	0.67	0.98	4.1	1.83	2.81	0.75	2.91333	1.95771	2.82682e-05	0.00017281	pik3	phosphatidylinositol 3-kinase Pik3 [Source:PomBase;Acc:SPAC458.05]	Metabolism;Cellular Processes;Cellular Processes;Cellular Processes;Environmental Information Processing;Metabolism	Global and overview maps;Transport and catabolism;Transport and catabolism;Transport and catabolism;Signal transduction;Carbohydrate metabolism	ko01100//Metabolic pathways;ko04138//Autophagy - yeast;ko04145//Phagosome;ko04136//Autophagy - other eukaryotes;ko04070//Phosphatidylinositol signaling system;ko00562//Inositol phosphate metabolism	K00914;K00914;K00914;K00914;K00914;K00914	GO:0000329//fungal-type vacuole membrane;GO:0000407//pre-autophagosomal structure;GO:0005628//prospore membrane;GO:0005737//cytoplasm;GO:0005768//endosome;GO:0005777//peroxisome;GO:0005829//cytosol;GO:0005942//phosphatidylinositol 3-kinase complex;GO:0016020//membrane;GO:0034271//phosphatidylinositol 3-kinase complex, class III, type I;GO:0034272//phosphatidylinositol 3-kinase complex, class III,…	GO:0000166//nucleotide binding;GO:0005524//ATP binding;GO:0016301//kinase activity;GO:0016303//1-phosphatidylinositol-3-kinase activity;GO:0016740//transferase activity	GO:0000045//autophagosome assembly;GO:0006897//endocytosis;GO:0016310//phosphorylation;GO:0030242//pexophagy;GO:0032120//ascospore-type prospore membrane assembly;GO:0036092//phosphatidylinositol-3-phosphate biosynthetic process;GO:0046854//phosphatidylinositol phosphorylation;GO:0048015//phosphatidylinositol-mediated signaling;GO:0072665//protein localization to vacuole;GO:0075296//positive regu…
SPAPB17E12.04c	3	0	0	91	24	13	0.06	0	0	2.11	0.65	0.28	0.02	1.01333	5.66297	2.8936e-05	0.000176262	csn2	COP9/signalosome complex subunit Csn2 [Source:PomBase;Acc:SPAPB17E12.04c]	-	-	-	-	GO:0005634//nucleus;GO:0005737//cytoplasm;GO:0005829//cytosol;GO:0008180//COP9 signalosome	GO:0003714//transcription corepressor activity;GO:0019784//NEDD8-specific protease activity	GO:0000338//protein deneddylation;GO:0006974//cellular response to DNA damage stimulus;GO:0045892//negative regulation of transcription, DNA-templated
SPBP8B7.13	108	103	129	414	238	338	3.63	3.56	4.5	14.56	9.9	11.26	3.89667	11.9067	1.61146	3.02451e-05	0.000183149	vac7	Vac7 ortholog (predicted) [Source:PomBase;Acc:SPBP8B7.13]	-	-	-	-	GO:0000139//Golgi membrane;GO:0005773//vacuole;GO:0005774//vacuolar membrane;GO:0005783//endoplasmic reticulum;GO:0005789//endoplasmic reticulum membrane;GO:0005794//Golgi apparatus;GO:0016020//membrane;GO:0016021//integral component of membrane;GO:0070772//PAS complex;GO:0071627//integral component of fungal-type vacuolar membrane	GO:0003674//molecular_function	GO:0010513//positive regulation of phosphatidylinositol biosynthetic process
SPBC11B10.07c	457	389	561	1467	905	1360	13.55	11.87	17.29	45.57	33.26	39.99	14.2367	39.6067	1.47613	3.05351e-05	0.000184461	ivn1	CDC50 domain protein, implicated in signal transduction (predicted) [Source:PomBase;Acc:SPBC11B10.07c]	-	-	-	-	GO:0005770//late endosome;GO:0005783//endoplasmic reticulum;GO:0005794//Golgi apparatus;GO:0005886//plasma membrane;GO:0016020//membrane;GO:0016021//integral component of membrane;GO:1990531//Lem3p-Dnf1p complex	-	GO:0010570//regulation of filamentous growth;GO:0045332//phospholipid translocation
SPAC4A8.13c	205	198	254	1058	364	602	7.21	7.17	9.29	39	15.87	21.01	7.89	25.2933	1.68066	3.11151e-05	0.000187311	pts1	20S proteasome complex subunit beta 5 [Source:PomBase;Acc:SPAC4A8.13c]	Genetic Information Processing	Folding, sorting and degradation	ko03050//Proteasome	K02737	GO:0000502//proteasome complex;GO:0005634//nucleus;GO:0005635//nuclear envelope;GO:0005737//cytoplasm;GO:0005829//cytosol;GO:0005839//proteasome core complex;GO:0019774//proteasome core complex, beta-subunit complex	GO:0004175//endopeptidase activity;GO:0004298//threonine-type endopeptidase activity;GO:0008233//peptidase activity;GO:0016787//hydrolase activity	GO:0006508//proteolysis;GO:0010498//proteasomal protein catabolic process;GO:0010499//proteasomal ubiquitin-independent protein catabolic process;GO:0043161//proteasome-mediated ubiquitin-dependent protein catabolic process;GO:0045842//positive regulation of mitotic metaphase/anaphase transition;GO:0051603//proteolysis involved in cellular protein catabolic process
SPAC6F12.03c	77	56	90	303	158	252	2.57	1.92	3.12	10.6	6.54	8.36	2.53667	8.5	1.74453	3.29645e-05	0.000197517	fsv1	SNARE Fsv1 [Source:PomBase;Acc:SPAC6F12.03c]	Genetic Information Processing	Folding, sorting and degradation	ko04130//SNARE interactions in vesicular transport	K08501	GO:0000138//Golgi trans cisterna;GO:0000139//Golgi membrane;GO:0005770//late endosome;GO:0005794//Golgi apparatus;GO:0012505//endomembrane system;GO:0016020//membrane;GO:0016021//integral component of membrane;GO:0031201//SNARE complex;GO:0031902//late endosome membrane	GO:0000149//SNARE binding;GO:0005484//SNAP receptor activity	GO:0006886//intracellular protein transport;GO:0006896//Golgi to vacuole transport;GO:0006906//vesicle fusion;GO:0015031//protein transport;GO:0048278//vesicle docking;GO:0097576//vacuole fusion
SPCC970.11c	23	16	24	122	62	93	0.57	0.41	0.63	3.24	1.93	2.35	0.536667	2.50667	2.22367	3.36077e-05	0.000200721	wtf9	wtf element Wtf9 [Source:PomBase;Acc:SPCC970.11c]	-	-	-	-	GO:0016020//membrane;GO:0016021//integral component of membrane	GO:0003674//molecular_function	GO:0075297//negative regulation of ascospore formation
SPAC1952.03	21	23	30	133	63	115	0.62	0.7	0.92	4.12	2.31	3.37	0.746667	3.26667	2.12928	3.36229e-05	0.000200721	otu2	ubiquitin specific cysteine protease, OTU family, Otu2 [Source:PomBase;Acc:SPAC1952.03]	-	-	-	-	GO:0005737//cytoplasm;GO:0005829//cytosol	GO:0004843//thiol-dependent ubiquitin-specific protease activity;GO:0008233//peptidase activity;GO:0008234//cysteine-type peptidase activity;GO:0016787//hydrolase activity;GO:0036459//thiol-dependent ubiquitinyl hydrolase activity	GO:0006508//proteolysis;GO:0030433//ER-associated ubiquitin-dependent protein catabolic process;GO:0070647//protein modification by small protein conjugation or removal
SPBC27.04	36	36	46	170	90	198	0.49	0.5	0.64	2.4	1.5	2.65	0.543333	2.18333	2.00662	3.39774e-05	0.000202404	uds1	septation protein Uds1 [Source:PomBase;Acc:SPBC27.04]	-	-	-	-	GO:0000935//barrier septum;GO:0005737//cytoplasm;GO:0005829//cytosol;GO:0030428//cell septum;GO:0032153//cell division site;GO:0051286//cell tip	GO:0003674//molecular_function	GO:0007049//cell cycle;GO:0051301//cell division
SPBC25B2.10	76	52	86	300	143	271	2.68	1.89	3.15	11.09	6.25	9.48	2.57333	8.94	1.79664	3.51874e-05	0.000209369	SPBC25B2.10	Usp (universal stress protein) family protein [Source:PomBase;Acc:SPBC25B2.10]	-	-	-	-	GO:0000935//barrier septum;GO:0005938//cell cortex;GO:0032153//cell division site;GO:0051286//cell tip	GO:0003824//catalytic activity	GO:0008150//biological_process
SPCC126.07c	1112	999	1327	3742	1942	2759	19.01	17.57	23.58	67.03	41.16	46.78	20.0533	51.6567	1.36511	3.54887e-05	0.000210722	pbr1	ubiquitin-protein ligase E3 (predicted) [Source:PomBase;Acc:SPCC126.07c]	-	-	-	-	GO:0005634//nucleus;GO:0005737//cytoplasm;GO:0005829//cytosol	GO:0008270//zinc ion binding;GO:0046872//metal ion binding;GO:0061630//ubiquitin protein ligase activity	GO:0000122//negative regulation of transcription from RNA polymerase II promoter;GO:0016567//protein ubiquitination;GO:0070647//protein modification by small protein conjugation or removal
SPAC11H11.01	5	0	0	77	23	23	0.13	0	0	2.01	0.72	0.56	0.0433333	1.09667	4.6615	3.57742e-05	0.000212123	sst6	ESCRT I complex subunit Vps23 [Source:PomBase;Acc:SPAC11H11.01]	-	-	-	-	GO:0000813//ESCRT I complex;GO:0005634//nucleus;GO:0005635//nuclear envelope;GO:0005737//cytoplasm;GO:0005768//endosome;GO:0016020//membrane;GO:0031902//late endosome membrane	GO:0003674//molecular_function	GO:0006897//endocytosis;GO:0015031//protein transport;GO:0043328//protein targeting to vacuole involved in ubiquitin-dependent protein catabolic process via the multivesicular body sorting pathway;GO:0045324//late endosome to vacuole transport
SPAC20G8.03	3598	3020	3553	10876	6296	8600	69.27	59.83	71.11	219.39	150.25	164.21	66.7367	177.95	1.41492	3.61529e-05	0.000214121	itr2	MFS myo-inositol transmembrane transporter [Source:PomBase;Acc:SPAC20G8.03]	-	-	-	-	GO:0005783//endoplasmic reticulum;GO:0005887//integral component of plasma membrane;GO:0016020//membrane;GO:0016021//integral component of membrane	GO:0005215//transporter activity;GO:0005366//myo-inositol:proton symporter activity;GO:0022857//transmembrane transporter activity	GO:0055085//transmembrane transport;GO:1904679//myo-inositol import across plasma membrane
SPAC521.03	1006	836	1424	4188	2209	2615	35.87	30.67	52.78	156.45	97.62	92.47	39.7733	115.513	1.53819	3.65852e-05	0.000215944	SPAC521.03	short chain dehydrogenase (predicted) [Source:PomBase;Acc:SPAC521.03]	Metabolism;Metabolism;Metabolism	Global and overview maps;Nucleotide metabolism;Amino acid metabolism	ko01100//Metabolic pathways;ko00240//Pyrimidine metabolism;ko00260//Glycine, serine and threonine metabolism	K16066;K16066;K16066	GO:0005634//nucleus;GO:0005737//cytoplasm;GO:0005829//cytosol	GO:0016491//oxidoreductase activity	GO:0008150//biological_process;GO:0055114//oxidation-reduction process
SPCC285.14	39	39	62	208	108	175	0.3	0.3	0.49	1.66	1.02	1.33	0.363333	1.33667	1.87927	3.67105e-05	0.0002163	trs130	TRAPP complex subunit Trs130 (predicted) [Source:PomBase;Acc:SPCC285.14]	-	-	-	-	GO:0005634//nucleus;GO:0005801//cis-Golgi network;GO:0005829//cytosol;GO:0030008//TRAPP complex;GO:1990071//TRAPPII protein complex	GO:0003674//molecular_function	GO:0006886//intracellular protein transport;GO:0006888//ER to Golgi vesicle-mediated transport;GO:0006891//intra-Golgi vesicle-mediated transport;GO:0034498//early endosome to Golgi transport
SPAC1002.14	59	68	96	340	139	264	1.5	1.77	2.53	9.03	4.37	6.63	1.93333	6.67667	1.78804	3.69847e-05	0.000217539	itt1	ubiquitin-protein ligase E3 (predicted) [Source:PomBase;Acc:SPAC1002.14]	-	-	-	-	GO:0000151//ubiquitin ligase complex;GO:0005634//nucleus;GO:0005737//cytoplasm;GO:0005829//cytosol	GO:0004842//ubiquitin-protein transferase activity;GO:0005515//protein binding;GO:0008270//zinc ion binding;GO:0016740//transferase activity;GO:0031624//ubiquitin conjugating enzyme binding;GO:0046872//metal ion binding;GO:0061630//ubiquitin protein ligase activity	GO:0000209//protein polyubiquitination;GO:0006511//ubiquitin-dependent protein catabolic process;GO:0016567//protein ubiquitination;GO:0032436//positive regulation of proteasomal ubiquitin-dependent protein catabolic process;GO:1990580//regulation of cytoplasmic translational termination
SPBC1683.07	458	246	379	1871	598	1380	4.71	2.6	4.05	20.16	7.63	14.08	3.78667	13.9567	1.88195	3.72719e-05	0.000218727	mal1	maltase alpha-glucosidase Mal1 [Source:PomBase;Acc:SPBC1683.07]	Metabolism;Metabolism;Metabolism	Global and overview maps;Carbohydrate metabolism;Carbohydrate metabolism	ko01100//Metabolic pathways;ko00500//Starch and sucrose metabolism;ko00052//Galactose metabolism	K01187;K01187;K01187	GO:0005634//nucleus;GO:0005829//cytosol	GO:0003824//catalytic activity;GO:0004556//alpha-amylase activity;GO:0004558//alpha-1,4-glucosidase activity;GO:0004574//oligo-1,6-glucosidase activity;GO:0004575//sucrose alpha-glucosidase activity;GO:0016787//hydrolase activity;GO:0016798//hydrolase activity, acting on glycosyl bonds;GO:0032450//maltose alpha-glucosidase activity;GO:0033934//glucan 1,4-alpha-maltotriohydrolase activity;GO:00446…	GO:0000023//maltose metabolic process;GO:0000025//maltose catabolic process;GO:0005975//carbohydrate metabolic process;GO:0005987//sucrose catabolic process;GO:0008152//metabolic process;GO:0009313//oligosaccharide catabolic process;GO:0044247//cellular polysaccharide catabolic process;GO:0046352//disaccharide catabolic process
SPBC713.07c	65	60	49	322	114	227	0.73	0.69	0.57	3.8	1.59	2.53	0.663333	2.64	1.99273	3.77386e-05	0.000221213	SPBC713.07c	vacuolar polyphosphatase (predicted) [Source:PomBase;Acc:SPBC713.07c]	-	-	-	-	GO:0000329//fungal-type vacuole membrane;GO:0005737//cytoplasm;GO:0005773//vacuole;GO:0005774//vacuolar membrane;GO:0016020//membrane;GO:0016021//integral component of membrane	GO:0000298//endopolyphosphatase activity;GO:0004309//exopolyphosphatase activity;GO:0016787//hydrolase activity	GO:0006112//energy reserve metabolic process;GO:0006797//polyphosphate metabolic process;GO:0006798//polyphosphate catabolic process
SPCC736.15	30008	21314	31163	86158	60991	77318	516.77	377.69	557.89	1554.6	1301.93	1320.61	484.117	1392.38	1.52413	4.13218e-05	0.000240567	pil1	eisosome BAR domain protein Pil1 [Source:PomBase;Acc:SPCC736.15]	-	-	-	-	GO:0005886//plasma membrane;GO:0032126//eisosome;GO:0036286//eisosome filament;GO:0036362//ascus membrane	GO:0003674//molecular_function;GO:0008289//lipid binding	GO:0006469//negative regulation of protein kinase activity;GO:0006897//endocytosis;GO:0070941//eisosome assembly
SPAP32A8.02	409	346	464	1386	729	1018	4.56	3.96	5.38	16.17	10.07	11.24	4.63333	12.4933	1.43104	4.21212e-05	0.000244389	SPAP32A8.02	xylose and arabinose reductase (predicted) [Source:PomBase;Acc:SPAP32A8.02]	-	-	-	-	GO:0005634//nucleus;GO:0005737//cytoplasm;GO:0005829//cytosol	GO:0004032//alditol:NADP+ 1-oxidoreductase activity;GO:0008106//alcohol dehydrogenase (NADP+) activity;GO:0016491//oxidoreductase activity;GO:0032866//D-xylose:NADP reductase activity;GO:0032867//L-arabinose:NADP reductase activity	GO:0019568//arabinose catabolic process;GO:0042843//D-xylose catabolic process;GO:0055114//oxidation-reduction process
SPBC16C6.03c	22	21	29	138	66	95	0.74	0.73	1.02	4.89	2.77	3.19	0.83	3.61667	2.12348	4.24003e-05	0.00024573	SPBC16C6.03c	ribosome assembly protein (predicted) [Source:PomBase;Acc:SPBC16C6.03c]	-	-	-	-	GO:0005634//nucleus;GO:0005730//nucleolus	GO:0003674//molecular_function;GO:0030515//snoRNA binding	GO:0000027//ribosomal large subunit assembly;GO:0000492//box C/D snoRNP assembly
SPCC645.05c	10	5	11	124	27	52	0.08	0.04	0.1	1.1	0.28	0.44	0.0733333	0.606667	3.04836	4.43296e-05	0.000255755	myo2	myosin II heavy chain [Source:PomBase;Acc:SPCC645.05c]	-	-	-	-	GO:0005634//nucleus;GO:0005737//cytoplasm;GO:0005826//actomyosin contractile ring;GO:0005829//cytosol;GO:0016459//myosin complex;GO:0016460//myosin II complex;GO:0031097//medial cortex;GO:0032153//cell division site;GO:0036391//medial cortex septin ring;GO:0071341//medial cortical node	GO:0000146//microfilament motor activity;GO:0000166//nucleotide binding;GO:0003774//motor activity;GO:0003779//actin binding;GO:0005515//protein binding;GO:0005516//calmodulin binding;GO:0005524//ATP binding;GO:0030899//calcium-dependent ATPase activity;GO:0051015//actin filament binding	GO:1902404//mitotic actomyosin contractile ring contraction;GO:1903475//mitotic actomyosin contractile ring assembly;GO:1903478//actin filament bundle convergence involved in mitotic contractile ring assembly
SPCC1322.09	681	512	672	2037	1164	1695	18.84	14.58	19.33	59.05	39.92	46.51	17.5833	48.4933	1.46358	4.55277e-05	0.000261199	SPCC1322.09	conserved fungal protein [Source:PomBase;Acc:SPCC1322.09]	-	-	-	-	GO:0005737//cytoplasm;GO:0005794//Golgi apparatus	GO:0003674//molecular_function	GO:0008150//biological_process
SPAC4A8.10	332	382	459	1335	683	1037	4.75	5.62	6.81	19.99	12.1	14.7	5.72667	15.5967	1.44547	4.65311e-05	0.000265766	rog1	acylglycerol lipase (predicted) [Source:PomBase;Acc:SPAC4A8.10]	-	-	-	-	GO:0005811//lipid particle;GO:0005829//cytosol	GO:0016787//hydrolase activity;GO:0047372//acylglycerol lipase activity	GO:0006629//lipid metabolic process;GO:0016042//lipid catabolic process;GO:0044242//cellular lipid catabolic process;GO:0044255//cellular lipid metabolic process
SPBC16D10.04c	7	4	10	77	29	46	0.07	0.04	0.1	0.75	0.34	0.43	0.07	0.506667	2.85561	4.93659e-05	0.000281018	dna2	DNA replication endonuclease-helicase Dna2 [Source:PomBase;Acc:SPBC16D10.04c]	Genetic Information Processing	Replication and repair	ko03030//DNA replication	K10742	GO:0000781//chromosome, telomeric region;GO:0000784//nuclear chromosome, telomeric region;GO:0005634//nucleus;GO:0005654//nucleoplasm;GO:0005657//replication fork;GO:0005694//chromosome;GO:0005737//cytoplasm;GO:0005829//cytosol;GO:0035861//site of double-strand break;GO:0043596//nuclear replication fork	GO:0000166//nucleotide binding;GO:0003677//DNA binding;GO:0003678//DNA helicase activity;GO:0003682//chromatin binding;GO:0003723//RNA binding;GO:0003824//catalytic activity;GO:0004386//helicase activity;GO:0004518//nuclease activity;GO:0004519//endonuclease activity;GO:0005515//protein binding;GO:0005524//ATP binding;GO:0016787//hydrolase activity;GO:0017108//5'-flap endonuclease activity;GO:001…	GO:0006260//DNA replication;GO:0006281//DNA repair;GO:0006974//cellular response to DNA damage stimulus;GO:0008152//metabolic process;GO:0031297//replication fork processing;GO:0031860//telomeric 3' overhang formation;GO:0032508//DNA duplex unwinding;GO:0033567//DNA replication, Okazaki fragment processing;GO:0071932//replication fork reversal;GO:0072429//response to intra-S DNA damage checkpoint…
SPBC32H8.13c	105	89	123	408	222	296	0.55	0.48	0.67	2.25	1.45	1.54	0.566667	1.74667	1.62403	4.96999e-05	0.000281981	mok12	alpha-1,3-glucan synthase Mok12 [Source:PomBase;Acc:SPBC32H8.13c]	-	-	-	-	GO:0005619//ascospore wall;GO:0005628//prospore membrane;GO:0009277//fungal-type cell wall	GO:0003824//catalytic activity;GO:0004556//alpha-amylase activity;GO:0016740//transferase activity;GO:0016757//transferase activity, transferring glycosyl groups;GO:0047657//alpha-1,3-glucan synthase activity	GO:0005975//carbohydrate metabolic process;GO:0009272//fungal-type cell wall biogenesis;GO:0030476//ascospore wall assembly;GO:0030979//alpha-glucan biosynthetic process;GO:0070596//(1->3)-alpha-glucan biosynthetic process;GO:0070600//fungal-type cell wall (1->3)-alpha-glucan biosynthetic process;GO:0071555//cell wall organization
SPAC1486.11	51	24	34	257	94	133	6.9	3.34	4.78	36.42	15.76	17.84	5.00667	23.34	2.22088	4.98703e-05	0.000282635	fmc1	mitochondrial matrix protein, F1F0 ATP synthase assembly factor Fmc1 (predicted) [Source:PomBase;Acc:SPAC1486.11]	-	-	-	-	GO:0005739//mitochondrion;GO:0005759//mitochondrial matrix	GO:0003674//molecular_function	GO:0033615//mitochondrial proton-transporting ATP synthase complex assembly;GO:0034553//mitochondrial respiratory chain complex II assembly
SPAC607.08c	49	48	85	339	118	207	1.2	1.21	2.16	8.7	3.58	5.03	1.52333	5.77	1.92134	4.99971e-05	0.000283041	SPAC607.08c	DUF726 family protein [Source:PomBase;Acc:SPAC607.08c]	-	-	-	-	GO:0005634//nucleus;GO:0005737//cytoplasm;GO:0005829//cytosol;GO:0016020//membrane;GO:0016021//integral component of membrane;GO:0031965//nuclear membrane	GO:0016298//lipase activity	GO:0016192//vesicle-mediated transport
SPAPB8E5.04c	3464	2961	3673	10499	8146	8936	95.66	84.14	105.42	303.74	278.79	244.72	95.0733	275.75	1.53625	5.17352e-05	0.000292236	npc2	Niemann-Pick disease type C2 protein hE1 homolog Npc2 (predicted) [Source:PomBase;Acc:SPAPB8E5.04c]	-	-	-	-	GO:0000328//fungal-type vacuole lumen	GO:0003674//molecular_function;GO:0032934//sterol binding	GO:0006869//lipid transport;GO:0015918//sterol transport;GO:0032366//intracellular sterol transport;GO:0061024//membrane organization
SPCC1494.03	322	271	235	1024	604	861	6.55	5.67	4.97	21.82	15.23	17.37	5.73	18.14	1.66257	5.38353e-05	0.000303097	arz1	armadillo repeat containing, Zfs1 target number 1 [Source:PomBase;Acc:SPCC1494.03]	-	-	-	-	GO:0005634//nucleus;GO:0005737//cytoplasm;GO:0005829//cytosol;GO:0044732//mitotic spindle pole body	GO:0005096//GTPase activator activity	GO:0030010//establishment of cell polarity;GO:0043547//positive regulation of GTPase activity
SPBC106.02c	30	38	44	204	98	119	1.63	2.12	2.49	11.62	6.6	6.41	2.08	8.21	1.9808	5.45078e-05	0.000306211	srx1	sulfiredoxin [Source:PomBase;Acc:SPBC106.02c]	-	-	-	-	GO:0005634//nucleus;GO:0005737//cytoplasm;GO:0005829//cytosol	GO:0000166//nucleotide binding;GO:0005515//protein binding;GO:0005524//ATP binding;GO:0016209//antioxidant activity;GO:0016491//oxidoreductase activity;GO:0032542//sulfiredoxin activity	GO:0034599//cellular response to oxidative stress;GO:0034613//cellular protein localization;GO:0055114//oxidation-reduction process;GO:0098869//cellular oxidant detoxification;GO:1990748//cellular detoxification
SPAC19D5.04	23	16	31	231	48	105	0.1	0.07	0.14	1.02	0.25	0.44	0.103333	0.57	2.46366	5.595e-05	0.000313626	ptr1	HECT-type ubiquitin ligase E3 Ptr1 [Source:PomBase;Acc:SPAC19D5.04]	Genetic Information Processing	Folding, sorting and degradation	ko04120//Ubiquitin mediated proteolysis	K10592	GO:0005634//nucleus;GO:0005737//cytoplasm	GO:0004842//ubiquitin-protein transferase activity;GO:0016740//transferase activity;GO:0061630//ubiquitin protein ligase activity	GO:0006364//rRNA processing;GO:0006511//ubiquitin-dependent protein catabolic process;GO:0016567//protein ubiquitination;GO:0051028//mRNA transport
SPCC736.06	110	119	180	503	261	428	1.1	1.22	1.87	5.27	3.24	4.25	1.39667	4.25333	1.60661	5.70214e-05	0.000318934	dar2	mitochondrial aspartate-tRNA ligase Dar2 (predicted) [Source:PomBase;Acc:SPCC736.06]	Genetic Information Processing	Translation	ko00970//Aminoacyl-tRNA biosynthesis	K01876	GO:0005737//cytoplasm;GO:0005739//mitochondrion;GO:0005759//mitochondrial matrix	GO:0000166//nucleotide binding;GO:0003676//nucleic acid binding;GO:0004812//aminoacyl-tRNA ligase activity;GO:0004815//aspartate-tRNA ligase activity;GO:0005524//ATP binding;GO:0016874//ligase activity	GO:0006412//translation;GO:0006418//tRNA aminoacylation for protein translation;GO:0070146//mitochondrial aspartyl-tRNA aminoacylation
SPAC4H3.11c	82	64	78	321	153	230	1.18	0.95	1.17	4.83	2.73	3.28	1.1	3.61333	1.71583	5.80407e-05	0.000324282	ppc89	spindle pole body protein Ppc89 [Source:PomBase;Acc:SPAC4H3.11c]	-	-	-	-	GO:0005737//cytoplasm;GO:0005816//spindle pole body;GO:0005856//cytoskeleton;GO:0044732//mitotic spindle pole body;GO:0061493//central plaque of mitotic spindle pole body	GO:0005515//protein binding;GO:0008017//microtubule binding	GO:0007052//mitotic spindle organization;GO:0051321//meiotic cell cycle;GO:1902440//protein localization to mitotic spindle pole body
SPAC23D3.07	901	951	1002	2998	1652	2516	26.4	28.67	30.52	92.04	60	73.12	28.53	75.0533	1.39544	5.89974e-05	0.000329269	pup1	20S proteasome complex subunit beta 2 (predicted) [Source:PomBase;Acc:SPAC23D3.07]	Genetic Information Processing	Folding, sorting and degradation	ko03050//Proteasome	K02739	GO:0000502//proteasome complex;GO:0005634//nucleus;GO:0005635//nuclear envelope;GO:0005737//cytoplasm;GO:0005829//cytosol;GO:0005839//proteasome core complex;GO:0019774//proteasome core complex, beta-subunit complex	GO:0004175//endopeptidase activity;GO:0004298//threonine-type endopeptidase activity;GO:0008233//peptidase activity;GO:0016787//hydrolase activity	GO:0006508//proteolysis;GO:0010498//proteasomal protein catabolic process;GO:0010499//proteasomal ubiquitin-independent protein catabolic process;GO:0043161//proteasome-mediated ubiquitin-dependent protein catabolic process;GO:0045842//positive regulation of mitotic metaphase/anaphase transition;GO:0051603//proteolysis involved in cellular protein catabolic process
SPBP8B7.20c	223	238	313	1384	416	717	1.72	1.89	2.51	11.2	3.98	5.49	2.04	6.89	1.75593	6.01959e-05	0.000335592	nop2	RNA methyltransferase Nop2 (predicted) [Source:PomBase;Acc:SPBP8B7.20c]	-	-	-	-	GO:0005634//nucleus;GO:0005730//nucleolus	GO:0003723//RNA binding;GO:0008168//methyltransferase activity;GO:0008757//S-adenosylmethionine-dependent methyltransferase activity;GO:0009383//rRNA (cytosine-C5-)-methyltransferase activity;GO:0016740//transferase activity	GO:0006364//rRNA processing;GO:0031167//rRNA methylation;GO:0032259//methylation;GO:0042254//ribosome biogenesis;GO:0070475//rRNA base methylation
SPAC23A1.14c	1357	1130	1407	3651	3557	4362	29.89	25.61	32.22	84.27	97.13	95.31	29.24	92.2367	1.6574	6.07965e-05	0.000338573	SPAC23A1.14c	uncharacterised trans-sulfuration enzyme (predicted) [Source:PomBase;Acc:SPAC23A1.14c]	Metabolism;Metabolism;Metabolism;Metabolism;Metabolism;Metabolism;Metabolism	Global and overview maps;Global and overview maps;Global and overview maps;Global and overview maps;Amino acid metabolism;Energy metabolism;Metabolism of other amino acids	ko01100//Metabolic pathways;ko01110//Biosynthesis of secondary metabolites;ko01130//Biosynthesis of antibiotics;ko01230//Biosynthesis of amino acids;ko00270//Cysteine and methionine metabolism;ko00920//Sulfur metabolism;ko00450//Selenocompound metabolism	K01739;K01739;K01739;K01739;K01739;K01739;K01739	GO:0005575//cellular_component;GO:0005737//cytoplasm	GO:0003824//catalytic activity;GO:0016740//transferase activity;GO:0016829//lyase activity;GO:0016846//carbon-sulfur lyase activity;GO:0030170//pyridoxal phosphate binding	GO:0008150//biological_process;GO:0019346//transsulfuration
SPAC2C4.09	69	75	87	310	177	223	2.13	2.41	2.81	10.08	6.8	6.87	2.45	7.91667	1.69211	6.14363e-05	0.000341764	SPAC2C4.09	mitochondrial calcium uniporter regulator (predicted) [Source:PomBase;Acc:SPAC2C4.09]	-	-	-	-	GO:0005739//mitochondrion;GO:0016020//membrane;GO:0016021//integral component of membrane;GO:0031305//integral component of mitochondrial inner membrane	GO:0003674//molecular_function	GO:0033617//mitochondrial respiratory chain complex IV assembly;GO:0036444//calcium ion transmembrane import into mitochondrion
SPAC3A11.02	53	51	21	327	113	183	0.98	0.97	0.4	6.39	2.61	3.4	0.783333	4.13333	2.39961	6.27508e-05	0.000347581	cps3	zinc finger protein Cps3 [Source:PomBase;Acc:SPAC3A11.02]	-	-	-	-	GO:0005737//cytoplasm;GO:0005829//cytosol	GO:0046872//metal ion binding	GO:0008150//biological_process;GO:0051321//meiotic cell cycle
SPBC2A9.02	664	649	1207	3035	1754	2313	12.94	13.01	24.44	61.95	42.35	44.69	16.7967	49.6633	1.56401	6.45405e-05	0.000357096	SPBC2A9.02	NAD dependent epimerase/dehydratase family protein [Source:PomBase;Acc:SPBC2A9.02]	-	-	-	-	GO:0005575//cellular_component	GO:0003824//catalytic activity;GO:0004031//aldehyde oxidase activity;GO:0050662//coenzyme binding	GO:0055114//oxidation-reduction process;GO:1990748//cellular detoxification
SPBC16D10.08c	1188	1355	638	3860	2901	6859	16.56	19.44	9.25	56.38	50.13	94.84	15.0833	67.1167	2.15372	6.52874e-05	0.00036084	hsp104	heat shock protein Hsp104 (predicted) [Source:PomBase;Acc:SPBC16D10.08c]	-	-	-	-	GO:0005634//nucleus;GO:0005635//nuclear envelope;GO:0005737//cytoplasm;GO:0005829//cytosol	GO:0000166//nucleotide binding;GO:0005524//ATP binding;GO:0016887//ATPase activity;GO:0031072//heat shock protein binding;GO:0042623//ATPase activity, coupled;GO:0051087//chaperone binding;GO:0051787//misfolded protein binding	GO:0019538//protein metabolic process;GO:0042026//protein refolding;GO:0043335//protein unfolding;GO:0051085//chaperone mediated protein folding requiring cofactor;GO:0070370//cellular heat acclimation;GO:0071218//cellular response to misfolded protein
SPAC1687.22c	128	117	252	735	306	587	1.54	1.45	3.15	9.27	4.56	7	2.04667	6.94333	1.76235	6.54455e-05	0.000361324	puf3	pumilio family RNA-binding protein Puf3 (predicted) [Source:PomBase;Acc:SPAC1687.22c]	-	-	-	-	GO:0005737//cytoplasm;GO:0005739//mitochondrion;GO:0005741//mitochondrial outer membrane;GO:0005829//cytosol;GO:0016020//membrane	GO:0003723//RNA binding;GO:0003729//mRNA binding;GO:0044692//exoribonuclease activator activity	GO:0032075//positive regulation of nuclease activity;GO:0060213//positive regulation of nuclear-transcribed mRNA poly(A) tail shortening
SPBC23G7.12c	348	367	736	2165	1000	1341	11.13	12.08	24.47	72.56	39.65	42.54	15.8933	51.5833	1.69848	7.03921e-05	0.000384905	rpt6	19S proteasome regulatory subunit Rpt6 (predicted) [Source:PomBase;Acc:SPBC23G7.12c]	Genetic Information Processing	Folding, sorting and degradation	ko03050//Proteasome	K03066	GO:0000502//proteasome complex;GO:0005634//nucleus;GO:0005635//nuclear envelope;GO:0005737//cytoplasm;GO:0005829//cytosol;GO:0008540//proteasome regulatory particle, base subcomplex;GO:0031595//nuclear proteasome complex;GO:0031597//cytosolic proteasome complex	GO:0000166//nucleotide binding;GO:0005524//ATP binding;GO:0016787//hydrolase activity;GO:0017025//TBP-class protein binding;GO:0036402//proteasome-activating ATPase activity	GO:0030163//protein catabolic process;GO:0043161//proteasome-mediated ubiquitin-dependent protein catabolic process;GO:0045842//positive regulation of mitotic metaphase/anaphase transition;GO:0045899//positive regulation of RNA polymerase II transcriptional preinitiation complex assembly;GO:1901800//positive regulation of proteasomal protein catabolic process
SPAC15A10.01	122	74	124	400	225	365	1.23	0.77	1.3	4.23	2.82	3.66	1.1	3.57	1.69842	7.10956e-05	0.000388338	atm1	mitochondrial ABC family iron transmembrane transporter Atm1 [Source:PomBase;Acc:SPAC15A10.01]	Environmental Information Processing	Membrane transport	ko02010//ABC transporters	K05663	GO:0005739//mitochondrion;GO:0005743//mitochondrial inner membrane;GO:0016020//membrane;GO:0016021//integral component of membrane	GO:0000166//nucleotide binding;GO:0005524//ATP binding;GO:0016887//ATPase activity;GO:0042626//ATPase activity, coupled to transmembrane movement of substances	GO:0006811//ion transport;GO:0006879//cellular iron ion homeostasis;GO:0016226//iron-sulfur cluster assembly;GO:0055072//iron ion homeostasis;GO:0055085//transmembrane transport;GO:1990542//mitochondrial transmembrane transport
SPCC1795.06	24	26	20	143	70	88	0.27	0.31	0.24	1.71	0.99	0.99	0.273333	1.23	2.16993	7.21885e-05	0.000393888	map2	P-factor pheromone Map2 [Source:PomBase;Acc:SPCC1795.06]	-	-	-	-	GO:0005576//extracellular region;GO:0009986//cell surface	GO:0000772//mating pheromone activity;GO:0005186//pheromone activity;GO:0005515//protein binding	GO:0000750//pheromone-dependent signal transduction involved in conjugation with cellular fusion;GO:0007049//cell cycle;GO:0007267//cell-cell signaling;GO:0010514//induction of conjugation with cellular fusion;GO:0031142//induction of conjugation upon nitrogen starvation;GO:0090427//activation of meiosis
SPAC1834.13	49	29	54	172	127	182	1.85	1.12	2.11	6.79	5.93	6.8	1.69333	6.50667	1.94205	7.25498e-05	0.000395439	SPAC1834.13	dubious [Source:PomBase;Acc:SPAC1834.13]	-	-	-	-	-	-	-
MSTRG.2558	45	29	28	156	104	144	1.3	0.86	0.84	4.71	3.72	4.12	1	4.18333	2.06465	7.41776e-05	0.00040175	--	-	-	-	-	-	-	-	-
SPCC320.14	368	271	324	1250	607	823	7.92	6	7.25	28.2	16.2	17.57	7.05667	20.6567	1.54955	7.58386e-05	0.000409449	sry1	serine racemase Sry1 [Source:PomBase;Acc:SPCC320.14]	Metabolism;Metabolism	Global and overview maps;Amino acid metabolism	ko01100//Metabolic pathways;ko00260//Glycine, serine and threonine metabolism	K12235;K12235	GO:0005575//cellular_component	GO:0000166//nucleotide binding;GO:0000287//magnesium ion binding;GO:0003824//catalytic activity;GO:0003941//L-serine ammonia-lyase activity;GO:0005524//ATP binding;GO:0008721//D-serine ammonia-lyase activity;GO:0016829//lyase activity;GO:0016853//isomerase activity;GO:0018114//threonine racemase activity;GO:0030170//pyridoxal phosphate binding;GO:0030378//serine racemase activity;GO:0042803//prot…	GO:0006563//L-serine metabolic process;GO:0008152//metabolic process;GO:0042866//pyruvate biosynthetic process;GO:0070178//D-serine metabolic process;GO:0070179//D-serine biosynthetic process
SPAC22G7.08	41	41	75	292	97	201	0.79	0.81	1.51	5.91	2.33	3.85	1.03667	4.03	1.95883	7.76394e-05	0.000417852	ppk8	serine/threonine protein kinase Ppk8 (predicted) [Source:PomBase;Acc:SPAC22G7.08]	-	-	-	-	GO:0005634//nucleus;GO:0005737//cytoplasm;GO:0005829//cytosol	GO:0000166//nucleotide binding;GO:0004672//protein kinase activity;GO:0004674//protein serine/threonine kinase activity;GO:0005524//ATP binding;GO:0016301//kinase activity;GO:0016740//transferase activity	GO:0006468//protein phosphorylation;GO:0008150//biological_process;GO:0016310//phosphorylation;GO:0035556//intracellular signal transduction
SPBC1826.01c	83	90	164	600	210	344	0.56	0.62	1.14	4.21	1.74	2.28	0.773333	2.74333	1.82677	7.98547e-05	0.000429323	mot1	TATA-binding protein associated factor Mot1 (predicted) [Source:PomBase;Acc:SPBC1826.01c]	-	-	-	-	GO:0005634//nucleus	GO:0000166//nucleotide binding;GO:0003677//DNA binding;GO:0004386//helicase activity;GO:0005524//ATP binding;GO:0008094//DNA-dependent ATPase activity;GO:0016787//hydrolase activity;GO:0016887//ATPase activity	GO:0006366//transcription from RNA polymerase II promoter;GO:0060633//negative regulation of transcription initiation from RNA polymerase II promoter
SPBC577.10	1243	1199	1280	3916	2183	3118	40.83	40.53	43.71	134.78	88.89	101.58	41.69	108.417	1.37881	8.14277e-05	0.000435953	pre4	20S proteasome complex subunit beta 7, Pre4 (predicted) [Source:PomBase;Acc:SPBC577.10]	Genetic Information Processing	Folding, sorting and degradation	ko03050//Proteasome	K02736	GO:0000502//proteasome complex;GO:0005634//nucleus;GO:0005737//cytoplasm;GO:0005829//cytosol;GO:0005839//proteasome core complex;GO:0019774//proteasome core complex, beta-subunit complex	GO:0004175//endopeptidase activity;GO:0004298//threonine-type endopeptidase activity;GO:0008233//peptidase activity;GO:0016787//hydrolase activity	GO:0006508//proteolysis;GO:0010498//proteasomal protein catabolic process;GO:0010499//proteasomal ubiquitin-independent protein catabolic process;GO:0043161//proteasome-mediated ubiquitin-dependent protein catabolic process;GO:0045842//positive regulation of mitotic metaphase/anaphase transition;GO:0051603//proteolysis involved in cellular protein catabolic process
SPAC19G12.10c	45773	27842	46878	139367	90042	106599	545.34	341.33	580.61	1739.75	1329.75	1259.64	489.093	1443.05	1.56094	8.32997e-05	0.000444583	cpy1	vacuolar carboxypeptidase Y [Source:PomBase;Acc:SPAC19G12.10c]	-	-	-	-	GO:0000324//fungal-type vacuole;GO:0005773//vacuole	GO:0004180//carboxypeptidase activity;GO:0004185//serine-type carboxypeptidase activity;GO:0008233//peptidase activity;GO:0016787//hydrolase activity	GO:0006508//proteolysis;GO:0008150//biological_process;GO:0046938//phytochelatin biosynthetic process;GO:0051603//proteolysis involved in cellular protein catabolic process
SPBC1711.12	163	188	208	654	316	636	3.17	3.76	4.2	13.32	7.62	12.27	3.71	11.07	1.57716	8.36759e-05	0.000445825	SPBC1711.12	serine-type peptidase activity [Source:PomBase;Acc:SPBC1711.12]	-	-	-	-	GO:0005576//extracellular region;GO:0005634//nucleus;GO:0005737//cytoplasm;GO:0005829//cytosol	GO:0004252//serine-type endopeptidase activity;GO:0008233//peptidase activity;GO:0008236//serine-type peptidase activity;GO:0016787//hydrolase activity	GO:0006508//proteolysis;GO:0008150//biological_process
SPCC70.10	1126	926	1043	3058	2176	3143	44.21	37.41	42.57	125.8	105.9	122.4	41.3967	118.033	1.51161	8.85836e-05	0.000470129	SPCC70.10	Schizosaccharomyces specific protein [Source:PomBase;Acc:SPCC70.10]	-	-	-	-	GO:0000324//fungal-type vacuole	GO:0003674//molecular_function	GO:0008150//biological_process
SPCC162.04c	39	50	62	315	108	151	0.84	1.09	1.36	7	2.83	3.17	1.09667	4.33333	1.98235	8.86362e-05	0.000470129	wtf13	wtf element Wtf13 [Source:PomBase;Acc:SPCC162.04c]	-	-	-	-	GO:0016020//membrane;GO:0016021//integral component of membrane	GO:0003674//molecular_function	GO:0075297//negative regulation of ascospore formation
SPBC12C2.09c	134	161	136	515	295	467	3.28	4.06	3.47	13.23	8.96	11.35	3.60333	11.18	1.63352	9.08499e-05	0.000479886	izh2	Haemolysin-III family plasma membrane receptor implicated in zinc ion homeostasis Izh2 (predicted) [Source:PomBase;Acc:SPBC12C2.09c]	-	-	-	-	GO:0005886//plasma membrane;GO:0016020//membrane;GO:0016021//integral component of membrane	GO:0038023//signaling receptor activity;GO:0046872//metal ion binding	GO:0006629//lipid metabolic process;GO:0006631//fatty acid metabolic process;GO:0006882//cellular zinc ion homeostasis
SPBC3B9.06c	72	50	57	358	102	236	2.29	1.63	1.88	11.91	4.01	7.43	1.93333	7.78333	2.0093	9.22253e-05	0.000486088	atg3	autophagy associated protein Atg3 [Source:PomBase;Acc:SPBC3B9.06c]	Cellular Processes;Cellular Processes	Transport and catabolism;Transport and catabolism	ko04138//Autophagy - yeast;ko04136//Autophagy - other eukaryotes	K08343;K08343	GO:0000153//cytoplasmic ubiquitin ligase complex;GO:0005634//nucleus;GO:0005737//cytoplasm;GO:0005829//cytosol	GO:0019776//Atg8 ligase activity	GO:0000045//autophagosome assembly;GO:0000422//mitophagy;GO:0006501//C-terminal protein lipidation;GO:0006914//autophagy;GO:0015031//protein transport;GO:0016236//macroautophagy
SPAC18G6.13	68	51	84	293	171	189	8.4	6.48	10.78	37.91	26.18	23.15	8.55333	29.08	1.76547	9.31427e-05	0.000489428	SPAC18G6.13	Schizosaccharomyces specific protein [Source:PomBase;Acc:SPAC18G6.13]	-	-	-	-	GO:0005634//nucleus;GO:0005635//nuclear envelope	GO:0003674//molecular_function	GO:0008150//biological_process
SPAC22F3.13	52	74	66	402	134	190	0.51	0.75	0.68	4.15	1.63	1.85	0.646667	2.54333	1.97563	9.52031e-05	0.000497886	tsc1	hamartin [Source:PomBase;Acc:SPAC22F3.13]	-	-	-	-	GO:0005737//cytoplasm;GO:0033596//TSC1-TSC2 complex	GO:0005515//protein binding	GO:0023052//signaling;GO:0032007//negative regulation of TOR signaling;GO:0046627//negative regulation of insulin receptor signaling pathway;GO:0051726//regulation of cell cycle;GO:2000134//negative regulation of G1/S transition of mitotic cell cycle
SPBC4F6.10	120	93	134	666	204	322	1.25	1	1.45	7.27	2.64	3.33	1.23333	4.41333	1.83931	9.52284e-05	0.000497886	vps901	guanyl-nucleotide exchange factor Vps901 (predicted) [Source:PomBase;Acc:SPBC4F6.10]	-	-	-	-	GO:0005829//cytosol	GO:0005085//guanyl-nucleotide exchange factor activity;GO:0005515//protein binding	GO:0016192//vesicle-mediated transport
SPBC1709.08	134	84	128	459	219	366	1.16	0.75	1.15	4.15	2.34	3.13	1.02	3.20667	1.65251	9.54077e-05	0.000498316	cft1	cleavage factor one Cft1 (predicted) [Source:PomBase;Acc:SPBC1709.08]	Genetic Information Processing	Translation	ko03015//mRNA surveillance pathway	K14401	GO:0005634//nucleus;GO:0005737//cytoplasm;GO:0005829//cytosol;GO:0005847//mRNA cleavage and polyadenylation specificity factor complex	GO:0003674//molecular_function;GO:0003676//nucleic acid binding;GO:0003723//RNA binding;GO:0005515//protein binding	GO:0006378//mRNA polyadenylation;GO:0006379//mRNA cleavage;GO:0006397//mRNA processing
SPAC16A10.07c	91	72	135	455	184	298	1.52	1.24	2.34	7.97	3.81	4.94	1.7	5.57333	1.71301	9.61361e-05	0.000501609	taz1	human TRF ortholog Taz1 [Source:PomBase;Acc:SPAC16A10.07c]	-	-	-	-	GO:0000781//chromosome, telomeric region;GO:0000784//nuclear chromosome, telomeric region;GO:0000790//nuclear chromatin;GO:0005634//nucleus;GO:0005694//chromosome;GO:0005724//nuclear telomeric heterochromatin;GO:0005737//cytoplasm;GO:0034399//nuclear periphery;GO:0035974//meiotic spindle pole body;GO:0070187//telosome	GO:0003677//DNA binding;GO:0003691//double-stranded telomeric DNA binding;GO:0005515//protein binding;GO:0042162//telomeric DNA binding;GO:0042803//protein homodimerization activity	GO:0000122//negative regulation of transcription from RNA polymerase II promoter;GO:0000723//telomere maintenance;GO:0006302//double-strand break repair;GO:0006348//chromatin silencing at telomere;GO:0030466//chromatin silencing at silent mating-type cassette;GO:0031627//telomeric loop formation;GO:0031848//protection from non-homologous end joining at telomere;GO:0031860//telomeric 3' overhang f…
SPBC1A4.03c	35	50	55	277	87	173	0.22	0.33	0.37	1.87	0.69	1.11	0.306667	1.22333	1.99607	9.72991e-05	0.000506133	top2	DNA topoisomerase II [Source:PomBase;Acc:SPBC1A4.03c]	-	-	-	-	GO:0000790//nuclear chromatin;GO:0005634//nucleus;GO:0034506//chromosome, centromeric core domain;GO:0035327//transcriptionally active chromatin	GO:0000166//nucleotide binding;GO:0003677//DNA binding;GO:0003916//DNA topoisomerase activity;GO:0003918//DNA topoisomerase type II (ATP-hydrolyzing) activity;GO:0005515//protein binding;GO:0005524//ATP binding;GO:0016853//isomerase activity;GO:0046872//metal ion binding;GO:0061505//DNA topoisomerase II activity	GO:0000070//mitotic sister chromatid segregation;GO:0000712//resolution of meiotic recombination intermediates;GO:0000819//sister chromatid segregation;GO:0006259//DNA metabolic process;GO:0006265//DNA topological change;GO:0006325//chromatin organization;GO:0007076//mitotic chromosome condensation;GO:0044774//mitotic DNA integrity checkpoint;GO:0051306//mitotic sister chromatid separation
SPAC19B12.07c	6	12	8	81	38	45	0.17	0.34	0.23	2.36	1.31	1.24	0.246667	1.63667	2.73013	9.813e-05	0.000509938	SPAC19B12.07c	human ZNF277 ortholog [Source:PomBase;Acc:SPAC19B12.07c]	-	-	-	-	GO:0005634//nucleus;GO:0005829//cytosol	GO:0003676//nucleic acid binding;GO:0046872//metal ion binding	GO:0008150//biological_process
SPAC6B12.12	109	126	132	1002	165	496	2.03	2.41	2.55	19.52	3.8	9.14	2.33	10.82	2.2153	9.88034e-05	0.000512399	tom70	mitochondrial TOM complex subunit Tom70 (predicted) [Source:PomBase;Acc:SPAC6B12.12]	-	-	-	-	GO:0005739//mitochondrion;GO:0005741//mitochondrial outer membrane;GO:0005742//mitochondrial outer membrane translocase complex;GO:0016020//membrane;GO:0016021//integral component of membrane	GO:0005515//protein binding;GO:0030943//mitochondrion targeting sequence binding	GO:0030150//protein import into mitochondrial matrix
SPAC1556.07	5092	4229	4229	15300	9204	11676	229.81	196.4	198.42	723.51	514.91	522.65	208.21	587.023	1.49538	0.000100295	0.000519068	pmm1	phosphomannomutase Pmm1 [Source:PomBase;Acc:SPAC1556.07]	Metabolism;Metabolism;Metabolism;Metabolism;Metabolism	Global and overview maps;Global and overview maps;Global and overview maps;Carbohydrate metabolism;Carbohydrate metabolism	ko01100//Metabolic pathways;ko01110//Biosynthesis of secondary metabolites;ko01130//Biosynthesis of antibiotics;ko00520//Amino sugar and nucleotide sugar metabolism;ko00051//Fructose and mannose metabolism	K17497;K17497;K17497;K17497;K17497	GO:0005634//nucleus;GO:0005737//cytoplasm;GO:0005829//cytosol	GO:0004615//phosphomannomutase activity;GO:0016853//isomerase activity	GO:0006013//mannose metabolic process;GO:0006487//protein N-linked glycosylation;GO:0009298//GDP-mannose biosynthetic process;GO:0045047//protein targeting to ER
SPCC1281.07c	414	382	385	1212	778	1234	11.07	10.52	10.7	33.96	25.8	32.74	10.7633	30.8333	1.51837	0.000106539	0.000549187	SPCC1281.07c	glutathione S-transferase (predicted) [Source:PomBase;Acc:SPCC1281.07c]	-	-	-	-	GO:0005634//nucleus;GO:0005737//cytoplasm;GO:0005794//Golgi apparatus;GO:0005829//cytosol	GO:0004364//glutathione transferase activity;GO:0005515//protein binding;GO:0016491//oxidoreductase activity;GO:0016740//transferase activity;GO:0045174//glutathione dehydrogenase (ascorbate) activity	GO:0055114//oxidation-reduction process;GO:0071555//cell wall organization;GO:0098869//cellular oxidant detoxification
SPAC12B10.01c	15	20	22	171	39	91	0.12	0.16	0.18	1.42	0.38	0.72	0.153333	0.84	2.45372	0.000106772	0.000549832	SPAC12B10.01c	HECT-type ubiquitin-protein ligase E3 (predicted) [Source:PomBase;Acc:SPAC12B10.01c]	Genetic Information Processing	Folding, sorting and degradation	ko04120//Ubiquitin mediated proteolysis	K10590	GO:0005634//nucleus;GO:0005829//cytosol;GO:0032991//macromolecular complex	GO:0004842//ubiquitin-protein transferase activity;GO:0016740//transferase activity;GO:0061630//ubiquitin protein ligase activity	GO:0006511//ubiquitin-dependent protein catabolic process;GO:0016567//protein ubiquitination;GO:0070647//protein modification by small protein conjugation or removal
SPBC800.02	29	20	18	97	95	109	1.63	1.16	1.05	5.7	6.61	6.07	1.28	6.12667	2.25896	0.000108172	0.000556482	whi5	cell cycle transcriptional repressor Whi5 (predicted) [Source:PomBase;Acc:SPBC800.02]	-	-	-	-	GO:0005634//nucleus;GO:0005737//cytoplasm;GO:0005829//cytosol;GO:0033309//SBF transcription complex	GO:0001135//transcription factor activity, RNA polymerase II transcription factor recruiting;GO:0003714//transcription corepressor activity	GO:0000122//negative regulation of transcription from RNA polymerase II promoter;GO:0051123//RNA polymerase II transcriptional preinitiation complex assembly;GO:0051321//meiotic cell cycle;GO:0071930//negative regulation of transcription involved in G1/S transition of mitotic cell cycle
SPBC713.09	31	39	27	339	61	134	0.96	1.25	0.87	11.02	2.35	4.12	1.02667	5.83	2.50553	0.000109097	0.00056068	SPBC713.09	Schizosaccharomyces specific protein [Source:PomBase;Acc:SPBC713.09]	-	-	-	-	GO:0005737//cytoplasm;GO:0005829//cytosol	GO:0003674//molecular_function	GO:0008150//biological_process
SPAC1F5.06	267	285	336	1191	439	843	2.42	2.66	3.17	11.33	4.94	7.59	2.75	7.95333	1.53213	0.000115626	0.000593046	lsh1	ER heat shock protein Lsh1 (predicted) [Source:PomBase;Acc:SPAC1F5.06]	Genetic Information Processing	Folding, sorting and degradation	ko04141//Protein processing in endoplasmic reticulum	K09486	GO:0005737//cytoplasm;GO:0005783//endoplasmic reticulum;GO:0005788//endoplasmic reticulum lumen	GO:0000166//nucleotide binding;GO:0000774//adenyl-nucleotide exchange factor activity;GO:0005524//ATP binding;GO:0016787//hydrolase activity;GO:0016887//ATPase activity;GO:0031072//heat shock protein binding;GO:0042623//ATPase activity, coupled;GO:0044183//protein binding involved in protein folding;GO:0051082//unfolded protein binding;GO:0051787//misfolded protein binding	GO:0006986//response to unfolded protein;GO:0034605//cellular response to heat;GO:0034620//cellular response to unfolded protein;GO:0034975//protein folding in endoplasmic reticulum;GO:0042026//protein refolding;GO:0050790//regulation of catalytic activity;GO:0051085//chaperone mediated protein folding requiring cofactor;GO:0061077//chaperone-mediated protein folding
SPCC895.08c	307	339	338	969	758	1054	6.55	7.45	7.5	21.67	20.06	22.31	7.16667	21.3467	1.57464	0.000118271	0.000606005	SPCC895.08c	Schizosaccharomyces specific protein [Source:PomBase;Acc:SPCC895.08c]	-	-	-	-	GO:0005634//nucleus;GO:0005737//cytoplasm;GO:0005829//cytosol	GO:0003674//molecular_function	GO:0008150//biological_process
SPAPB2B4.06	44	31	29	214	84	120	1.52	1.1	1.04	7.72	3.59	4.1	1.22	5.13667	2.07395	0.000118661	0.000607397	SPAPB2B4.06	conserved fungal protein [Source:PomBase;Acc:SPAPB2B4.06]	-	-	-	-	GO:0005739//mitochondrion;GO:0016020//membrane;GO:0016021//integral component of membrane;GO:0031966//mitochondrial membrane	GO:0003674//molecular_function	GO:0006631//fatty acid metabolic process
SPBP8B7.23	191	219	318	792	446	832	3.2	3.78	5.55	13.92	9.28	13.85	4.17667	12.35	1.56409	0.000120411	0.000615178	rnf10	ubiquitin-protein ligase E3 implicated in transcription (predicted) [Source:PomBase;Acc:SPBP8B7.23]	-	-	-	-	GO:0005634//nucleus;GO:0005737//cytoplasm;GO:0005829//cytosol	GO:0044212//transcription regulatory region DNA binding;GO:0046872//metal ion binding;GO:0061659//ubiquitin-like protein ligase activity	GO:0006366//transcription from RNA polymerase II promoter;GO:0045944//positive regulation of transcription from RNA polymerase II promoter;GO:0070647//protein modification by small protein conjugation or removal
SPAC29A4.10	15	21	27	148	55	79	0.24	0.35	0.45	2.48	1.09	1.25	0.346667	1.60667	2.21245	0.000122343	0.000623135	rrn5	RNA polymerase I upstream activation factor complex subunit Rrn5 [Source:PomBase;Acc:SPAC29A4.10]	-	-	-	-	GO:0000500//RNA polymerase I upstream activating factor complex;GO:0005634//nucleus;GO:0005730//nucleolus	GO:0000182//rDNA binding;GO:0001181//transcription factor activity, core RNA polymerase I binding;GO:0003677//DNA binding	GO:0006361//transcription initiation from RNA polymerase I promoter;GO:0042790//transcription of nuclear large rRNA transcript from RNA polymerase I promoter
SPBC1289.06c	513	369	429	1471	857	1231	11.97	8.86	10.41	35.96	24.79	28.49	10.4133	29.7467	1.5143	0.000122585	0.000623749	ppr8	mitochondrial PPR repeat protein Ppr8 [Source:PomBase;Acc:SPBC1289.06c]	-	-	-	-	GO:0005739//mitochondrion;GO:0005759//mitochondrial matrix	GO:0003674//molecular_function;GO:0005515//protein binding	GO:0006412//translation;GO:0006417//regulation of translation
SPAC513.07	1347	1137	1342	5226	2155	2914	32.63	28.34	33.79	132.63	64.7	70	31.5867	89.11	1.49627	0.00012369	0.000628167	SPAC513.07	flavonol reductase/cinnamoyl-CoA reductase family [Source:PomBase;Acc:SPAC513.07]	-	-	-	-	GO:0005634//nucleus;GO:0005737//cytoplasm;GO:0005829//cytosol	GO:0003824//catalytic activity;GO:0016491//oxidoreductase activity;GO:0016616//oxidoreductase activity, acting on the CH-OH group of donors, NAD or NADP as acceptor;GO:0043892//methylglyoxal reductase (NADPH-dependent) activity;GO:0050662//coenzyme binding	GO:0055114//oxidation-reduction process
SPAC977.18	553	114	89	9764	2212	3287	31.55	6.69	5.26	583.48	156.42	185.92	14.5	308.607	4.41164	0.000127301	0.000643392	SPAC977.18	conserved fungal protein [Source:PomBase;Acc:SPAC977.18]	-	-	-	-	GO:0005886//plasma membrane	GO:0003674//molecular_function	GO:0008150//biological_process
SPAC2C4.17c	74	93	149	740	168	364	0.84	1.08	1.75	8.77	2.35	4.08	1.22333	5.06667	2.05022	0.000127324	0.000643392	msy2	MS ion channel protein 2 (predicted) [Source:PomBase;Acc:SPAC2C4.17c]	-	-	-	-	GO:0005783//endoplasmic reticulum;GO:0005789//endoplasmic reticulum membrane;GO:0016020//membrane;GO:0016021//integral component of membrane;GO:0032541//cortical endoplasmic reticulum	GO:0005509//calcium ion binding;GO:0008381//mechanically-gated ion channel activity	GO:0006874//cellular calcium ion homeostasis;GO:0006884//cell volume homeostasis;GO:0055085//transmembrane transport;GO:0070588//calcium ion transmembrane transport
SPBC18E5.03c	20	24	19	130	63	78	0.5	0.62	0.5	3.44	1.97	1.95	0.54	2.45333	2.18371	0.000127492	0.00064361	sim4	kinetochore protein, CENP-K ortholog, Sim4 [Source:PomBase;Acc:SPBC18E5.03c]	-	-	-	-	GO:0000775//chromosome, centromeric region;GO:0000779//condensed chromosome, centromeric region;GO:0000941//condensed nuclear chromosome inner kinetochore;GO:0005634//nucleus;GO:0005694//chromosome;GO:0005829//cytosol;GO:0031511//Mis6-Sim4 complex	GO:0005515//protein binding	GO:0000070//mitotic sister chromatid segregation;GO:0007049//cell cycle;GO:0051301//cell division;GO:0051382//kinetochore assembly
SPAC21E11.04	239	253	231	520	1031	1370	9.95	10.82	9.98	22.68	53.15	56.52	10.25	44.1167	2.1057	0.000130054	0.000654611	aca1	L-azetidine-2-carboxylic acid acetyltransferase Aca1 [Source:PomBase;Acc:SPAC21E11.04]	Metabolism;Metabolism;Metabolism	Global and overview maps;Global and overview maps;Amino acid metabolism	ko01100//Metabolic pathways;ko01110//Biosynthesis of secondary metabolites;ko00330//Arginine and proline metabolism	K22842;K22842;K22842	GO:0005634//nucleus;GO:0005737//cytoplasm;GO:0005739//mitochondrion;GO:0005829//cytosol	GO:0008080//N-acetyltransferase activity;GO:0016740//transferase activity;GO:0016746//transferase activity, transferring acyl groups;GO:0046941//azetidine-2-carboxylic acid acetyltransferase activity	GO:0006526//arginine biosynthetic process;GO:0006562//proline catabolic process
SPCC1393.10	706	550	832	2045	1300	2156	28.38	22.75	34.76	86.12	64.77	85.95	28.63	78.9467	1.46335	0.000130433	0.000655876	ctr4	copper transporter complex subunit Ctr4 [Source:PomBase;Acc:SPCC1393.10]	-	-	-	-	GO:0005783//endoplasmic reticulum;GO:0005886//plasma membrane;GO:0005887//integral component of plasma membrane;GO:0016020//membrane;GO:0016021//integral component of membrane	GO:0005375//copper ion transmembrane transporter activity;GO:0005515//protein binding	GO:0006811//ion transport;GO:0006825//copper ion transport;GO:0006878//cellular copper ion homeostasis;GO:0035434//copper ion transmembrane transport;GO:0098705//copper ion import across plasma membrane
SPBC19C7.07c	55	51	67	224	123	192	1.88	1.8	2.39	8.04	5.22	6.52	2.02333	6.59333	1.70427	0.000131319	0.000659014	sen34	tRNA-splicing endonuclease catalytic subunit Sen34 (predicted) [Source:PomBase;Acc:SPBC19C7.07c]	-	-	-	-	GO:0000214//tRNA-intron endonuclease complex;GO:0005741//mitochondrial outer membrane	GO:0000213//tRNA-intron endonuclease activity;GO:0003676//nucleic acid binding;GO:0004518//nuclease activity;GO:0016829//lyase activity	GO:0000379//tRNA-type intron splice site recognition and cleavage;GO:0006388//tRNA splicing, via endonucleolytic cleavage and ligation;GO:0008033//tRNA processing;GO:0090305//nucleic acid phosphodiester bond hydrolysis;GO:0090501//RNA phosphodiester bond hydrolysis;GO:0090502//RNA phosphodiester bond hydrolysis, endonucleolytic
SPCC790.02	20	20	42	176	63	108	0.26	0.27	0.57	2.41	1.02	1.4	0.366667	1.61	2.13452	0.000131343	0.000659014	pep3	HOPS/CORVET complex subunit, ubiquitin-protein ligase E3 (predicted) [Source:PomBase;Acc:SPCC790.02]	Cellular Processes	Transport and catabolism	ko04138//Autophagy - yeast	K20181	GO:0005737//cytoplasm;GO:0005768//endosome;GO:0005773//vacuole;GO:0005774//vacuolar membrane;GO:0005829//cytosol;GO:0016020//membrane;GO:0030897//HOPS complex;GO:0032153//cell division site;GO:0033263//CORVET complex;GO:1902500//vacuolar HOPS complex	GO:0008270//zinc ion binding;GO:0030674//protein binding, bridging;GO:0046872//metal ion binding;GO:0061630//ubiquitin protein ligase activity	GO:0006886//intracellular protein transport;GO:0006895//Golgi to endosome transport;GO:0006904//vesicle docking involved in exocytosis;GO:0007032//endosome organization;GO:0007033//vacuole organization;GO:0016192//vesicle-mediated transport;GO:0016567//protein ubiquitination;GO:0035542//regulation of SNARE complex assembly;GO:0045324//late endosome to vacuole transport;GO:0070647//protein modific…
SPACUNK4.14	12	17	13	92	50	62	0.19	0.3	0.23	1.6	1.03	1.01	0.24	1.21333	2.33787	0.000131443	0.000659014	mdb1	BRCT domain protein Mdb1 [Source:PomBase;Acc:SPACUNK4.14]	-	-	-	-	GO:0005634//nucleus;GO:0005694//chromosome;GO:0005737//cytoplasm;GO:0005819//spindle;GO:0005856//cytoskeleton;GO:0035861//site of double-strand break;GO:1990023//mitotic spindle midzone	GO:0005515//protein binding	GO:0006974//cellular response to DNA damage stimulus;GO:0007049//cell cycle;GO:0007095//mitotic G2 DNA damage checkpoint
SPAC2E12.03c	125	134	128	353	399	585	2.67	2.94	2.83	7.88	10.55	12.36	2.81333	10.2633	1.86715	0.000132439	0.000663358	SPAC2E12.03c	basic amino acid transmembrane transporter (predicted) [Source:PomBase;Acc:SPAC2E12.03c]	-	-	-	-	GO:0005794//Golgi apparatus;GO:0016020//membrane;GO:0016021//integral component of membrane;GO:0032153//cell division site;GO:0051286//cell tip	GO:0015174//basic amino acid transmembrane transporter activity	GO:0003333//amino acid transmembrane transport;GO:1990822//basic amino acid transmembrane transport
SPAC1B3.08	417	338	500	1406	681	1077	8.75	7.3	10.9	30.9	17.71	22.41	8.98333	23.6733	1.39794	0.000134398	0.000671857	SPAC1B3.08	COP9 signalosome complex subunit 12 (predicted) [Source:PomBase;Acc:SPAC1B3.08]	-	-	-	-	GO:0005634//nucleus;GO:0005829//cytosol;GO:0035327//transcriptionally active chromatin;GO:0070390//transcription export complex 2	GO:0003674//molecular_function;GO:0003690//double-stranded DNA binding;GO:0003723//RNA binding	GO:0000973//posttranscriptional tethering of RNA polymerase II gene DNA at nuclear periphery;GO:0006368//transcription elongation from RNA polymerase II promoter;GO:0016973//poly(A)+ mRNA export from nucleus;GO:0071033//nuclear retention of pre-mRNA at the site of transcription
SPAC823.16c	63	67	75	336	127	201	1.68	1.84	2.09	9.42	4.21	5.33	1.87	6.32	1.75689	0.000136381	0.000681107	atg1802	WD repeat protein involved in autophagy Atg18b [Source:PomBase;Acc:SPAC823.16c]	-	-	-	-	GO:0000329//fungal-type vacuole membrane;GO:0000407//pre-autophagosomal structure;GO:0005737//cytoplasm;GO:0005773//vacuole;GO:0005774//vacuolar membrane;GO:0005794//Golgi apparatus;GO:0005829//cytosol;GO:0016020//membrane;GO:0019898//extrinsic component of membrane;GO:0032580//Golgi cisterna membrane;GO:0034045//pre-autophagosomal structure membrane	GO:0005515//protein binding;GO:0032266//phosphatidylinositol-3-phosphate binding;GO:0035091//phosphatidylinositol binding;GO:0080025//phosphatidylinositol-3,5-bisphosphate binding	GO:0000045//autophagosome assembly;GO:0000422//mitophagy;GO:0006497//protein lipidation;GO:0006623//protein targeting to vacuole;GO:0006914//autophagy;GO:0015031//protein transport;GO:0016236//macroautophagy;GO:0030435//sporulation resulting in formation of a cellular spore;GO:0034497//protein localization to pre-autophagosomal structure
SPAC688.06c	18	24	31	117	61	115	0.35	0.48	0.62	2.38	1.46	2.21	0.483333	2.01667	2.06088	0.000144938	0.000718943	slx4	structure-specific endonuclease subunit Slx4 [Source:PomBase;Acc:SPAC688.06c]	-	-	-	-	GO:0005634//nucleus;GO:0005730//nucleolus;GO:0030874//nucleolar chromatin;GO:0030875//rDNA protrusion;GO:0033557//Slx1-Slx4 complex	GO:0004519//endonuclease activity;GO:0005515//protein binding;GO:0008821//crossover junction endodeoxyribonuclease activity;GO:0017108//5'-flap endonuclease activity;GO:0048257//3'-flap endonuclease activity	GO:0000706//meiotic DNA double-strand break processing;GO:0000712//resolution of meiotic recombination intermediates;GO:0000727//double-strand break repair via break-induced replication;GO:0006260//DNA replication;GO:0006281//DNA repair;GO:0006310//DNA recombination;GO:0006974//cellular response to DNA damage stimulus;GO:0031297//replication fork processing;GO:0036297//interstrand cross-link repa…
SPBC23G7.14	32	26	42	245	74	104	0.83	0.7	1.14	6.68	2.39	2.68	0.89	3.91667	2.13775	0.000150196	0.000741438	SPBC23G7.14	Schizosaccharomyces specific protein [Source:PomBase;Acc:SPBC23G7.14]	-	-	-	-	GO:0005575//cellular_component	GO:0003674//molecular_function	GO:0008150//biological_process
SPAC17A5.10	350	354	404	1061	837	1118	7.83	8.15	9.39	24.86	23.2	24.8	8.45667	24.2867	1.522	0.000151003	0.000743989	SPAC17A5.10	conserved fungal protein [Source:PomBase;Acc:SPAC17A5.10]	-	-	-	-	GO:0005737//cytoplasm	GO:0003674//molecular_function	GO:0008150//biological_process
SPAC343.21	109	117	111	408	262	312	1.79	1.98	1.9	7.03	5.34	5.09	1.89	5.82	1.62263	0.000161171	0.000789538	SPAC343.21	dubious [Source:PomBase;Acc:SPAC343.21]	-	-	-	-	GO:0016020//membrane;GO:0016021//integral component of membrane	-	-
SPAC23A1.19c	19	27	30	139	53	124	0.24	0.35	0.39	1.82	0.82	1.53	0.326667	1.39	2.08919	0.00016161	0.000790932	hrq1	RecQ type DNA helicase Hrq1 (predicted) [Source:PomBase;Acc:SPAC23A1.19c]	-	-	-	-	GO:0005634//nucleus;GO:0035861//site of double-strand break	GO:0000166//nucleotide binding;GO:0000405//bubble DNA binding;GO:0003676//nucleic acid binding;GO:0003677//DNA binding;GO:0003678//DNA helicase activity;GO:0003723//RNA binding;GO:0004386//helicase activity;GO:0005524//ATP binding;GO:0016787//hydrolase activity;GO:0043138//3'-5' DNA helicase activity	GO:0006281//DNA repair;GO:0006289//nucleotide-excision repair;GO:0006974//cellular response to DNA damage stimulus;GO:0032508//DNA duplex unwinding;GO:0070914//UV-damage excision repair;GO:1901255//nucleotide-excision repair involved in interstrand cross-link repair
SPAC1F5.09c	22	25	36	133	62	126	0.53	0.62	0.9	3.35	1.85	3.01	0.683333	2.73667	2.00176	0.000162804	0.000794501	shk2	PAK-related kinase Shk2 [Source:PomBase;Acc:SPAC1F5.09c]	-	-	-	-	GO:0005737//cytoplasm;GO:0005739//mitochondrion	GO:0000166//nucleotide binding;GO:0004672//protein kinase activity;GO:0004674//protein serine/threonine kinase activity;GO:0005515//protein binding;GO:0005524//ATP binding;GO:0016301//kinase activity;GO:0016740//transferase activity	GO:0000165//MAPK cascade;GO:0006468//protein phosphorylation;GO:0016310//phosphorylation;GO:0023014//signal transduction by protein phosphorylation;GO:0032147//activation of protein kinase activity;GO:0032220//plasma membrane fusion involved in cytogamy
SPCC1442.06	477	461	537	1530	867	1212	9.8	9.75	11.48	32.97	22.1	24.72	10.3433	26.5967	1.36254	0.000163176	0.000795561	pre8	20S proteasome complex subunit alpha 2, Pre8 (predicted) [Source:PomBase;Acc:SPCC1442.06]	Genetic Information Processing	Folding, sorting and degradation	ko03050//Proteasome	K02726	GO:0000502//proteasome complex;GO:0005634//nucleus;GO:0005737//cytoplasm;GO:0005829//cytosol;GO:0005839//proteasome core complex;GO:0019773//proteasome core complex, alpha-subunit complex	GO:0004175//endopeptidase activity;GO:0004298//threonine-type endopeptidase activity;GO:0008233//peptidase activity;GO:0016787//hydrolase activity	GO:0006508//proteolysis;GO:0006511//ubiquitin-dependent protein catabolic process;GO:0010498//proteasomal protein catabolic process;GO:0010499//proteasomal ubiquitin-independent protein catabolic process;GO:0043161//proteasome-mediated ubiquitin-dependent protein catabolic process;GO:0045842//positive regulation of mitotic metaphase/anaphase transition;GO:0051603//proteolysis involved in cellular…
SPBP4G3.03	56	13	20	1010	182	217	2.15	0.51	0.8	40.69	8.67	8.28	1.15333	19.2133	4.05823	0.000163449	0.000796137	fub2	PI31 proteasome regulator Fub2 (predicted) [Source:PomBase;Acc:SPBP4G3.03]	-	-	-	-	GO:0005634//nucleus;GO:0005737//cytoplasm;GO:0005829//cytosol	GO:0003674//molecular_function	GO:0006511//ubiquitin-dependent protein catabolic process
SPAC31G5.18c	102	125	143	419	272	357	3.8	4.79	5.54	16.35	12.56	13.19	4.71	14.0333	1.57506	0.000164554	0.000800759	sde2	silencing defective protein Sde2 [Source:PomBase;Acc:SPAC31G5.18c]	-	-	-	-	GO:0005634//nucleus;GO:0005681//spliceosomal complex;GO:0005737//cytoplasm;GO:0005829//cytosol;GO:0071014//post-mRNA release spliceosomal complex	GO:0003674//molecular_function	GO:0007049//cell cycle;GO:0045292//mRNA cis splicing, via spliceosome
MSTRG.5069	17	8	17	87	48	66	0.36	0.18	0.37	1.95	1.28	1.41	0.303333	1.54667	2.35019	0.000166969	0.00081097	wtf23	Wtf26 [Schizosaccharomyces pombe]	-	-	-	-	-	-	-
SPBC13G1.09	122	150	266	808	362	497	3.1	3.92	7.02	21.48	11.39	12.51	4.68	15.1267	1.69251	0.000169149	0.000819229	enp1	bystin family U3 and U14 snoRNA associated protein Enp1 (predicted) [Source:PomBase;Acc:SPBC13G1.09]	-	-	-	-	GO:0005634//nucleus;GO:0005730//nucleolus;GO:0005737//cytoplasm;GO:0030688//preribosome, small subunit precursor	GO:0030515//snoRNA binding	GO:0000447//endonucleolytic cleavage in ITS1 to separate SSU-rRNA from 5.8S rRNA and LSU-rRNA from tricistronic rRNA transcript (SSU-rRNA, 5.8S rRNA, LSU-rRNA);GO:0006364//rRNA processing
SPBC32H8.06	12	13	21	134	38	66	0.44	0.49	0.81	5.19	1.74	2.42	0.58	3.11667	2.42588	0.000169341	0.000819385	mug93	TPR repeat protein, meiotically spliced [Source:PomBase;Acc:SPBC32H8.06]	-	-	-	-	GO:0005634//nucleus;GO:0005737//cytoplasm;GO:0005829//cytosol;GO:0032153//cell division site;GO:0044732//mitotic spindle pole body	GO:0003674//molecular_function;GO:0005515//protein binding	GO:0008150//biological_process;GO:0051321//meiotic cell cycle
SPAC589.08c	24	13	19	91	64	88	1.39	0.79	1.11	5.46	4.57	5.02	1.09667	5.01667	2.1936	0.000172529	0.000831673	dam1	DASH complex subunit Dam1 [Source:PomBase;Acc:SPAC589.08c]	Cellular Processes	Cell growth and death	ko04111//Cell cycle - yeast	K02307	GO:0000775//chromosome, centromeric region;GO:0000776//kinetochore;GO:0000777//condensed chromosome kinetochore;GO:0000778//condensed nuclear chromosome kinetochore;GO:0005634//nucleus;GO:0005694//chromosome;GO:0005737//cytoplasm;GO:0005819//spindle;GO:0005829//cytosol;GO:0005856//cytoskeleton;GO:0005874//microtubule;GO:0042729//DASH complex;GO:0044732//mitotic spindle pole body;GO:0055028//corti…	GO:0003674//molecular_function;GO:0051010//microtubule plus-end binding	GO:0007049//cell cycle;GO:0007059//chromosome segregation;GO:0008608//attachment of spindle microtubules to kinetochore;GO:0051301//cell division;GO:0051315//attachment of mitotic spindle microtubules to kinetochore;GO:0051455//attachment of spindle microtubules to kinetochore involved in homologous chromosome segregation;GO:1990758//mitotic sister chromatid biorientation
SPAC222.13c	35	47	67	243	112	153	0.6	0.83	1.2	4.39	2.4	2.62	0.876667	3.13667	1.83913	0.000173176	0.000833229	SPAC222.13c	6-phosphofructo-2-kinase (predicted) [Source:PomBase;Acc:SPAC222.13c]	Metabolism	Carbohydrate metabolism	ko00051//Fructose and mannose metabolism	K00900	GO:0005634//nucleus;GO:0005737//cytoplasm;GO:0005829//cytosol	GO:0000166//nucleotide binding;GO:0003824//catalytic activity;GO:0003873//6-phosphofructo-2-kinase activity;GO:0005524//ATP binding;GO:0016301//kinase activity;GO:0016740//transferase activity	GO:0006000//fructose metabolic process;GO:0006003//fructose 2,6-bisphosphate metabolic process;GO:0016310//phosphorylation;GO:0046835//carbohydrate phosphorylation
SPAC12B10.15c	127	139	93	411	320	462	9.75	10.98	7.42	33.06	30.45	35.18	9.38333	32.8967	1.80977	0.000174197	0.000837351	SPAC12B10.15c	ribonuclease H2 complex subunit (predicted) [Source:PomBase;Acc:SPAC12B10.15c]	Genetic Information Processing	Replication and repair	ko03030//DNA replication	K10745	GO:0005634//nucleus;GO:0005829//cytosol;GO:0032299//ribonuclease H2 complex	GO:0004523//RNA-DNA hybrid ribonuclease activity	GO:0006401//RNA catabolic process;GO:0090502//RNA phosphodiester bond hydrolysis, endonucleolytic;GO:1903469//removal of RNA primer involved in mitotic DNA replication
SPBC31F10.13c	49	53	72	334	101	186	0.66	0.73	1.01	4.71	1.68	2.48	0.8	2.95667	1.8859	0.000178917	0.000858434	hip1	hira protein, histone chaperone Hip1 [Source:PomBase;Acc:SPBC31F10.13c]	-	-	-	-	GO:0000417//HIR complex;GO:0000775//chromosome, centromeric region;GO:0000790//nuclear chromatin;GO:0005634//nucleus;GO:0005737//cytoplasm;GO:0005829//cytosol	GO:0003677//DNA binding;GO:0003714//transcription corepressor activity;GO:0005515//protein binding;GO:0031491//nucleosome binding	GO:0000070//mitotic sister chromatid segregation;GO:0006325//chromatin organization;GO:0006336//DNA replication-independent nucleosome assembly;GO:0006351//transcription, DNA-templated;GO:0006355//regulation of transcription, DNA-templated;GO:0030466//chromatin silencing at silent mating-type cassette;GO:0030702//chromatin silencing at centromere;GO:0031935//regulation of chromatin silencing;GO:0…
SPBC3B8.10c	344	371	457	1190	784	1020	6.44	7.14	8.89	23.33	18.18	18.93	7.49	20.1467	1.4275	0.000179655	0.000859562	nem1	Nem1-Spo7 phosphatase complex catalytic subunit Nem1 (predicted) [Source:PomBase;Acc:SPBC3B8.10c]	-	-	-	-	GO:0005634//nucleus;GO:0005783//endoplasmic reticulum;GO:0005789//endoplasmic reticulum membrane;GO:0016020//membrane;GO:0016021//integral component of membrane;GO:0031965//nuclear membrane;GO:0071595//Nem1-Spo7 phosphatase complex	GO:0004721//phosphoprotein phosphatase activity;GO:0016787//hydrolase activity;GO:0016791//phosphatase activity	GO:0006470//protein dephosphorylation;GO:0016311//dephosphorylation;GO:0023052//signaling;GO:0030437//ascospore formation;GO:0071072//negative regulation of phospholipid biosynthetic process;GO:0071763//nuclear membrane organization
SPBP23A10.13	88	85	110	372	162	282	1.13	1.12	1.47	5.01	2.58	3.6	1.24	3.73	1.58884	0.000183851	0.00087882	orc4	origin recognition complex subunit Orc4 [Source:PomBase;Acc:SPBP23A10.13]	Cellular Processes;Cellular Processes	Cell growth and death;Cell growth and death	ko04111//Cell cycle - yeast;ko04113//Meiosis - yeast	K02606;K02606	GO:0000790//nuclear chromatin;GO:0000808//origin recognition complex;GO:0005634//nucleus;GO:0005656//nuclear pre-replicative complex;GO:0005664//nuclear origin of replication recognition complex;GO:0031261//DNA replication preinitiation complex;GO:0043596//nuclear replication fork	GO:0000166//nucleotide binding;GO:0003677//DNA binding;GO:0003688//DNA replication origin binding;GO:0005524//ATP binding;GO:0016887//ATPase activity	GO:0006260//DNA replication;GO:0006265//DNA topological change;GO:0006270//DNA replication initiation;GO:1902597//positive regulation of DNA replication origin binding;GO:1902975//mitotic DNA replication initiation
SPAC3H8.04	79	82	128	380	171	303	2	2.14	3.37	10.09	5.37	7.62	2.50333	7.69333	1.61976	0.000187035	0.000893203	SPAC3H8.04	possible chromosome segregation protein (predicted) [Source:PomBase;Acc:SPAC3H8.04]	-	-	-	-	GO:0005634//nucleus;GO:0005737//cytoplasm;GO:0005829//cytosol	GO:0003674//molecular_function	GO:0008150//biological_process
SPAC6F12.15c	38	35	43	150	88	167	0.6	0.57	0.7	2.48	1.73	2.62	0.623333	2.27667	1.86885	0.000189683	0.00090501	cut9	anaphase-promoting complex, TPR lobe subcomplex subunit Cut9/Apc6 [Source:PomBase;Acc:SPAC6F12.15c]	Cellular Processes;Cellular Processes;Genetic Information Processing	Cell growth and death;Cell growth and death;Folding, sorting and degradation	ko04111//Cell cycle - yeast;ko04113//Meiosis - yeast;ko04120//Ubiquitin mediated proteolysis	K03353;K03353;K03353	GO:0005634//nucleus;GO:0005680//anaphase-promoting complex;GO:0005829//cytosol;GO:0031618//nuclear pericentric heterochromatin	GO:0005515//protein binding	GO:0007049//cell cycle;GO:0031145//anaphase-promoting complex-dependent proteasomal ubiquitin-dependent protein catabolic process;GO:0045842//positive regulation of mitotic metaphase/anaphase transition;GO:0051301//cell division
SPBC106.13	120	80	144	426	219	350	3.21	2.2	4	11.94	7.26	9.28	3.13667	9.49333	1.59768	0.00019531	0.000928401	gid9	GID complex subunit Gid9 (predicted) [Source:PomBase;Acc:SPBC106.13]	-	-	-	-	GO:0005634//nucleus;GO:0005737//cytoplasm;GO:0005829//cytosol;GO:0034657//GID complex	GO:0004842//ubiquitin-protein transferase activity;GO:0005515//protein binding;GO:0046872//metal ion binding	GO:0006511//ubiquitin-dependent protein catabolic process;GO:0016567//protein ubiquitination;GO:0043066//negative regulation of apoptotic process;GO:0043161//proteasome-mediated ubiquitin-dependent protein catabolic process;GO:0045721//negative regulation of gluconeogenesis
SPAC15A10.02	99	57	139	520	211	274	2.04	1.21	2.97	11.21	5.38	5.59	2.07333	7.39333	1.83427	0.000197459	0.000936878	taf12	transcription factor TFIID complex subunit A/ SAGA complex subunit Taf12 [Source:PomBase;Acc:SPAC15A10.02]	Genetic Information Processing	Transcription	ko03022//Basal transcription factors	K03126	GO:0000124//SAGA complex;GO:0000790//nuclear chromatin;GO:0005634//nucleus;GO:0005669//transcription factor TFIID complex;GO:0046695//SLIK (SAGA-like) complex	GO:0003677//DNA binding;GO:0003713//transcription coactivator activity;GO:0004402//histone acetyltransferase activity;GO:0017025//TBP-class protein binding;GO:0046982//protein heterodimerization activity	GO:0006338//chromatin remodeling;GO:0006352//DNA-templated transcription, initiation;GO:0006367//transcription initiation from RNA polymerase II promoter;GO:0016573//histone acetylation;GO:0043966//histone H3 acetylation;GO:0051123//RNA polymerase II transcriptional preinitiation complex assembly;GO:1903508//positive regulation of nucleic acid-templated transcription
SPAPB15E9.02c	90	91	84	327	188	266	1.69	1.75	1.64	6.43	4.37	4.95	1.69333	5.25	1.63245	0.000201454	0.000954068	SPAPB15E9.02c	dubious [Source:PomBase;Acc:SPAPB15E9.02c]	-	-	-	-	GO:0016020//membrane;GO:0016021//integral component of membrane	-	-
SPAPB24D3.07c	43722	27214	27903	116561	77612	98673	1375.75	881.14	912.73	3842.9	3027.14	3079.44	1056.54	3316.49	1.65031	0.000205971	0.000974561	SPAPB24D3.07c	Schizosaccharomyces pombe specific protein [Source:PomBase;Acc:SPAPB24D3.07c]	-	-	-	-	GO:0005783//endoplasmic reticulum	GO:0003674//molecular_function	GO:0008150//biological_process
SPBC354.11c	97	104	117	311	314	376	1.02	1.12	1.27	3.41	4.08	3.91	1.13667	3.8	1.74119	0.00020619	0.0009747	SPBC354.11c	dubious [Source:PomBase;Acc:SPBC354.11c]	-	-	-	-	GO:0016020//membrane;GO:0016021//integral component of membrane	-	-
SPAC750.05c	14	0	20	102	49	94	0.42	0	0.6	3.12	1.76	2.72	0.34	2.53333	2.89743	0.000207966	0.00098049	SPAC750.05c	S. pombe specific 5Tm protein family [Source:PomBase;Acc:SPAC750.05c]	-	-	-	-	GO:0005783//endoplasmic reticulum;GO:0005789//endoplasmic reticulum membrane;GO:0016020//membrane;GO:0016021//integral component of membrane	GO:0003674//molecular_function	GO:0008150//biological_process
SPAC6F6.05	778	778	751	2542	1265	2019	36.74	37.81	36.87	125.78	74.05	94.57	37.14	98.1333	1.40177	0.000209452	0.000986481	ost2	oligosaccharyltransferase epsilon subunit Ost2 (predicted) [Source:PomBase;Acc:SPAC6F6.05]	Metabolism;Genetic Information Processing;Metabolism;Metabolism	Global and overview maps;Folding, sorting and degradation;Glycan biosynthesis and metabolism;Glycan biosynthesis and metabolism	ko01100//Metabolic pathways;ko04141//Protein processing in endoplasmic reticulum;ko00510//N-Glycan biosynthesis;ko00513//Various types of N-glycan biosynthesis	K12668;K12668;K12668;K12668	GO:0005634//nucleus;GO:0005783//endoplasmic reticulum;GO:0005789//endoplasmic reticulum membrane;GO:0005829//cytosol;GO:0008250//oligosaccharyltransferase complex;GO:0016020//membrane;GO:0016021//integral component of membrane	GO:0004576//oligosaccharyl transferase activity;GO:0004579//dolichyl-diphosphooligosaccharide-protein glycotransferase activity	GO:0006486//protein glycosylation;GO:0006487//protein N-linked glycosylation
SPAC17C9.11c	193	227	241	681	431	656	5.51	6.67	7.15	20.36	15.26	18.57	6.44333	18.0633	1.48719	0.000212244	0.000997802	SPAC17C9.11c	zf-C2H2 type zinc finger protein/UBA domain protein [Source:PomBase;Acc:SPAC17C9.11c]	-	-	-	-	GO:0005634//nucleus;GO:0005829//cytosol	GO:0046872//metal ion binding	GO:0043161//proteasome-mediated ubiquitin-dependent protein catabolic process
SPAC20H4.11c	22	11	22	105	54	78	0.74	0.38	0.77	3.71	2.26	2.61	0.63	2.86	2.18259	0.000214231	0.0010053	rho5	Rho family GTPase Rho5 [Source:PomBase;Acc:SPAC20H4.11c]	Cellular Processes;Environmental Information Processing	Transport and catabolism;Signal transduction	ko04144//Endocytosis;ko04011//MAPK signaling pathway - yeast	K04513;K04513	GO:0005622//intracellular;GO:0005634//nucleus;GO:0005737//cytoplasm;GO:0005829//cytosol;GO:0005886//plasma membrane;GO:0005938//cell cortex;GO:0016020//membrane;GO:0031520//plasma membrane of cell tip;GO:0032153//cell division site;GO:0043231//intracellular membrane-bounded organelle;GO:0051286//cell tip	GO:0000166//nucleotide binding;GO:0003924//GTPase activity;GO:0005525//GTP binding;GO:0019901//protein kinase binding	GO:0007015//actin filament organization;GO:0007264//small GTPase mediated signal transduction;GO:0007266//Rho protein signal transduction;GO:0008360//regulation of cell shape;GO:0030100//regulation of endocytosis;GO:0030334//regulation of cell migration;GO:0030950//establishment or maintenance of actin cytoskeleton polarity;GO:0032956//regulation of actin cytoskeleton organization;GO:0032995//reg…
SPBC609.04	177	255	270	553	866	1099	3.19	4.72	5.05	10.43	19.32	19.62	4.32	16.4567	1.92957	0.000217713	0.00102071	caf5	spermine family transmembrane transporter Caf5 [Source:PomBase;Acc:SPBC609.04]	-	-	-	-	GO:0005794//Golgi apparatus;GO:0005886//plasma membrane;GO:0005887//integral component of plasma membrane;GO:0016020//membrane;GO:0016021//integral component of membrane	GO:0000297//spermine transmembrane transporter activity	GO:0006855//drug transmembrane transport;GO:0055085//transmembrane transport;GO:1903710//spermine transmembrane transport
SPAC1527.01	101	74	92	329	190	261	0.58	0.43	0.55	1.96	1.34	1.48	0.52	1.59333	1.61546	0.000218709	0.00102444	mok11	alpha-1,3-glucan synthase Mok11 [Source:PomBase;Acc:SPAC1527.01]	-	-	-	-	GO:0005783//endoplasmic reticulum;GO:0009277//fungal-type cell wall;GO:0016020//membrane	GO:0003824//catalytic activity;GO:0016740//transferase activity;GO:0016757//transferase activity, transferring glycosyl groups;GO:0047657//alpha-1,3-glucan synthase activity	GO:0005975//carbohydrate metabolic process;GO:0009272//fungal-type cell wall biogenesis;GO:0030979//alpha-glucan biosynthetic process;GO:0070600//fungal-type cell wall (1->3)-alpha-glucan biosynthetic process;GO:0071555//cell wall organization;GO:0071852//fungal-type cell wall organization or biogenesis
SPBC216.01c	63	74	75	304	118	265	0.89	1.08	1.1	4.51	2.07	3.72	1.02333	3.43333	1.74633	0.000220422	0.00103152	psy2	protein phosphatase PP4 complex subunit Psy2 (predicted) [Source:PomBase;Acc:SPBC216.01c]	-	-	-	-	GO:0000790//nuclear chromatin;GO:0005634//nucleus;GO:0030289//protein phosphatase 4 complex	GO:0072542//protein phosphatase activator activity	GO:0006282//regulation of DNA repair;GO:0043666//regulation of phosphoprotein phosphatase activity;GO:0045875//negative regulation of sister chromatid cohesion
SPAC23H3.04	22	16	25	117	52	86	0.88	0.66	1.04	4.92	2.59	3.42	0.86	3.64333	2.08285	0.000223806	0.0010464	SPAC23H3.04	conserved fungal protein [Source:PomBase;Acc:SPAC23H3.04]	-	-	-	-	GO:0000139//Golgi membrane;GO:0005794//Golgi apparatus;GO:0005886//plasma membrane;GO:0016020//membrane;GO:0016021//integral component of membrane	GO:0003674//molecular_function	GO:0008150//biological_process
SPAC4H3.14c	19	21	32	181	46	100	0.6	0.69	1.06	6.03	1.81	3.16	0.783333	3.66667	2.22677	0.000225271	0.00105229	rng8	contractile ring myosin V regulator Rng8 [Source:PomBase;Acc:SPAC4H3.14c]	-	-	-	-	GO:0005634//nucleus;GO:0005826//actomyosin contractile ring;GO:0005829//cytosol;GO:0070648//formin-nucleated actin cable	GO:0005515//protein binding	GO:0000281//mitotic cytokinesis
SPBC3B9.16c	39	33	46	195	71	155	0.45	0.39	0.55	2.35	1.01	1.77	0.463333	1.71	1.88387	0.00022675	0.00105727	nup120	nucleoporin Nup120 [Source:PomBase;Acc:SPBC3B9.16c]	Genetic Information Processing	Translation	ko03013//RNA transport	K14303	GO:0005634//nucleus;GO:0005635//nuclear envelope;GO:0005643//nuclear pore;GO:0031080//nuclear pore outer ring;GO:0034399//nuclear periphery	GO:0005515//protein binding;GO:0017056//structural constituent of nuclear pore	GO:0016973//poly(A)+ mRNA export from nucleus
SPAC19A8.05c	128	95	151	573	204	351	2.52	1.92	3.08	11.8	4.97	6.84	2.50667	7.87	1.65059	0.000229771	0.0010702	sst4	sorting receptor for ubiquitinated membrane proteins, ESCRT 0 complex subunit Sst4 [Source:PomBase;Acc:SPAC19A8.05c]	Cellular Processes;Cellular Processes	Transport and catabolism;Transport and catabolism	ko04144//Endocytosis;ko04145//Phagosome	K12182;K12182	GO:0000329//fungal-type vacuole membrane;GO:0005628//prospore membrane;GO:0005634//nucleus;GO:0005737//cytoplasm;GO:0005768//endosome;GO:0005829//cytosol;GO:0010008//endosome membrane;GO:0016020//membrane;GO:0033565//ESCRT-0 complex	GO:0032266//phosphatidylinositol-3-phosphate binding;GO:0043130//ubiquitin binding;GO:0046872//metal ion binding;GO:0061659//ubiquitin-like protein ligase activity	GO:0006623//protein targeting to vacuole;GO:0006886//intracellular protein transport;GO:0006897//endocytosis;GO:0031321//ascospore-type prospore assembly;GO:0043328//protein targeting to vacuole involved in ubiquitin-dependent protein catabolic process via the multivesicular body sorting pathway;GO:0045324//late endosome to vacuole transport;GO:0070647//protein modification by small protein conju…
SPBC337.02c	82	67	89	593	128	242	2.86	2.42	3.24	21.75	5.56	8.4	2.84	11.9033	2.0674	0.000230343	0.00107111	SPBC337.02c	mug2/mug135/meu2 family [Source:PomBase;Acc:SPBC337.02c]	-	-	-	-	GO:0005575//cellular_component	GO:0003674//molecular_function	GO:0008150//biological_process
SPBC649.03	20	12	14	143	37	67	0.6	0.37	0.44	4.5	1.38	2	0.47	2.62667	2.4825	0.000232164	0.00107664	rhp14	XP-A family homolog Rhp14 [Source:PomBase;Acc:SPBC649.03]	Genetic Information Processing	Replication and repair	ko03420//Nucleotide excision repair	K10847	GO:0000109//nucleotide-excision repair complex;GO:0000110//nucleotide-excision repair factor 1 complex;GO:0005634//nucleus	GO:0003677//DNA binding;GO:0003684//damaged DNA binding;GO:0046872//metal ion binding	GO:0000715//nucleotide-excision repair, DNA damage recognition;GO:0006281//DNA repair;GO:0006284//base-excision repair;GO:0006289//nucleotide-excision repair;GO:0006974//cellular response to DNA damage stimulus;GO:0033683//nucleotide-excision repair, DNA incision;GO:0070914//UV-damage excision repair;GO:1901255//nucleotide-excision repair involved in interstrand cross-link repair
SPCC4B3.11c	28	32	46	29	12	8	2.66	3.12	4.61	2.9	1.44	0.74	3.46333	1.69333	-1.0323	0.0002349	0.00108638	fra3	mitochondrial transcriptional repressor protein BolA domain (predicted) [Source:PomBase;Acc:SPCC4B3.11c]	-	-	-	-	GO:0005739//mitochondrion	GO:0003674//molecular_function	-
SPAC25H1.02	119	84	133	458	190	330	2.93	2.12	3.4	11.8	5.79	8.05	2.81667	8.54667	1.60137	0.000235126	0.00108645	jmj1	histone demethylase Jmj1 (predicted) [Source:PomBase;Acc:SPAC25H1.02]	-	-	-	-	GO:0000790//nuclear chromatin	GO:0032452//histone demethylase activity	GO:0006338//chromatin remodeling;GO:0016577//histone demethylation
SPACUNK12.02c	338	328	366	1043	584	1029	8.85	8.83	9.96	28.6	18.94	26.71	9.21333	24.75	1.42563	0.000235378	0.00108664	cmk1	calcium/calmodulin-dependent protein kinase Cmk1 [Source:PomBase;Acc:SPACUNK12.02c]	-	-	-	-	GO:0005634//nucleus;GO:0005737//cytoplasm;GO:0005829//cytosol	GO:0000166//nucleotide binding;GO:0004672//protein kinase activity;GO:0004674//protein serine/threonine kinase activity;GO:0004683//calmodulin-dependent protein kinase activity;GO:0005516//calmodulin binding;GO:0005524//ATP binding;GO:0016301//kinase activity;GO:0016740//transferase activity	GO:0000122//negative regulation of transcription from RNA polymerase II promoter;GO:0006468//protein phosphorylation;GO:0010621//negative regulation of transcription by transcription factor localization;GO:0010972//negative regulation of G2/M transition of mitotic cell cycle;GO:0016310//phosphorylation;GO:0034599//cellular response to oxidative stress;GO:0071277//cellular response to calcium ion
SPAC630.07c	46	39	65	260	95	156	1.03	0.9	1.51	6.1	2.63	3.46	1.14667	4.06333	1.82522	0.000237302	0.00109453	SPAC630.07c	Schizosaccharomyces specific protein [Source:PomBase;Acc:SPAC630.07c]	-	-	-	-	GO:0005634//nucleus;GO:0005737//cytoplasm;GO:0005829//cytosol	GO:0003674//molecular_function	GO:0008150//biological_process
SPCC737.08	12	31	20	162	61	82	0.04	0.09	0.06	0.5	0.22	0.24	0.0633333	0.32	2.33703	0.000243353	0.00111842	SPCC737.08	midasin (predicted) [Source:PomBase;Acc:SPCC737.08]	Genetic Information Processing	Translation	ko03008//Ribosome biogenesis in eukaryotes	K14572	GO:0005634//nucleus;GO:0005654//nucleoplasm;GO:0005730//nucleolus;GO:0030687//preribosome, large subunit precursor	GO:0000166//nucleotide binding;GO:0005509//calcium ion binding;GO:0005524//ATP binding;GO:0016887//ATPase activity	GO:0000027//ribosomal large subunit assembly;GO:0006364//rRNA processing
SPAC17A2.11	35	27	19	95	91	195	0.74	0.59	0.42	2.11	2.39	4.09	0.583333	2.86333	2.2953	0.000251124	0.00114899	SPAC17A2.11	Schizosaccharomyces pombe specific protein [Source:PomBase;Acc:SPAC17A2.11]	-	-	-	-	GO:0005739//mitochondrion;GO:0016020//membrane;GO:0016021//integral component of membrane;GO:0031966//mitochondrial membrane	GO:0003674//molecular_function	GO:0008150//biological_process
SPCC417.07c	6	14	13	75	36	63	0.07	0.16	0.15	0.88	0.5	0.7	0.126667	0.693333	2.45251	0.000254421	0.00116014	mto1	MT organizer Mto1 [Source:PomBase;Acc:SPCC417.07c]	-	-	-	-	GO:0000923//equatorial microtubule organizing center;GO:0005634//nucleus;GO:0005737//cytoplasm;GO:0005815//microtubule organizing center;GO:0005816//spindle pole body;GO:0005856//cytoskeleton;GO:0005874//microtubule;GO:0015630//microtubule cytoskeleton;GO:0031021//interphase microtubule organizing center;GO:0044732//mitotic spindle pole body;GO:0061496//half bridge of mitotic spindle pole body;GO…	GO:0005515//protein binding;GO:0005516//calmodulin binding	GO:0000070//mitotic sister chromatid segregation;GO:0000742//karyogamy involved in conjugation with cellular fusion;GO:0010569//regulation of double-strand break repair via homologous recombination;GO:0030954//astral microtubule nucleation;GO:0030989//dynein-driven meiotic oscillatory nuclear movement;GO:0033566//gamma-tubulin complex localization;GO:0034613//cellular protein localization;GO:0051…
SPAC31G5.07	6	2	5	44	21	40	0.36	0.12	0.31	2.79	1.57	2.4	0.263333	2.25333	3.0971	0.000256297	0.00116538	dni1	tetraspan protein Dni1 [Source:PomBase;Acc:SPAC31G5.07]	-	-	-	-	GO:0005886//plasma membrane;GO:0005887//integral component of plasma membrane;GO:0016020//membrane;GO:0016021//integral component of membrane;GO:0043332//mating projection tip;GO:0051286//cell tip;GO:0070867//mating projection tip membrane	GO:0003674//molecular_function	GO:0000753//cell morphogenesis involved in conjugation with cellular fusion;GO:0007009//plasma membrane organization;GO:0032220//plasma membrane fusion involved in cytogamy
SPAC2G11.13	349	209	233	934	619	820	7.25	4.47	5.03	20.33	15.94	16.89	5.58333	17.72	1.66618	0.000259781	0.00117798	atg22	vacuolar amino acid transmembrane transporter Atg22 [Source:PomBase;Acc:SPAC2G11.13]	Cellular Processes	Transport and catabolism	ko04138//Autophagy - yeast	K06902	GO:0000329//fungal-type vacuole membrane;GO:0005773//vacuole;GO:0005774//vacuolar membrane;GO:0016020//membrane;GO:0016021//integral component of membrane;GO:0071627//integral component of fungal-type vacuolar membrane	GO:0015179//L-amino acid transmembrane transporter activity;GO:0034639//L-amino acid efflux transmembrane transporter activity	GO:0006865//amino acid transport;GO:0006914//autophagy;GO:0032974//amino acid transmembrane export from vacuole;GO:1902475//L-alpha-amino acid transmembrane transport
SPBC646.17c	11	24	23	104	57	89	0.27	0.61	0.59	2.71	1.76	2.2	0.49	2.22333	2.18187	0.000259986	0.00117798	dic1	meiotic dynein intermediate chain Dic1 [Source:PomBase;Acc:SPBC646.17c]	Cellular Processes	Transport and catabolism	ko04145//Phagosome	K10415	GO:0005737//cytoplasm;GO:0005829//cytosol;GO:0005868//cytoplasmic dynein complex;GO:0030981//cortical microtubule cytoskeleton;GO:0035974//meiotic spindle pole body	GO:0003674//molecular_function;GO:0005515//protein binding;GO:0008574//ATP-dependent microtubule motor activity, plus-end-directed;GO:0045503//dynein light chain binding;GO:0045504//dynein heavy chain binding	GO:0007018//microtubule-based movement;GO:0030989//dynein-driven meiotic oscillatory nuclear movement;GO:0051321//meiotic cell cycle;GO:2000582//positive regulation of ATP-dependent microtubule motor activity, plus-end-directed
SPAC27F1.09c	180	147	249	728	324	506	2.16	1.82	3.11	9.16	4.83	6.03	2.36333	6.67333	1.49758	0.000264517	0.00119534	prp10	U2 snRNP-associated protein Sap155 [Source:PomBase;Acc:SPAC27F1.09c]	Genetic Information Processing	Transcription	ko03040//Spliceosome	K12828	GO:0005634//nucleus;GO:0005681//spliceosomal complex;GO:0005686//U2 snRNP;GO:0071004//U2-type prespliceosome;GO:0071013//catalytic step 2 spliceosome;GO:0071014//post-mRNA release spliceosomal complex	GO:0003729//mRNA binding;GO:0005515//protein binding	GO:0000245//spliceosomal complex assembly;GO:0006397//mRNA processing;GO:0008380//RNA splicing
SPBC3E7.11c	35	24	44	190	65	132	1.07	0.76	1.4	6.09	2.47	4.01	1.07667	4.19	1.96038	0.000265756	0.00119988	SPBC3E7.11c	DNAJ protein Caj1/Djp1-type (predicted) [Source:PomBase;Acc:SPBC3E7.11c]	-	-	-	-	GO:0005737//cytoplasm;GO:0005829//cytosol	GO:0030544//Hsp70 protein binding	GO:0016558//protein import into peroxisome matrix;GO:0045040//protein import into mitochondrial outer membrane
SPAC13D6.04c	22	16	17	170	39	76	0.51	0.38	0.41	4.16	1.13	1.76	0.433333	2.35	2.43911	0.000271359	0.0012241	btb3	substrate adaptor for cullin 3 ubiquitin ligase Btb3 [Source:PomBase;Acc:SPAC13D6.04c]	-	-	-	-	GO:0000151//ubiquitin ligase complex;GO:0005634//nucleus;GO:0005737//cytoplasm;GO:0005829//cytosol	GO:0005515//protein binding	GO:0016567//protein ubiquitination;GO:0043161//proteasome-mediated ubiquitin-dependent protein catabolic process
SPCC553.07c	28	28	38	180	63	109	0.68	0.7	0.97	4.61	1.91	2.64	0.783333	3.05333	1.96269	0.000276573	0.00124543	kpa1	DinB translesion DNA repair polymerase, pol kappa [Source:PomBase;Acc:SPCC553.07c]	-	-	-	-	GO:0000790//nuclear chromatin;GO:0005634//nucleus;GO:0005737//cytoplasm;GO:0005829//cytosol	GO:0003677//DNA binding;GO:0003684//damaged DNA binding;GO:0003887//DNA-directed DNA polymerase activity;GO:0005515//protein binding;GO:0016740//transferase activity;GO:0016779//nucleotidyltransferase activity;GO:0046872//metal ion binding	GO:0006260//DNA replication;GO:0006281//DNA repair;GO:0006974//cellular response to DNA damage stimulus;GO:0019985//translesion synthesis;GO:0042276//error-prone translesion synthesis;GO:0051321//meiotic cell cycle;GO:0070987//error-free translesion synthesis;GO:0071897//DNA biosynthetic process;GO:0072429//response to intra-S DNA damage checkpoint signaling
SPBC21C3.11	108	108	111	420	196	299	2.98	3.07	3.19	12.15	6.71	8.19	3.08	9.01667	1.54966	0.000281706	0.00126655	ubx4	UBX domain protein Ubx4 (predicted) [Source:PomBase;Acc:SPBC21C3.11]	-	-	-	-	GO:0005634//nucleus;GO:0005737//cytoplasm;GO:0005829//cytosol	GO:0003674//molecular_function;GO:0005515//protein binding	GO:0006511//ubiquitin-dependent protein catabolic process
SPBC713.02c	142	120	221	783	243	497	1.55	1.35	2.52	8.98	3.3	5.4	1.80667	5.89333	1.70575	0.000281757	0.00126655	ubp15	ubiquitin C-terminal hydrolase Ubp15 [Source:PomBase;Acc:SPBC713.02c]	-	-	-	-	GO:0005634//nucleus;GO:0005737//cytoplasm;GO:0005829//cytosol	GO:0004175//endopeptidase activity;GO:0004197//cysteine-type endopeptidase activity;GO:0004843//thiol-dependent ubiquitin-specific protease activity;GO:0005515//protein binding;GO:0008134//transcription factor binding;GO:0008233//peptidase activity;GO:0008234//cysteine-type peptidase activity;GO:0016787//hydrolase activity;GO:0036459//thiol-dependent ubiquitinyl hydrolase activity;GO:0101005//ubi…	GO:0006508//proteolysis;GO:0006511//ubiquitin-dependent protein catabolic process;GO:0016579//protein deubiquitination;GO:0031647//regulation of protein stability;GO:0035871//protein K11-linked deubiquitination;GO:0051090//regulation of sequence-specific DNA binding transcription factor activity;GO:0070536//protein K63-linked deubiquitination;GO:1904332//negative regulation of error-prone transle…
SPAC3A12.14	1736	1184	1725	4915	3057	3876	47.72	33.49	49.29	141.55	104.16	105.67	43.5	117.127	1.42898	0.000283254	0.00127216	cam1	calmodulin Cam1 [Source:PomBase;Acc:SPAC3A12.14]	Environmental Information Processing	Signal transduction	ko04070//Phosphatidylinositol signaling system	K02183	GO:0000935//barrier septum;GO:0005634//nucleus;GO:0005737//cytoplasm;GO:0005816//spindle pole body;GO:0005823//central plaque of spindle pole body;GO:0005829//cytosol;GO:0005856//cytoskeleton;GO:0032153//cell division site;GO:0035838//growing cell tip;GO:0035840//old growing cell tip;GO:0035841//new growing cell tip;GO:0035974//meiotic spindle pole body;GO:0043332//mating projection tip;GO:004473…	GO:0005509//calcium ion binding;GO:0005515//protein binding;GO:0046872//metal ion binding	GO:0019722//calcium-mediated signaling;GO:0030437//ascospore formation;GO:0031322//ascospore-type prospore-specific spindle pole body remodeling;GO:0051300//spindle pole body organization;GO:0090307//mitotic spindle assembly
SPBC1685.05	177	164	310	738	532	586	1.62	1.54	2.95	7.07	6.03	5.31	2.03667	6.13667	1.59125	0.000286794	0.00128693	SPBC1685.05	serine protease (predicted) [Source:PomBase;Acc:SPBC1685.05]	-	-	-	-	GO:0005737//cytoplasm;GO:0005829//cytosol	GO:0004252//serine-type endopeptidase activity;GO:0005515//protein binding	GO:0051603//proteolysis involved in cellular protein catabolic process
SPAC57A10.06	19	10	14	53	81	86	2.01	1.09	1.54	5.89	10.64	9.04	1.54667	8.52333	2.46226	0.000290437	0.001301	mug15	Schizosaccharomyces specific protein Mug15 [Source:PomBase;Acc:SPAC57A10.06]	-	-	-	-	GO:0005634//nucleus;GO:0005737//cytoplasm;GO:0005829//cytosol	GO:0003674//molecular_function	GO:0008150//biological_process;GO:0051321//meiotic cell cycle
SPAC186.04c	12	0	11	53	42	78	0.49	0	0.47	2.28	2.14	3.18	0.32	2.53333	2.98489	0.000295635	0.00132083	SPAC186.04c	N-terminal of transmembrane channel, truncated [Source:PomBase;Acc:SPAC186.04c]	-	-	-	-	GO:0005634//nucleus;GO:0005737//cytoplasm;GO:0005829//cytosol	GO:0003674//molecular_function	GO:0008150//biological_process
SPCP31B10.05	14	15	19	80	48	77	0.24	0.27	0.34	1.45	1.03	1.32	0.283333	1.26667	2.16046	0.000296981	0.00132569	tdp1	tyrosyl-DNA phosphodiesterase Tdp1 [Source:PomBase;Acc:SPCP31B10.05]	-	-	-	-	GO:0005634//nucleus	GO:0003690//double-stranded DNA binding;GO:0003697//single-stranded DNA binding;GO:0004518//nuclease activity;GO:0004527//exonuclease activity;GO:0008081//phosphoric diester hydrolase activity;GO:0016787//hydrolase activity;GO:0017005//3'-tyrosyl-DNA phosphodiesterase activity	GO:0000012//single strand break repair;GO:0006281//DNA repair;GO:0006302//double-strand break repair;GO:0006974//cellular response to DNA damage stimulus;GO:0090305//nucleic acid phosphodiester bond hydrolysis
SPAC14C4.02c	13	13	3	174	25	57	0.14	0.14	0.03	1.96	0.34	0.61	0.103333	0.97	3.23068	0.000304474	0.00135677	smc5	Smc5-6 complex SMC P-loop ATPase subunit Smc5 [Source:PomBase;Acc:SPAC14C4.02c]	-	-	-	-	GO:0000935//barrier septum;GO:0005634//nucleus;GO:0005694//chromosome;GO:0005737//cytoplasm;GO:0005816//spindle pole body;GO:0005829//cytosol;GO:0005856//cytoskeleton;GO:0030915//Smc5-Smc6 complex;GO:0044732//mitotic spindle pole body;GO:0072686//mitotic spindle	GO:0000166//nucleotide binding;GO:0003697//single-stranded DNA binding;GO:0005515//protein binding;GO:0005524//ATP binding	GO:0000724//double-strand break repair via homologous recombination;GO:0006281//DNA repair;GO:0006310//DNA recombination;GO:0006974//cellular response to DNA damage stimulus;GO:0007062//sister chromatid cohesion;GO:0051321//meiotic cell cycle
SPBC337.11	58	71	109	250	222	286	1.69	2.12	3.29	7.61	8	8.24	2.36667	7.95	1.7481	0.000306332	0.00136387	SPBC337.11	alcohol dehydrogenase (predicted) [Source:PomBase;Acc:SPBC337.11]	-	-	-	-	GO:0005634//nucleus;GO:0005737//cytoplasm;GO:0005743//mitochondrial inner membrane;GO:0044233//ER-mitochondrion membrane contact site	GO:0016491//oxidoreductase activity;GO:0016616//oxidoreductase activity, acting on the CH-OH group of donors, NAD or NADP as acceptor	GO:0008150//biological_process;GO:0055114//oxidation-reduction process
SPAC7D4.12c	75	90	154	447	187	347	1.12	1.39	2.4	7.01	3.47	5.15	1.63667	5.21	1.67052	0.000325563	0.00144128	SPAC7D4.12c	DUF1212 family protein [Source:PomBase;Acc:SPAC7D4.12c]	-	-	-	-	GO:0005783//endoplasmic reticulum;GO:0005789//endoplasmic reticulum membrane;GO:0016020//membrane;GO:0016021//integral component of membrane	GO:0015171//amino acid transmembrane transporter activity	GO:0003333//amino acid transmembrane transport
SPBC13E7.09	737	458	738	1983	1488	1793	9.39	6.01	9.77	26.46	23.48	22.65	8.39	24.1967	1.52807	0.000325686	0.00144128	vrp1	verprolin [Source:PomBase;Acc:SPBC13E7.09]	-	-	-	-	GO:0005634//nucleus;GO:0005737//cytoplasm;GO:0005829//cytosol;GO:0005856//cytoskeleton;GO:0005884//actin filament;GO:0030479//actin cortical patch;GO:0031097//medial cortex;GO:0035840//old growing cell tip	GO:0003779//actin binding;GO:0003785//actin monomer binding;GO:0005515//protein binding;GO:0051015//actin filament binding	GO:0000147//actin cortical patch assembly;GO:0006897//endocytosis;GO:0030048//actin filament-based movement;GO:0051666//actin cortical patch localization;GO:2000601//positive regulation of Arp2/3 complex-mediated actin nucleation
SPBC725.02	407	261	528	1468	725	1068	4.7	3.1	6.34	17.76	10.38	12.23	4.71333	13.4567	1.5135	0.000326251	0.00144253	mpr1	histidine-containing response regulator phosphotransferase Mpr1 [Source:PomBase;Acc:SPBC725.02]	Environmental Information Processing	Signal transduction	ko04011//MAPK signaling pathway - yeast	K11232	GO:0005634//nucleus;GO:0005737//cytoplasm;GO:0005829//cytosol	GO:0005515//protein binding;GO:0009927//histidine phosphotransfer kinase activity;GO:0043424//protein histidine kinase binding	GO:0000160//phosphorelay signal transduction system;GO:0006468//protein phosphorylation;GO:0007234//osmosensory signaling via phosphorelay pathway;GO:0010972//negative regulation of G2/M transition of mitotic cell cycle;GO:0016310//phosphorylation;GO:0032874//positive regulation of stress-activated MAPK cascade;GO:0034599//cellular response to oxidative stress
SPBC211.07c	49	48	35	200	91	176	1.47	1.48	1.09	6.29	3.38	5.24	1.34667	4.97	1.88385	0.00032662	0.00144292	ubc8	ubiquitin conjugating enzyme E2 Ubc8 (predicted) [Source:PomBase;Acc:SPBC211.07c]	Genetic Information Processing	Folding, sorting and degradation	ko04120//Ubiquitin mediated proteolysis	K10576	GO:0005737//cytoplasm	GO:0000166//nucleotide binding;GO:0005515//protein binding;GO:0005524//ATP binding;GO:0016740//transferase activity;GO:0061631//ubiquitin conjugating enzyme activity	GO:0006511//ubiquitin-dependent protein catabolic process;GO:0016567//protein ubiquitination;GO:0043161//proteasome-mediated ubiquitin-dependent protein catabolic process
SPAC3G6.01	20	33	27	175	57	101	0.19	0.32	0.26	1.72	0.66	0.94	0.256667	1.10667	2.10825	0.000328667	0.00145072	hrp3	ATP-dependent DNA helicase Hrp3 [Source:PomBase;Acc:SPAC3G6.01]	-	-	-	-	GO:0000775//chromosome, centromeric region;GO:0000790//nuclear chromatin;GO:0005634//nucleus;GO:0031934//mating-type region heterochromatin	GO:0000166//nucleotide binding;GO:0003677//DNA binding;GO:0004386//helicase activity;GO:0005515//protein binding;GO:0005524//ATP binding;GO:0008094//DNA-dependent ATPase activity;GO:0016787//hydrolase activity;GO:0070615//nucleosome-dependent ATPase activity	GO:0006338//chromatin remodeling;GO:0030466//chromatin silencing at silent mating-type cassette;GO:0034728//nucleosome organization;GO:0060303//regulation of nucleosome density
SPCC285.10c	145	120	224	626	294	437	3.12	2.66	5.01	14.12	7.85	9.33	3.59667	10.4333	1.53647	0.000329301	0.00145226	SPCC285.10c	SPRY domain protein [Source:PomBase;Acc:SPCC285.10c]	-	-	-	-	GO:0005737//cytoplasm;GO:0005783//endoplasmic reticulum;GO:0016020//membrane;GO:0016021//integral component of membrane	GO:0003674//molecular_function;GO:0005515//protein binding	GO:0043328//protein targeting to vacuole involved in ubiquitin-dependent protein catabolic process via the multivesicular body sorting pathway
SPBC1734.16c	99	98	110	409	171	286	0.76	0.77	0.87	3.28	1.62	2.17	0.8	2.35667	1.55868	0.000357729	0.00156552	pst3	SIN3 family co-repressor Pst3 [Source:PomBase;Acc:SPBC1734.16c]	-	-	-	-	GO:0000785//chromatin;GO:0005634//nucleus;GO:0005829//cytosol;GO:0032221//Rpd3S complex;GO:0070210//Rpd3L-Expanded complex;GO:0070822//Sin3-type complex;GO:1990483//Clr6 histone deacetylase complex I''	GO:0003714//transcription corepressor activity;GO:0004407//histone deacetylase activity	GO:0000122//negative regulation of transcription from RNA polymerase II promoter;GO:0006303//double-strand break repair via nonhomologous end joining;GO:0006338//chromatin remodeling;GO:0006342//chromatin silencing;GO:0006355//regulation of transcription, DNA-templated;GO:0016575//histone deacetylation
SPBC215.03c	11	18	30	158	41	88	0.19	0.33	0.55	2.96	0.9	1.55	0.356667	1.80333	2.33802	0.000359893	0.00157365	csn1	COP9/signalosome complex subunit Csn1 [Source:PomBase;Acc:SPBC215.03c]	-	-	-	-	GO:0005634//nucleus;GO:0005737//cytoplasm;GO:0005829//cytosol;GO:0008180//COP9 signalosome	GO:0005515//protein binding;GO:0019784//NEDD8-specific protease activity	GO:0000338//protein deneddylation;GO:0006974//cellular response to DNA damage stimulus
SPAC29E6.05c	122	115	153	438	236	349	3.24	3.15	4.23	12.18	7.77	9.19	3.54	9.71333	1.45622	0.000383731	0.00167076	mxr1	peptide-methionine (S)-S-oxide reductase MsrA [Source:PomBase;Acc:SPAC29E6.05c]	-	-	-	-	GO:0005634//nucleus;GO:0005737//cytoplasm;GO:0005829//cytosol	GO:0008113//peptide-methionine (S)-S-oxide reductase activity;GO:0016491//oxidoreductase activity;GO:0036456//L-methionine-(S)-S-oxide reductase activity	GO:0030091//protein repair;GO:0034599//cellular response to oxidative stress;GO:0055114//oxidation-reduction process;GO:1990355//L-methionine biosynthetic process from methionine sulphoxide
SPAC24H6.12c	46	36	69	250	101	150	1.02	0.82	1.6	5.83	2.79	3.31	1.14667	3.97667	1.79411	0.00038424	0.00167095	uba3	NEDD8 activating enzyme E1-type Uba3 [Source:PomBase;Acc:SPAC24H6.12c]	Genetic Information Processing	Folding, sorting and degradation	ko04120//Ubiquitin mediated proteolysis	K10686	GO:0005634//nucleus;GO:0005737//cytoplasm;GO:0005829//cytosol	GO:0000166//nucleotide binding;GO:0005515//protein binding;GO:0005524//ATP binding;GO:0008641//small protein activating enzyme activity;GO:0016874//ligase activity;GO:0019781//NEDD8 activating enzyme activity	GO:0032446//protein modification by small protein conjugation;GO:0045116//protein neddylation
SPBC685.03	49	35	45	197	87	141	1.53	1.12	1.46	6.43	3.36	4.36	1.37	4.71667	1.78359	0.000394271	0.0017094	SPBC685.03	Schizosaccharomyces specific protein [Source:PomBase;Acc:SPBC685.03]	-	-	-	-	GO:0005783//endoplasmic reticulum	GO:0003674//molecular_function	GO:0008150//biological_process
SPAC1250.01	98	104	111	460	173	283	1.04	1.14	1.23	5.13	2.28	2.99	1.13667	3.46667	1.60874	0.000394611	0.00170943	snf21	ATP-dependent DNA helicase Snf21 [Source:PomBase;Acc:SPAC1250.01]	-	-	-	-	GO:0005634//nucleus;GO:0016586//RSC complex	GO:0000166//nucleotide binding;GO:0003677//DNA binding;GO:0003678//DNA helicase activity;GO:0004386//helicase activity;GO:0005515//protein binding;GO:0005524//ATP binding;GO:0008094//DNA-dependent ATPase activity;GO:0016787//hydrolase activity;GO:0042393//histone binding	GO:0006325//chromatin organization;GO:0006338//chromatin remodeling;GO:0006366//transcription from RNA polymerase II promoter;GO:0032508//DNA duplex unwinding;GO:0043044//ATP-dependent chromatin remodeling;GO:0045944//positive regulation of transcription from RNA polymerase II promoter
SPCC663.01c	793	581	1060	2970	1296	2058	9.95	7.51	13.83	39.06	20.16	25.62	10.43	28.28	1.43904	0.000395027	0.00170954	ekc1	protein phosphatase regulatory subunit Ekc1 (predicted) [Source:PomBase;Acc:SPCC663.01c]	-	-	-	-	GO:0000790//nuclear chromatin;GO:0005634//nucleus;GO:0005654//nucleoplasm;GO:0005829//cytosol;GO:0008287//protein serine/threonine phosphatase complex	GO:0005515//protein binding;GO:0019903//protein phosphatase binding;GO:0072542//protein phosphatase activator activity	GO:0007049//cell cycle;GO:0033048//negative regulation of mitotic sister chromatid segregation;GO:0043666//regulation of phosphoprotein phosphatase activity;GO:0051301//cell division;GO:1903379//regulation of mitotic chromosome condensation
SPAC3H1.02c	15	34	25	163	58	99	0.18	0.43	0.32	2.1	0.88	1.21	0.31	1.39667	2.17165	0.000395876	0.00170954	SPAC3H1.02c	metallopeptidase (predicted) [Source:PomBase;Acc:SPAC3H1.02c]	-	-	-	-	GO:0005634//nucleus;GO:0005739//mitochondrion;GO:0005829//cytosol	GO:0003824//catalytic activity;GO:0004222//metalloendopeptidase activity;GO:0046872//metal ion binding	GO:0006508//proteolysis;GO:0035694//mitochondrial protein catabolic process
SPBC14F5.11c	513	449	717	1717	1144	1372	10.32	9.3	15	36.21	28.54	27.39	11.54	30.7133	1.41222	0.000398076	0.00171718	mug186	sorting nexin Snx41 (predicted) [Source:PomBase;Acc:SPBC14F5.11c]	-	-	-	-	GO:0005737//cytoplasm;GO:0005768//endosome;GO:0005829//cytosol;GO:0010008//endosome membrane;GO:0012505//endomembrane system;GO:0016020//membrane	GO:0005515//protein binding;GO:0008289//lipid binding;GO:0035091//phosphatidylinositol binding	GO:0006914//autophagy;GO:0015031//protein transport;GO:0042147//retrograde transport, endosome to Golgi;GO:0051321//meiotic cell cycle
SPAC17A2.06c	9	14	13	124	23	68	0.1	0.16	0.15	1.43	0.31	0.74	0.136667	0.826667	2.59664	0.000428364	0.00183702	vps8	WD repeat protein Vps8 (predicted) [Source:PomBase;Acc:SPAC17A2.06c]	Cellular Processes	Transport and catabolism	ko04138//Autophagy - yeast	K20178	GO:0005737//cytoplasm;GO:0005794//Golgi apparatus;GO:0033263//CORVET complex	GO:0005515//protein binding;GO:0008270//zinc ion binding	GO:0006886//intracellular protein transport;GO:0015031//protein transport;GO:0045324//late endosome to vacuole transport
SPBC3B9.15c	166	139	319	752	373	760	1.74	1.5	3.47	8.24	4.83	7.88	2.23667	6.98333	1.64257	0.000435383	0.00186444	scp1	Sre1 cleavage activating protein, Scap Scp1 [Source:PomBase;Acc:SPBC3B9.15c]	-	-	-	-	GO:0000139//Golgi membrane;GO:0005783//endoplasmic reticulum;GO:0005789//endoplasmic reticulum membrane;GO:0005794//Golgi apparatus;GO:0016020//membrane;GO:0016021//integral component of membrane;GO:0030173//integral component of Golgi membrane;GO:0032936//SREBP-SCAP complex;GO:0071458//integral component of cytoplasmic side of endoplasmic reticulum membrane	GO:0005515//protein binding;GO:0032934//sterol binding;GO:0032935//sterol sensor activity	GO:0006629//lipid metabolic process;GO:0008202//steroid metabolic process;GO:0010867//positive regulation of triglyceride biosynthetic process;GO:0032933//SREBP signaling pathway;GO:0035103//sterol regulatory element binding protein cleavage;GO:0070452//positive regulation of ergosterol biosynthetic process;GO:0071073//positive regulation of phospholipid biosynthetic process;GO:1900039//positive …
SPBC32F12.17	460	363	367	1107	849	1537	6.13	4.98	5.08	15.45	14.02	20.31	5.39667	16.5933	1.62046	0.000435484	0.00186444	SPBC32F12.17	dubious [Source:PomBase;Acc:SPBC32F12.17]	-	-	-	-	GO:0016020//membrane;GO:0016021//integral component of membrane	-	-
SPAC19B12.05c	44	67	60	327	104	176	0.68	1.06	0.96	5.26	1.98	2.68	0.9	3.30667	1.87738	0.000439694	0.00188089	fcp1	CTD phosphatase Fcp1 [Source:PomBase;Acc:SPAC19B12.05c]	-	-	-	-	GO:0005634//nucleus	GO:0004721//phosphoprotein phosphatase activity;GO:0005515//protein binding;GO:0008420//CTD phosphatase activity;GO:0016787//hydrolase activity;GO:0046872//metal ion binding	GO:0006357//regulation of transcription from RNA polymerase II promoter;GO:0070940//dephosphorylation of RNA polymerase II C-terminal domain
SPBC1703.12	310	357	506	1275	651	1031	5.25	6.22	8.91	22.62	13.66	17.32	6.79333	17.8667	1.39508	0.000442166	0.00188832	ubp9	ubiquitin C-terminal hydrolase Ubp9 [Source:PomBase;Acc:SPBC1703.12]	-	-	-	-	GO:0005634//nucleus;GO:0005737//cytoplasm;GO:0005829//cytosol;GO:0030428//cell septum;GO:0032153//cell division site;GO:0051286//cell tip	GO:0004197//cysteine-type endopeptidase activity;GO:0004843//thiol-dependent ubiquitin-specific protease activity;GO:0008233//peptidase activity;GO:0008234//cysteine-type peptidase activity;GO:0016787//hydrolase activity;GO:0036459//thiol-dependent ubiquitinyl hydrolase activity	GO:0006508//proteolysis;GO:0006511//ubiquitin-dependent protein catabolic process;GO:0006897//endocytosis;GO:0016579//protein deubiquitination;GO:0035871//protein K11-linked deubiquitination;GO:0071108//protein K48-linked deubiquitination
SPBC359.06	25	33	21	66	118	205	0.98	1.34	0.86	2.72	5.75	8	1.06	5.49	2.37274	0.000444395	0.00189626	mug14	adducin [Source:PomBase;Acc:SPBC359.06]	-	-	-	-	GO:0005634//nucleus;GO:0005737//cytoplasm;GO:0005829//cytosol;GO:0005856//cytoskeleton;GO:0044853//plasma membrane raft	GO:0003674//molecular_function;GO:0030507//spectrin binding;GO:0051015//actin filament binding	GO:0030036//actin cytoskeleton organization;GO:0051016//barbed-end actin filament capping;GO:0051017//actin filament bundle assembly;GO:0051321//meiotic cell cycle
SPAC19B12.01	36	57	78	368	112	164	0.57	0.92	1.28	6.08	2.19	2.56	0.923333	3.61	1.96708	0.000457847	0.00194235	SPAC19B12.01	TPR repeat protein, TTC27 family [Source:PomBase;Acc:SPAC19B12.01]	-	-	-	-	GO:0005634//nucleus;GO:0005829//cytosol;GO:0032991//macromolecular complex	GO:0003674//molecular_function;GO:0005515//protein binding	GO:0008150//biological_process
SPAC513.02	8	1	4	128	10	33	0.27	0.03	0.14	4.55	0.42	1.11	0.146667	2.02667	3.7885	0.000461993	0.0019573	SPAC513.02	phosphoglycerate mutase family [Source:PomBase;Acc:SPAC513.02]	-	-	-	-	GO:0005634//nucleus;GO:0005737//cytoplasm;GO:0005829//cytosol	GO:0003824//catalytic activity;GO:0016787//hydrolase activity	GO:0008150//biological_process
SPBP19A11.07c	12	13	20	96	36	69	0.21	0.24	0.37	1.79	0.79	1.22	0.273333	1.26667	2.2123	0.000472119	0.00199629	SPBP19A11.07c	human HID1 ortholog 2 [Source:PomBase;Acc:SPBP19A11.07c]	-	-	-	-	GO:0000138//Golgi trans cisterna;GO:0005634//nucleus;GO:0005737//cytoplasm;GO:0005797//Golgi medial cisterna;GO:0005829//cytosol;GO:0016020//membrane	GO:0003674//molecular_function	GO:0008150//biological_process
SPCC1322.12c	179	183	230	875	338	449	2.21	2.33	2.96	11.33	5.18	5.51	2.5	7.34	1.55385	0.000474076	0.00200127	bub1	mitotic spindle checkpoint kinase Bub1 [Source:PomBase;Acc:SPCC1322.12c]	Cellular Processes;Cellular Processes	Cell growth and death;Cell growth and death	ko04111//Cell cycle - yeast;ko04113//Meiosis - yeast	K02178;K02178	GO:0000775//chromosome, centromeric region;GO:0000776//kinetochore;GO:0000777//condensed chromosome kinetochore;GO:0000778//condensed nuclear chromosome kinetochore;GO:0005634//nucleus;GO:0005694//chromosome;GO:0034506//chromosome, centromeric core domain;GO:0044732//mitotic spindle pole body;GO:0071957//old mitotic spindle pole body;GO:1990298//bub1-bub3 complex	GO:0000166//nucleotide binding;GO:0004672//protein kinase activity;GO:0004674//protein serine/threonine kinase activity;GO:0005515//protein binding;GO:0005524//ATP binding;GO:0016301//kinase activity;GO:0016740//transferase activity;GO:0042802//identical protein binding;GO:0072371//histone kinase activity (H2A-S121 specific)	GO:0006468//protein phosphorylation;GO:0007049//cell cycle;GO:0007059//chromosome segregation;GO:0007094//mitotic spindle assembly checkpoint;GO:0016310//phosphorylation;GO:0034501//protein localization to kinetochore;GO:0051301//cell division;GO:0051315//attachment of mitotic spindle microtubules to kinetochore;GO:0051754//meiotic sister chromatid cohesion, centromeric;GO:0072370//histone H2A-S1…
SPBC11C11.03	25	23	29	157	46	106	0.5	0.48	0.61	3.31	1.15	2.12	0.53	2.19333	2.04906	0.000475818	0.00200696	ndc80	NMS complex subunit Ndc80 [Source:PomBase;Acc:SPBC11C11.03]	-	-	-	-	GO:0000775//chromosome, centromeric region;GO:0000776//kinetochore;GO:0000777//condensed chromosome kinetochore;GO:0000778//condensed nuclear chromosome kinetochore;GO:0000942//condensed nuclear chromosome outer kinetochore;GO:0005634//nucleus;GO:0005694//chromosome;GO:0031262//Ndc80 complex;GO:0031617//NMS complex	GO:0005515//protein binding;GO:0008017//microtubule binding	GO:0007049//cell cycle;GO:0051301//cell division;GO:0051315//attachment of mitotic spindle microtubules to kinetochore;GO:0051321//meiotic cell cycle;GO:0051455//attachment of spindle microtubules to kinetochore involved in homologous chromosome segregation
SPAPB24D3.08c	531	521	782	1665	1316	1772	14.16	14.29	21.67	46.51	43.49	46.86	16.7067	45.62	1.44924	0.000477821	0.00201376	SPAPB24D3.08c	NADP-dependent oxidoreductase (predicted) [Source:PomBase;Acc:SPAPB24D3.08c]	-	-	-	-	GO:0005634//nucleus;GO:0005737//cytoplasm;GO:0005829//cytosol	GO:0016491//oxidoreductase activity	GO:0008150//biological_process;GO:0055114//oxidation-reduction process
SPBC31E1.04	135	87	118	487	182	354	3.76	2.49	3.42	14.21	6.28	9.78	3.22333	10.09	1.6463	0.000483874	0.00203442	pep12	SNARE Pep12 [Source:PomBase;Acc:SPBC31E1.04]	-	-	-	-	GO:0000329//fungal-type vacuole membrane;GO:0005770//late endosome;GO:0005783//endoplasmic reticulum;GO:0005794//Golgi apparatus;GO:0012505//endomembrane system;GO:0016020//membrane;GO:0016021//integral component of membrane;GO:0031201//SNARE complex	GO:0000149//SNARE binding;GO:0005484//SNAP receptor activity	GO:0006886//intracellular protein transport;GO:0006896//Golgi to vacuole transport;GO:0006906//vesicle fusion;GO:0015031//protein transport;GO:0016192//vesicle-mediated transport;GO:0048278//vesicle docking
SPCC550.09	226	230	264	694	493	666	4.6	4.82	5.59	14.8	12.44	13.45	5.00333	13.5633	1.43875	0.000491221	0.00206345	SPCC550.09	peroxin Pex32 (predicted) [Source:PomBase;Acc:SPCC550.09]	-	-	-	-	GO:0005737//cytoplasm;GO:0005777//peroxisome;GO:0005778//peroxisomal membrane;GO:0005779//integral component of peroxisomal membrane;GO:0016020//membrane;GO:0016021//integral component of membrane	GO:0003674//molecular_function	GO:0007031//peroxisome organization
SPBC21B10.03c	2093	1968	2417	6031	3743	5263	29.38	28.43	35.27	88.71	65.13	73.27	31.0267	75.7033	1.28685	0.000495118	0.00207812	ath1	ataxin-2 homolog [Source:PomBase;Acc:SPBC21B10.03c]	-	-	-	-	GO:0005737//cytoplasm;GO:0005829//cytosol;GO:0010494//cytoplasmic stress granule;GO:0032153//cell division site	GO:0003674//molecular_function	GO:0010603//regulation of cytoplasmic mRNA processing body assembly;GO:0016071//mRNA metabolic process;GO:0034063//stress granule assembly
SPAC6C3.03c	39	32	40	126	90	173	0.86	0.72	0.91	2.9	2.45	3.77	0.83	3.04	1.87289	0.000502759	0.0021033	SPAC6C3.03c	Schizosaccharomyces pombe specific protein [Source:PomBase;Acc:SPAC6C3.03c]	-	-	-	-	GO:0005739//mitochondrion	GO:0003674//molecular_function	GO:0008150//biological_process
SPCC1259.12c	52	49	55	257	98	148	1.16	1.13	1.28	6.01	2.71	3.28	1.19	4	1.74904	0.000510313	0.00213317	gid1	GID complex subunit, Ran GTPase binding protein Gid1 (predicted) [Source:PomBase;Acc:SPCC1259.12c]	-	-	-	-	GO:0005634//nucleus;GO:0005737//cytoplasm;GO:0034657//GID complex	GO:0005515//protein binding;GO:0008536//Ran GTPase binding	GO:0043161//proteasome-mediated ubiquitin-dependent protein catabolic process;GO:0045721//negative regulation of gluconeogenesis
SPCC1739.01	725	720	1298	2844	1746	2494	6.9	7.05	12.84	28.36	20.6	23.54	8.93	24.1667	1.43629	0.000511552	0.0021366	SPCC1739.01	zf-CCCH type zinc finger protein [Source:PomBase;Acc:SPCC1739.01]	-	-	-	-	GO:0005829//cytosol	GO:0046872//metal ion binding	GO:0008150//biological_process
SPAC186.02c	2	7	0	54	28	22	0.07	0.24	0	1.86	1.14	0.72	0.103333	1.24	3.58496	0.000513457	0.00214108	SPAC186.02c	hydroxyacid dehydrogenase (predicted) [Source:PomBase;Acc:SPAC186.02c]	Metabolism	Carbohydrate metabolism	ko00620//Pyruvate metabolism	K03778	GO:0005634//nucleus;GO:0005737//cytoplasm;GO:0005829//cytosol	GO:0016491//oxidoreductase activity;GO:0016616//oxidoreductase activity, acting on the CH-OH group of donors, NAD or NADP as acceptor;GO:0051287//NAD binding	GO:0008150//biological_process;GO:0055114//oxidation-reduction process
SPAC869.01	3	5	0	41	21	26	0.07	0.11	0	0.96	0.58	0.58	0.06	0.706667	3.558	0.000521756	0.00217391	SPAC869.01	amidase (predicted) [Source:PomBase;Acc:SPAC869.01]	Metabolism;Metabolism;Metabolism	Amino acid metabolism;Amino acid metabolism;Amino acid metabolism	ko00330//Arginine and proline metabolism;ko00360//Phenylalanine metabolism;ko00380//Tryptophan metabolism	K01426;K01426;K01426	GO:0005737//cytoplasm;GO:0005829//cytosol	GO:0004040//amidase activity;GO:0016787//hydrolase activity;GO:0043864//indoleacetamide hydrolase activity	GO:0008150//biological_process
SPAC186.03	15	4	4	62	44	43	0.48	0.12	0.13	2.03	1.71	1.33	0.243333	1.69	2.79602	0.000523251	0.00217661	SPAC186.03	L-asparaginase (predicted) [Source:PomBase;Acc:SPAC186.03]	Metabolism;Metabolism;Metabolism;Metabolism	Global and overview maps;Global and overview maps;Amino acid metabolism;Metabolism of other amino acids	ko01100//Metabolic pathways;ko01110//Biosynthesis of secondary metabolites;ko00250//Alanine, aspartate and glutamate metabolism;ko00460//Cyanoamino acid metabolism	K01424;K01424;K01424;K01424	GO:0005576//extracellular region;GO:0005618//cell wall;GO:0009986//cell surface;GO:0042597//periplasmic space	GO:0004067//asparaginase activity;GO:0016787//hydrolase activity	GO:0006528//asparagine metabolic process;GO:0006530//asparagine catabolic process;GO:0006531//aspartate metabolic process
SPAC1F3.06c	8	12	14	113	24	58	0.05	0.08	0.1	0.81	0.2	0.39	0.0766667	0.466667	2.60572	0.000526709	0.00218921	spo15	sporulation protein Spo15 [Source:PomBase;Acc:SPAC1F3.06c]	-	-	-	-	GO:0005634//nucleus;GO:0005737//cytoplasm;GO:0005816//spindle pole body;GO:0005856//cytoskeleton;GO:0035974//meiotic spindle pole body;GO:0044732//mitotic spindle pole body	GO:0005515//protein binding	GO:0030435//sporulation resulting in formation of a cellular spore;GO:0031322//ascospore-type prospore-specific spindle pole body remodeling;GO:0034613//cellular protein localization
SPCC4E9.01c	34	32	17	19	7	12	0.46	0.45	0.24	0.27	0.12	0.16	0.383333	0.183333	-1.06413	0.000529523	0.00219913	rec11	meiotic cohesin complex subunit Rec11 [Source:PomBase;Acc:SPCC4E9.01c]	-	-	-	-	GO:0000785//chromatin;GO:0000790//nuclear chromatin;GO:0005634//nucleus;GO:0008278//cohesin complex;GO:0034991//nuclear meiotic cohesin complex	GO:0003682//chromatin binding;GO:0005515//protein binding	GO:0007062//sister chromatid cohesion;GO:0010789//meiotic sister chromatid cohesion involved in meiosis I;GO:0030999//linear element assembly;GO:0031619//homologous chromosome orientation involved in meiotic metaphase I plate congression;GO:0051177//meiotic sister chromatid cohesion;GO:0051321//meiotic cell cycle
SPAC1751.01c	319	239	297	698	679	1351	1.97	1.51	1.9	4.51	5.19	8.27	1.79333	5.99	1.73991	0.000538606	0.00223324	gti1	gluconate transmembrane transporter inducer Gti1 [Source:PomBase;Acc:SPAC1751.01c]	-	-	-	-	GO:0005634//nucleus;GO:0005829//cytosol	GO:0003674//molecular_function;GO:0003677//DNA binding	GO:0007165//signal transduction;GO:0035432//positive regulation of gluconate transmembrane transport
SPBC557.02c	75	67	116	318	199	226	4.62	4.24	7.42	20.51	15.19	13.8	5.42667	16.5	1.60433	0.000540038	0.00223736	SPBC557.02c	conserved fungal protein [Source:PomBase;Acc:SPBC557.02c]	-	-	-	-	GO:0005634//nucleus;GO:0005737//cytoplasm;GO:0005829//cytosol	GO:0003674//molecular_function	GO:0008150//biological_process
SPAC4C5.02c	157	147	184	622	249	423	3	2.88	3.66	12.43	5.9	8.01	3.18	8.78	1.46519	0.000548391	0.00227	ryh1	GTPase Ryh1 [Source:PomBase;Acc:SPAC4C5.02c]	-	-	-	-	GO:0000139//Golgi membrane;GO:0005634//nucleus;GO:0005737//cytoplasm;GO:0005768//endosome;GO:0005794//Golgi apparatus;GO:0005829//cytosol;GO:0005886//plasma membrane;GO:0010008//endosome membrane;GO:0016020//membrane	GO:0000166//nucleotide binding;GO:0003924//GTPase activity;GO:0005525//GTP binding	GO:0006886//intracellular protein transport;GO:0006890//retrograde vesicle-mediated transport, Golgi to ER;GO:0006891//intra-Golgi vesicle-mediated transport;GO:0007264//small GTPase mediated signal transduction;GO:0015031//protein transport;GO:0032482//Rab protein signal transduction;GO:0034497//protein localization to pre-autophagosomal structure;GO:0042147//retrograde transport, endosome to Go…
SPAC1486.01	1445	1609	1965	5111	2667	3845	53.62	61.44	75.8	198.74	122.68	141.52	63.62	154.313	1.27831	0.000548801	0.00227	SPAC1486.01	manganese superoxide dismutase [Source:PomBase;Acc:SPAC1486.01]	Cellular Processes	Transport and catabolism	ko04146//Peroxisome	K04564	GO:0005739//mitochondrion;GO:0005759//mitochondrial matrix	GO:0004784//superoxide dismutase activity;GO:0005515//protein binding;GO:0016491//oxidoreductase activity;GO:0030145//manganese ion binding;GO:0046872//metal ion binding	GO:0001324//age-dependent response to oxidative stress involved in chronological cell aging;GO:0006801//superoxide metabolic process;GO:0019430//removal of superoxide radicals;GO:0055114//oxidation-reduction process
SPAC13D6.01	19	17	37	131	59	89	0.5	0.46	1	3.58	1.91	2.3	0.653333	2.59667	1.99077	0.000552216	0.00228045	pof14	F-box protein Pof14 [Source:PomBase;Acc:SPAC13D6.01]	-	-	-	-	GO:0005634//nucleus;GO:0005737//cytoplasm;GO:0005783//endoplasmic reticulum;GO:0005789//endoplasmic reticulum membrane;GO:0005829//cytosol;GO:0019005//SCF ubiquitin ligase complex;GO:0042175//nuclear outer membrane-endoplasmic reticulum membrane network	GO:0005515//protein binding	GO:0006511//ubiquitin-dependent protein catabolic process;GO:0006979//response to oxidative stress;GO:0032443//regulation of ergosterol biosynthetic process;GO:0034599//cellular response to oxidative stress
SPAC2C4.07c	31	24	24	199	43	115	0.4	0.32	0.33	2.72	0.7	1.49	0.35	1.63667	2.22533	0.000553844	0.00228533	dis32	3'-5'-exoribonuclease activity Dis3L2 [Source:PomBase;Acc:SPAC2C4.07c]	-	-	-	-	GO:0000178//exosome (RNase complex);GO:0000932//cytoplasmic mRNA processing body;GO:0005737//cytoplasm;GO:0005829//cytosol	GO:0000175//3'-5'-exoribonuclease activity;GO:0003723//RNA binding;GO:0004518//nuclease activity;GO:0004527//exonuclease activity;GO:0004540//ribonuclease activity;GO:0008266//poly(U) RNA binding;GO:0016787//hydrolase activity;GO:0046872//metal ion binding	GO:0000291//nuclear-transcribed mRNA catabolic process, exonucleolytic;GO:0034427//nuclear-transcribed mRNA catabolic process, exonucleolytic, 3'-5';GO:0090305//nucleic acid phosphodiester bond hydrolysis;GO:0090501//RNA phosphodiester bond hydrolysis;GO:0090503//RNA phosphodiester bond hydrolysis, exonucleolytic;GO:1990074//polyuridylation-dependent mRNA catabolic process
SPAC17G6.05c	9	12	25	139	29	80	0.15	0.21	0.45	2.51	0.62	1.36	0.27	1.49667	2.47072	0.000561285	0.00231417	bro1	BRO1 domain protein Bro1 (predicted) [Source:PomBase;Acc:SPAC17G6.05c]	-	-	-	-	GO:0005737//cytoplasm;GO:0005768//endosome	GO:0003674//molecular_function;GO:0005515//protein binding	GO:0015031//protein transport;GO:0043328//protein targeting to vacuole involved in ubiquitin-dependent protein catabolic process via the multivesicular body sorting pathway
SPAC750.03c	4	0	4	45	17	24	0.37	0	0.36	4.57	2.11	2.27	0.243333	2.98333	3.61592	0.000568283	0.00233711	SPAC750.03c	methyltransferase (predicted) [Source:PomBase;Acc:SPAC750.03c]	-	-	-	-	GO:0005575//cellular_component	GO:0008168//methyltransferase activity;GO:0016740//transferase activity	GO:0008150//biological_process;GO:0032259//methylation
SPAC2G11.12	47	33	56	246	84	137	0.48	0.35	0.59	2.63	1.06	1.39	0.473333	1.69333	1.83894	0.000568672	0.00233711	rqh1	RecQ type DNA helicase Rqh1 [Source:PomBase;Acc:SPAC2G11.12]	Genetic Information Processing	Replication and repair	ko03440//Homologous recombination	K10901	GO:0000228//nuclear chromosome;GO:0005622//intracellular;GO:0005634//nucleus;GO:0005694//chromosome;GO:0005730//nucleolus;GO:0005737//cytoplasm;GO:0031422//RecQ helicase-Topo III complex;GO:0035861//site of double-strand break;GO:0043596//nuclear replication fork	GO:0000166//nucleotide binding;GO:0003676//nucleic acid binding;GO:0003677//DNA binding;GO:0003678//DNA helicase activity;GO:0003824//catalytic activity;GO:0004386//helicase activity;GO:0005515//protein binding;GO:0005524//ATP binding;GO:0009378//four-way junction helicase activity;GO:0016787//hydrolase activity;GO:0043138//3'-5' DNA helicase activity	GO:0000724//double-strand break repair via homologous recombination;GO:0000725//recombinational repair;GO:0000729//DNA double-strand break processing;GO:0006260//DNA replication;GO:0006268//DNA unwinding involved in DNA replication;GO:0006281//DNA repair;GO:0006301//postreplication repair;GO:0006310//DNA recombination;GO:0006974//cellular response to DNA damage stimulus;GO:0031297//replication fo…
SPBC26H8.12	612	525	611	1799	953	1404	15.02	13.26	15.59	46.26	28.99	34.18	14.6233	36.4767	1.3187	0.000573088	0.00235338	cyc3	cytochrome c heme lyase Cyc3 (predicted) [Source:PomBase;Acc:SPBC26H8.12]	Metabolism	Metabolism of cofactors and vitamins	ko00860//Porphyrin and chlorophyll metabolism	K01764	GO:0005739//mitochondrion;GO:0005743//mitochondrial inner membrane;GO:0005758//mitochondrial intermembrane space;GO:0016020//membrane	GO:0004408//holocytochrome-c synthase activity;GO:0016829//lyase activity;GO:0046872//metal ion binding	GO:0007005//mitochondrion organization;GO:0018063//cytochrome c-heme linkage
[truncated: 450 more rows]

## Sheet: H2BP102L
id	WT-1_count	WT-2_count	WT-3_count	H2BP102L-1_count	H2BP102L-2_count	H2BP102L-3_count	WT-1_fpkm	WT-2_fpkm	WT-3_fpkm	H2BP102L-1_fpkm	H2BP102L-2_fpkm	H2BP102L-3_fpkm	WT_mean	H2BP102L_mean	log2(fc)	PValue	FDR	Symbol	Description	KEGG_A_class	KEGG_B_class	Pathway	K_ID	GO Component	GO Function	GO Process
[truncated: 844 more rows]

[truncated: 5 more sheets: H2BE34K, H2BE75Q, H2BE112K, H2BD67N, set1del]
