# Supplementary material for: H2B oncohistones cause homologous recombination defect and genomic instability through reducing H2B monoubiquitination in Schizosaccharomyces pombe
Source: J Biol Chem. 2024 May 7;300(6):107345. doi: 10.1016/j.jbc.2024.107345 (PMC11167522; doi:10.1016/j.jbc.2024.107345)
Supplement: Supporting Table S6 [file mmc3.xlsx]

## Sheet: GO-BP-heatmap genes
id	H2BD67N	H2BE112K	H2BE34K	H2BE75Q	H2BG52D	H2BP102L	WT	set1Δ	Gene
SPAC1071.02	0.673	0.693	0.753	0.787	0.937	0.627	0.327	0.497	mms19
SPAC10F6.08c	0.497	0.587	0.82	1.973	0.95	0.413	0.31	0.2	nht1
SPAC110.02	0.153	0.383	0.503	0.41	0.573	0.207	0.197	0.187	pds5
SPAC11E3.08c	0.307	0.507	0.357	0.727	0.61	0.513	0.177	0.313	nse6
SPAC11H11.03c	2.087	1.857	3.723	4.043	3.95	4.353	1.84	2.837	SPAC11H11.03c
SPAC1250.04c	1.267	2.293	2.01	1.43	1.983	1.417	2.103	1.79	atl1
SPAC12B10.12c	1.063	0.78	1.1	1.353	1.423	0.897	0.457	0.627	rhp41
SPAC12G12.16c	0.207	0.28	0.707	0.787	0.76	0.473	0.287	0.367	SPAC12G12.16c
SPAC139.01c	1.607	1.543	2.42	2.923	2.32	1.153	1.52	1.16	ath2
SPAC139.06	0.933	0.867	2.037	1.747	1.87	0.62	0.927	0.657	hat1
SPAC13C5.07	2.38	3.127	2.933	3.823	5.17	2.407	1.47	1.987	mre11
SPAC13D1.01c	1.583	1.093	1.47	2.14	1.243	0.533	0.403	0.847	Tf2-7
SPAC13F5.01c	0.547	0.507	0.58	0.347	0.863	0.563	0.213	0.243	msh1
SPAC13G6.01c	2.467	2.127	1.95	2.157	2.323	1.643	0.897	1.233	rad8
SPAC144.02	4.843	4.983	5.297	7.05	9.307	3.983	3.74	4.327	iec1
SPAC144.05	0.497	0.663	1.237	0.953	1.787	0.723	0.403	0.637	SPAC144.05
SPAC14C4.02c	0.283	0.38	0.627	0.647	0.97	0.273	0.103	0.31	smc5
SPAC14C4.13	0.373	0.503	0.377	0.293	0.413	0.303	0.123	0.537	rad17
SPAC1556.01c	0.56	0.66	0.61	0.947	0.843	0.563	0.307	0.44	rad50
SPAC15A10.03c	1.293	1.22	0.653	2.06	1.35	0.77	0.473	0.627	rad54
SPAC167.08	0.68	0.357	1.033	2.077	0.59	0.733	0.103	0.45	Tf2-2
SPAC1687.03c	17.76	19.603	21.623	18.327	19.167	17.063	26.113	23.437	rfc4
SPAC16A10.06c	3.437	2.4	4.097	2.727	4.607	2.287	2.05	2.887	nse2
SPAC17A5.06	5.113	4.253	4.013	5.143	5.933	3.187	2.24	2.333	ptr8
SPAC17D4.02	0.89	1.213	1.563	1.62	1.633	1.357	0.82	0.887	cdc45
SPAC17G8.07	10.28	12.2	11.467	11.003	15.47	12.187	9.193	13.267	yaf9
SPAC17H9.10c	2.247	2.01	2.417	3.383	2.407	2.53	1.2	1.477	ddb1
SPAC18B11.07c	49.413	56.9	61.983	75.1	82.187	57.727	37.577	50.997	rhp6
SPAC1952.07	0.787	1.053	1.39	0.76	1.087	0.913	0.847	1.18	rad1
SPAC1952.15c	0.82	0.397	0.4	0.683	0.907	0.393	0.103	0.223	rec24
SPAC19A8.10	3.243	2.033	2.983	3.783	5.707	3.293	2.237	1.907	rfp1
SPAC19D5.09c	0	0	0	0	0	0	0	0	Tf2-8
SPAC19D5.11c	3.253	4.107	3.24	1.567	2.96	4.32	2.487	1.927	ctf8
SPAC19G12.02c	0.877	1.177	1.43	2.033	2.133	1.147	0.533	1.073	pms1
SPAC19G12.06c	907.907	571.177	798.407	719.263	907.4	955.13	710.433	498.043	hta2
SPAC1B2.05	3.493	2.613	3.543	5.073	6.177	5.757	1.617	3.777	mcm5
SPAC1D4.09c	5.45	5.943	7.387	8.567	8.737	4.94	4.827	3.46	rtf2
SPAC1D4.12	3.62	2.933	3.067	4.527	5.24	3.32	1.547	2.403	rad15
SPAC1F12.06c	9.09	9.55	9.85	6.93	9.853	4.763	9.35	11.527	SPAC1F12.06c
SPAC1F5.11c	0.447	0.363	0.873	1.077	1.457	0.813	0.133	0.53	tra2
SPAC1F7.05	247.027	165.697	116.407	38.937	99.58	34.76	150.807	117.89	cdc22
SPAC20G8.01	1.61	1.413	1.477	2.31	3.397	1.78	1.093	1.203	cdc17
SPAC20H4.04	0.17	0.113	0.25	0.217	0.307	0.203	0.06	0.137	fml2
SPAC20H4.07	5.61	4.59	4.83	5.473	6.24	5.06	3.45	4.407	rad57
SPAC212.06c	0.68	1.003	0.817	0.603	1.6	0.473	0.2	0.607	SPAC212.06c
SPAC222.15	0.627	0.483	0.35	0.347	0.417	0.347	0.177	0.24	meu13
SPAC227.16c	3.61	6.83	8.473	10.927	12.583	4.773	6.427	4.35	psf3
SPAC22A12.01c	1.29	1.17	1.11	1.233	0.977	0.82	0.96	0.893	pso2
SPAC22F3.03c	0.327	0.467	0.69	0.613	0.607	0.747	0.373	0.49	rdh54
SPAC22F8.07c	0.81	0.99	2.093	2.56	1.563	0.703	1.117	0.833	rtf1
SPAC23A1.19c	0.757	1.007	0.823	0.977	1.39	0.767	0.327	0.643	hrq1
SPAC23C11.04c	0.29	0.507	0.603	0.667	0.55	0.303	0.493	0.343	pnk1
SPAC23C4.12	14.66	10.327	9	10.053	12.29	8.443	8.337	11.797	hhp2
SPAC23C4.18c	0.957	0.953	0.943	1.377	1.26	0.743	0.537	1.473	rad4
SPAC23D3.02	5.14	4.243	3.947	4.297	3.587	3.66	4.69	3.96	rfc2
SPAC23G3.04	3.21	2.473	4.303	5.723	5.063	3.863	2.923	3	ies4
SPAC23H3.15c	193.28	143.893	107.02	1577.7	944.277	866.983	61.393	36.917	SPAC23H3.15c
SPAC23H4.12	8.17	7.943	9.547	8.607	9.653	8.267	7.253	7.383	alp13
SPAC24H6.06	1.273	1.457	1.813	2.047	1.877	1.233	0.967	0.953	sld3
SPAC26A3.02	3.67	3.143	3.24	2.953	3.257	1.553	3.287	2.94	myh1
SPAC26A3.13c	0.623	0.48	2.703	2.77	2.383	0.217	0.057	0.057	Tf2-4
SPAC26H5.02c	3.067	1.637	1.493	2.617	2.767	2.43	1.537	1.193	SPAC26H5.02c
SPAC27E2.05	36.98	21.947	39.833	49.643	83.757	87.64	26.643	44.247	cdc1
SPAC27E2.08	0.247	0.347	0.85	1.93	0.81	0.377	0.157	0.203	Tf2-6
SPAC27E2.10c	3.05	2.9	3.363	3.307	3.327	2.167	2.703	2.923	rfc3
SPAC29A4.08c	26.017	25.007	26.107	33.14	30.523	27.067	27.683	32.173	prp19
SPAC29B12.01	1.667	1.697	1.77	2.733	1.967	1.093	0.62	0.83	ino80
SPAC2E1P3.03c	0.247	0.347	0.85	1.93	0.81	0.377	0.157	0.203	Tf2-3
SPAC2F3.04c	14.517	16.52	19.003	15.687	19.957	11.737	13.85	19.887	rim1
SPAC2F7.06c	0.95	0.55	0.58	0.37	0.69	0.373	0.503	0.497	pol4
SPAC2G11.04	0.79	0.79	1.237	1.08	1.26	0.777	0.39	0.567	SPAC2G11.04
SPAC2G11.12	1.147	1.09	1.31	2.1	1.693	2.043	0.473	1.17	rqh1
SPAC30D11.07	0.807	0.713	1.033	1.207	1.343	0.727	0.53	0.413	nth1
SPAC30D11.10	7.513	5.877	4.023	5.607	5.53	5.387	2.417	4.79	rad52
SPAC30D11.13	10.233	12.4	14.153	6.423	10.837	9.747	10.267	10.627	hus5
SPAC31A2.15c	0.867	0.553	1.113	0.843	0.637	0.823	0.7	0.71	dcc1
SPAC343.18	2.38	2.383	3.417	5.817	5.94	4.31	2.453	1.943	rfp2
SPAC3C7.03c	2.97	2.083	1.473	2.72	3.42	2.267	1.28	1.59	rad55
SPAC3G6.06c	6.863	6.213	7.113	11.317	11.423	9.357	6.443	8.213	rad2
SPAC3H1.01c	0.567	0.667	0.953	0.903	1.063	0.75	0.29	0.43	orc3
SPAC3H5.06c	1.01	0.607	0.68	0.807	0.65	0.433	0.327	0.353	pol1
SPAC4G9.11c	21.497	15.127	24.01	32.41	43.177	24.937	12.137	13.387	cmb1
SPAC4H3.05	0.087	0.13	0.103	0.19	0.087	0.13	0.027	0.023	srs2
SPAC57A10.09c	29.27	27.973	21.43	63.293	50.247	31.387	11.173	17.377	nhp6
SPAC644.14c	14.287	11.303	12.14	10.863	16.347	9.303	11.243	9.3	rad51
SPAC664.07c	0.933	1.423	1.397	1.703	1.383	0.74	0.77	1.59	rad9
SPAC688.06c	1.593	0.817	1.213	1.297	2.017	1.823	0.483	0.88	slx4
SPAC688.10	0.247	0.247	0.44	0.5	0.37	0.25	0.117	0.193	rev3
SPAC694.06c	0.633	0.827	2.63	2.147	2.25	1.013	0.69	0.937	mrc1
SPAC6B12.02c	0.347	0.263	0.46	0.583	0.563	0.233	0.103	0.25	mus7
SPAC6B12.05c	7.83	5.177	10.163	11.16	9.76	6.787	3.433	5.42	ies2
SPAC6B12.10c	2.04	1.947	2.317	2.353	2.677	2.023	1.693	2.207	spp1
SPAC6B12.11	0.653	0.707	0.89	1.683	1.29	0.74	0.29	0.42	drc1
SPAC6F6.09	6.103	5.323	7.917	9.097	12.8	5.143	4.897	5.57	eaf6
SPAC8E11.03c	37.657	34.33	23.303	71.97	43.753	48.81	16.967	19.157	dmc1
SPAC8F11.03	0.283	0.297	0.657	0.727	0.767	0.393	0.1	0.263	msh3
SPAC9.04	0	0	0.013	2.59	0.013	0	0	0	Tf2-1
SPAC9.05	0.743	0.623	0.547	1.083	1.047	0.727	0.277	0.407	fml1
SPAC9G1.13c	1.083	0.827	0.847	2.103	0.86	0.713	0.69	0.973	swc4
SPAP27G11.15	0.713	0.71	0.953	0.553	0.59	0.393	0.37	0.613	slx1
SPAPB15E9.03c	0.247	0.347	0.85	1.93	0.81	0.377	0.157	0.203	Tf2-5
SPAPB1E7.02c	6.493	5.12	5.53	7.053	6.81	4.183	4.687	5.107	mcl1
SPAPB1E7.06c	0.38	0.387	0.383	0.357	0.377	0.237	0.263	0.343	eme1
SPAPB1E7.14	3.197	3.403	4.45	5.767	5.693	3.457	3.04	3.197	iec5
SPAPB24D3.04c	1.583	0.843	1.06	2.24	1.803	1.077	0.443	0.73	mag1
SPAPB2B4.03	2.977	2.087	1.483	1.927	1.68	1.05	1.12	1.56	cig2
SPAPB8E5.09	45.877	37.753	43.22	32.063	41.317	28.88	41.713	41.317	rvb1
SPBC119.14	0	0.343	0.153	0.107	0.117	0.133	0.06	0.19	rti1
SPBC11B10.06	5.323	5.623	6.32	4.927	5.177	7.737	3.413	4.433	sws1
SPBC1289.17	0.027	0.117	0.11	0.277	0.053	0.033	0	0.057	Tf2-11
SPBC12D12.02c	3.743	1.397	1.42	3.027	0.377	1.273	0.863	0.66	cdm1
SPBC12D12.09	0.933	1.5	1.157	0.77	1.067	1.077	1.353	0.827	rev7
SPBC1347.01c	0.363	1	0.953	0.817	0.803	0.513	0.44	0.64	rev1
SPBC1347.10	15.417	16.747	4.657	7.983	8.253	7.76	5.843	10.53	cdc23
SPBC13G1.04c	5.12	4.437	8.903	7.007	5.96	9.18	4.41	6.667	abh1
SPBC13G1.13	6.627	6.597	7.023	4.963	8.56	5.337	5.04	6.453	tfb2
SPBC14C8.07c	3.893	1.99	2.137	2.477	2.267	1.803	2.393	2.367	cdc18
SPBC1685.11	1.09	1.21	1.68	2.027	2.263	0.767	0.657	0.923	rlp1
SPBC16A3.11	0.527	0.883	1.493	1.497	1.127	1.247	0.36	0.407	eso1
SPBC16A3.19	0.347	0.58	0.793	0.567	0.627	0.427	0.317	0.567	eaf7
SPBC16D10.04c	0.607	0.35	0.433	0.423	0.507	0.16	0.07	0.14	dna2
SPBC16D10.07c	0.947	1.047	1.253	1.217	1.107	1.193	0.947	0.967	sir2
SPBC16D10.09	55.08	56.01	66.77	63.917	68.823	57.757	54.57	56.423	pcn1
SPBC16G5.14c	5322.59	5223.84	6053.66	4224.88	4185.91	5145.1	5930.2	5925.69	rps3
SPBC1703.04	1.793	1.9	1.087	2.55	1.88	1.247	1.183	1.61	mlh1
SPBC1703.14c	0.673	0.807	0.89	1.873	1.503	0.773	0.513	0.54	top1
SPBC1734.02c	0.387	0.383	1.063	0.86	0.66	0.303	0.293	0.34	cdc27
SPBC1734.06	2.507	2.923	3.997	4.463	3.16	3.393	2.373	2.237	rhp18
SPBC17D11.06	2.637	3.72	4.397	4.137	4.03	2.56	2.987	2.883	spp2
SPBC18H10.17c	3.843	3.893	3.873	4.84	2.56	4.633	4.333	5.733	SPBC18H10.17c
SPBC1921.02	3.867	3.013	3.893	6.093	5.893	4.067	2.323	2.55	rad60
SPBC19C7.09c	1.47	1.283	2.08	5.683	3.993	2.27	0.84	1.04	uve1
SPBC19G7.01c	0.343	0.113	0.37	0.483	0.563	0.277	0.16	0.173	msh2
SPBC20F10.04c	0.387	0.67	1.697	2.687	1.163	0.807	0.643	0.473	nse4
SPBC211.04c	2.177	1.553	1.147	2.79	2.013	1.057	1.017	1.07	mcm6
SPBC216.05	0.33	0.277	0.56	0.83	0.547	0.493	0.05	0.227	rad3
SPBC216.06c	0.047	0.07	0.183	0.093	0.147	0.053	0.13	0.117	swi1
SPBC23E6.07c	3.16	3.04	3.077	4.293	4.483	3.21	2.207	2.113	rfc1
SPBC23G7.11	0.567	0.68	2.343	1.05	2.287	1.773	1.523	3.15	mag2
SPBC25D12.03c	3.52	2.517	2.637	4.087	2.473	1.697	2.59	2.387	mcm7
SPBC25D12.04	33.073	23.76	23.723	21.17	22.177	16.89	17.627	25.357	suc22
SPBC25H2.13c	0.287	0.317	0.37	0.293	0.58	0.35	0.14	0.293	cdc20
SPBC28F2.07	1.027	0.903	2.18	2.16	2.703	1.48	0.813	0.92	sfr1
SPBC29A10.05	2.72	2.337	3.68	4.577	7.053	5.153	1.233	2.903	exo1
SPBC29A10.15	10.263	6.093	4.183	4.093	6.693	4.193	2.817	3.977	orc1
SPBC2A9.12	0.677	0.77	1.197	0.977	1.41	0.713	0.413	0.503	orc6
SPBC2D10.12	58.42	50.82	61.527	44.227	55.863	41.657	68.463	68.603	rhp23
SPBC2D10.16	5.68	4.033	7.817	4.513	6.857	4.753	4.55	5.303	mhf1
SPBC30B4.07c	2.217	2.063	1.653	2.67	2.123	2.463	1.68	1.39	tfb4
SPBC30D10.08	3.67	3.09	4.32	4.617	3.75	3.287	3.53	2.63	mgm101
SPBC32F12.15	8.443	6.427	8.49	14.86	11.85	7.083	4.533	5.48	tfb5
SPBC336.01	2.147	2.447	2.213	2.643	2.397	1.97	1.577	1.96	fbh1
SPBC336.04	0.54	0.533	0.933	1.183	0.803	0.34	0.263	0.337	cdc6
SPBC365.09c	1.113	0.977	1.38	1.313	1.643	0.77	0.48	0.527	kin17
SPBC3D6.09	0.897	0.887	1.413	1.65	1.58	0.613	0.473	0.62	dpb4
SPBC3D6.10	0.263	0.413	0.613	0.63	0.18	0.5	0.263	0.45	apn2
SPBC3D6.11c	1.703	1.067	0.827	1.85	2.163	1.32	0.74	0.793	slx8
SPBC3E7.08c	0.243	0.34	0.457	0.533	0.477	0.363	0.117	0.167	rad13
SPBC3H7.15	32.36	22.74	17.247	19.513	20.03	17.89	15.737	21.227	hhp1
SPBC4.04c	15.327	12.36	9.517	14.5	13.327	11.657	9.54	13.887	mcm2
SPBC409.03	3.273	1.79	2.193	2.933	4.977	3.05	1.827	1.947	swi5
SPBC409.16c	3.197	4.173	3.33	2.33	2.06	1.847	1.99	2.09	saw1
SPBC428.18	3.257	1.71	1.393	1.827	1.183	0.767	0.477	1.55	cdt1
SPBC4F6.15c	2.36	4.397	2.89	3.147	2.933	3.2	3.097	3.47	swi10
SPBC543.03c	0.707	0.657	1.07	1.263	1.55	0.71	0.353	0.367	pku80
SPBC543.10	2.923	2.69	3.507	4.107	3.303	3.68	2.397	2.73	get1
SPBC577.09	2.94	1.77	2.293	2.72	3.31	2.143	1.63	1.143	ckn1
SPBC609.05	5.827	4.767	5.767	7.933	7.723	3.407	3.467	3.383	pob3
SPBC646.14c	3.1	3.127	4.09	3.1	2.947	3.17	3.113	3.817	orc5
SPBC649.03	1.46	0.9	1.517	2.38	2.627	1.51	0.47	0.893	rhp14
SPBC651.10	1.633	1.25	1.447	1.17	1.51	1.133	1.213	1.05	nse5
SPBC660.13c	14.857	9.1	10.217	11.96	13.567	6.727	5.687	6.943	ssb1
SPBC685.09	6.58	7.07	7.28	8.403	7.827	8	5.67	5.74	orc2
SPBC6B1.09c	0.25	0.293	0.413	0.777	0.833	0.477	0.123	0.243	nbs1
SPBC713.06	0.213	0.51	0.64	0.73	0.567	0.187	0.197	0.2	adl1
SPBC725.13c	5.18	4.147	5.537	9.43	7.643	3.793	3.143	3.047	psf2
SPBC776.18c	1.383	1.36	1.46	1.157	1.41	0.947	0.977	1.307	pmh1
SPBC83.08	15.17	12.65	16.81	16.513	17.52	11.04	13.757	11.997	rvb2
SPBC83.14c	8.64	7.297	13.407	11.173	12.247	13.223	9.597	9.683	rfc5
SPBC887.04c	3.303	2.787	3.463	5.91	4.683	3.177	2.343	2.313	lub1
SPBC887.14c	3.493	3.317	3.343	3.91	3.57	2.53	2.57	2.903	pfh1
SPBC902.02c	1.327	0.767	1.1	1.607	1.617	0.89	0.677	0.883	ctf18
SPBC947.11c	1.873	2.22	1.983	2.12	2.327	1.42	1.52	1.367	elg1
SPBC9B6.02c	0.007	0.013	0.01	0.01	0.01	0	0	0.003	Tf2-9
SPBCPT2R1.08c	1.71	1.223	1.9	1.06	4.36	0.103	0.223	1.777	tlh2
SPBP23A10.08	10.827	9.013	10.187	12.253	14.307	8.223	6.57	7.317	alp5
SPBP23A10.09	5.47	4.507	4.557	7.757	6.923	5.927	4.553	4.127	psf1
SPBP23A10.13	2.733	4.1	2.36	2.963	3.73	1.803	1.24	1.95	orc4
SPBP4H10.21c	12.707	10.29	12.057	10.847	10.833	10.993	11.753	14.81	sld5
SPBP8B7.14c	4.37	3.993	3.007	3.6	3.907	2.457	2.15	3.053	dpb2
SPBP8B7.19	0	0	0	0	0	0	0	0	spt16
SPCC1020.14	0.247	0.347	0.85	1.93	0.81	0.377	0.157	0.203	Tf2-12
SPCC1183.05c	0.283	0.37	0.677	0.757	0.817	0.53	0.347	0.4	lig4
SPCC1183.06	6.027	6.503	10.183	6.197	8.437	8.82	8.603	7.183	ung1
SPCC11E10.08	0.107	0.27	0.307	0.337	0.54	0.377	0.077	0.097	rik1
SPCC1259.04	9.55	11.543	10.6	10.597	12.563	10.877	9.613	12.3	iec3
SPCC126.02c	3.223	4.197	2.807	5.377	3.693	3.727	2.667	2.01	pku70
SPCC1442.07c	1.367	0.66	0.283	0.52	0.503	0.283	0.227	0.24	SPCC1442.07c
SPCC1682.02c	9.223	8.487	8.537	10.23	10.323	7.6	9.117	7.977	mcm3
SPCC1682.07	5.617	4.917	5.12	6.557	7.617	4.613	3.697	3.633	ssl1
SPCC16A11.17	5.46	4.453	5.39	5.313	5.58	3.04	5.4	4.687	mcm4
SPCC16C4.22	2.47	3.01	3.653	2.427	3.663	3.057	2.423	3.413	SPCC16C4.22
SPCC1753.01c	6.663	6.34	8.393	8.477	8.71	6.167	5.64	5.267	ssb2
SPCC1795.08c	0.58	0.603	0.787	1.17	0.833	0.62	0.67	0.397	vid21
SPCC18.09c	1.39	1.633	1.31	2.273	2.163	1.407	1.283	1.23	hnt3
SPCC18.18c	193.257	147.9	127.857	117.517	150.027	106.33	151.25	114.66	fum1
SPCC23B6.03c	0.097	0.177	0.163	0.203	0.19	0.117	0.047	0.14	tel1
SPCC23B6.05c	3.43	2.34	2.313	2.467	3.153	1.593	1.73	1.723	ssb3
SPCC24B10.08c	13.523	9.553	9.39	15.973	11.617	11.417	8.263	7.907	ada2
SPCC24B10.14c	0.803	1.89	0.67	0.417	0.733	0.717	0.707	0.817	xlf1
SPCC24B10.22	2.2	3.367	4.15	6.767	4.337	2.4	1.687	1.543	pog1
SPCC285.16c	4.693	2.957	2.34	2.303	3.017	2.417	1.547	2.467	msh6
SPCC306.03c	1.437	1.207	1.393	1.523	1.567	0.68	0.553	0.49	cnd2
SPCC330.02	2.327	1.673	1.963	2.603	2.327	1.41	0.8	0.843	rhp7
SPCC338.08	7.997	6.09	5.02	6.64	8.137	5.51	2.297	4.227	ctp1
SPCC338.17c	9.127	6.31	6.18	6.573	7.763	4.947	6.717	6.86	rad21
SPCC4E9.02	10.807	11.25	18.97	21.09	16.83	15.147	20.923	21.287	cig1
SPCC4G3.05c	4.517	2.893	4.657	4.787	6.777	3.773	2.917	3.397	mus81
SPCC4G3.10c	1.433	0.987	2.127	1.733	4.553	1.577	0.777	2.08	rhp42
SPCC550.05	23.627	19.62	18.137	13.27	10.027	20.573	10.787	15.807	nse1
SPCC553.07c	1.277	1.843	2.123	3.947	3.053	1.997	0.783	1.423	kpa1
SPCC553.09c	3.187	2.453	2.51	3.407	3.19	2.253	3.233	3.313	spb70
SPCC576.12c	3.077	3.437	5.987	3.887	4.067	3.127	3.013	3.23	mhf2
SPCC5E4.06	0.673	0.64	1.06	1.39	1.307	0.967	0.583	0.507	smc6
SPCC622.08c	429.557	290.087	294.707	273.91	304.41	315.127	264.973	191.11	hta1
SPCC645.04	5.083	5.373	6.227	7.32	6.083	5.117	4.823	3.723	nse3
SPCC830.05c	12.97	9.63	5.743	6.347	8.303	5.74	4.423	5.54	epl1
SPCC962.05	0.837	1.9	1.05	1.083	0.897	1.033	0.263	0.68	ast1
SPCC965.05c	6.97	5.41	3.663	6.097	6.22	3.437	1.947	2.553	thp1
SPCC970.01	1.017	1.14	1.047	0.88	0.863	0.47	0.43	0.583	rad16
SPCP31B10.05	0.62	0.603	0.917	1.313	1.267	0.463	0.283	0.527	tdp1

## Sheet: KEGG-heatmap genes
id	H2BD67N	H2BE112K	H2BE34K	H2BE75Q	H2BG52D	H2BP102L	WT	set1Δ	Gene
SPAC12B10.12c	1.063	0.78	1.1	1.353	1.423	0.897	0.457	0.627	rhp41
SPAC12B10.15c	7.617	8.233	19.367	44.323	32.897	33.537	9.383	14.213	SPAC12B10.15c
SPAC13C5.07	2.38	3.127	2.933	3.823	5.17	2.407	1.47	1.987	mre11
SPAC1556.01c	0.56	0.66	0.61	0.947	0.843	0.563	0.307	0.44	rad50
SPAC1687.03c	17.76	19.603	21.623	18.327	19.167	17.063	26.113	23.437	rfc4
SPAC16E8.11c	0.837	0.887	1.79	2.04	1.323	0.52	0.693	0.44	tfb1
SPAC17A5.06	5.113	4.253	4.013	5.143	5.933	3.187	2.24	2.333	ptr8
SPAC17H9.10c	2.247	2.01	2.417	3.383	2.407	2.53	1.2	1.477	ddb1
SPAC19G12.02c	0.877	1.177	1.43	2.033	2.133	1.147	0.533	1.073	pms1
SPAC1B2.05	3.493	2.613	3.543	5.073	6.177	5.757	1.617	3.777	mcm5
SPAC1D4.12	3.62	2.933	3.067	4.527	5.24	3.32	1.547	2.403	rad15
SPAC20G8.01	1.61	1.413	1.477	2.31	3.397	1.78	1.093	1.203	cdc17
SPAC23D3.02	5.14	4.243	3.947	4.297	3.587	3.66	4.69	3.96	rfc2
SPAC23H4.18c	26.64	35.597	41.447	44.72	41.67	37.947	31.43	38.597	rbx1
SPAC26A3.02	3.67	3.143	3.24	2.953	3.257	1.553	3.287	2.94	myh1
SPAC27E2.05	36.98	21.947	39.833	49.643	83.757	87.64	26.643	44.247	cdc1
SPAC27E2.10c	3.05	2.9	3.363	3.307	3.327	2.167	2.703	2.923	rfc3
SPAC2F7.06c	0.95	0.55	0.58	0.37	0.69	0.373	0.503	0.497	pol4
SPAC30D11.07	0.807	0.713	1.033	1.207	1.343	0.727	0.53	0.413	nth1
SPAC3A11.08	1.943	1.287	2.233	3.62	2.413	2.057	1.053	1.243	pcu4
SPAC3G6.06c	6.863	6.213	7.113	11.317	11.423	9.357	6.443	8.213	rad2
SPAC3H5.06c	1.01	0.607	0.68	0.807	0.65	0.433	0.327	0.353	pol1
SPAC4G9.02	2.473	3.14	3.717	3.51	2.843	1.957	2.403	2.337	rnh201
SPAC4H3.05	0.087	0.13	0.103	0.19	0.087	0.13	0.027	0.023	srs2
SPAC6B12.10c	2.04	1.947	2.317	2.353	2.677	2.023	1.693	2.207	spp1
SPAC8F11.03	0.283	0.297	0.657	0.727	0.767	0.393	0.1	0.263	msh3
SPBC12D12.02c	3.743	1.397	1.42	3.027	0.377	1.273	0.863	0.66	cdm1
SPBC1347.08c	1.44	1.673	1.407	1.41	2.073	0.98	1.093	1.397	SPBC1347.08c
SPBC13G1.13	6.627	6.597	7.023	4.963	8.56	5.337	5.04	6.453	tfb2
SPBC16D10.04c	0.607	0.35	0.433	0.423	0.507	0.16	0.07	0.14	dna2
SPBC16D10.09	55.08	56.01	66.77	63.917	68.823	57.757	54.57	56.423	pcn1
SPBC1703.04	1.793	1.9	1.087	2.55	1.88	1.247	1.183	1.61	mlh1
SPBC1734.02c	0.387	0.383	1.063	0.86	0.66	0.303	0.293	0.34	cdc27
SPBC17D11.06	2.637	3.72	4.397	4.137	4.03	2.56	2.987	2.883	spp2
SPBC19F8.07	35.37	26.853	34.323	75.903	78.697	34.807	21.977	22.21	mcs6
SPBC19G7.01c	0.343	0.113	0.37	0.483	0.563	0.277	0.16	0.173	msh2
SPBC211.04c	2.177	1.553	1.147	2.79	2.013	1.057	1.017	1.07	mcm6
SPBC23E6.07c	3.16	3.04	3.077	4.293	4.483	3.21	2.207	2.113	rfc1
SPBC25D12.03c	3.52	2.517	2.637	4.087	2.473	1.697	2.59	2.387	mcm7
SPBC25H2.13c	0.287	0.317	0.37	0.293	0.58	0.35	0.14	0.293	cdc20
SPBC29A10.05	2.72	2.337	3.68	4.577	7.053	5.153	1.233	2.903	exo1
SPBC2D10.12	58.42	50.82	61.527	44.227	55.863	41.657	68.463	68.603	rhp23
SPBC30B4.07c	2.217	2.063	1.653	2.67	2.123	2.463	1.68	1.39	tfb4
SPBC32F12.15	8.443	6.427	8.49	14.86	11.85	7.083	4.533	5.48	tfb5
SPBC336.04	0.54	0.533	0.933	1.183	0.803	0.34	0.263	0.337	cdc6
SPBC336.06c	6.203	5.54	5.267	6.047	7.023	7.943	6.287	7.573	rnh1
SPBC3D6.09	0.897	0.887	1.413	1.65	1.58	0.613	0.473	0.62	dpb4
SPBC3D6.10	0.263	0.413	0.613	0.63	0.18	0.5	0.263	0.45	apn2
SPBC3E7.08c	0.243	0.34	0.457	0.533	0.477	0.363	0.117	0.167	rad13
SPBC4.04c	15.327	12.36	9.517	14.5	13.327	11.657	9.54	13.887	mcm2
SPBC4F6.15c	2.36	4.397	2.89	3.147	2.933	3.2	3.097	3.47	swi10
SPBC543.03c	0.707	0.657	1.07	1.263	1.55	0.71	0.353	0.367	pku80
SPBC577.09	2.94	1.77	2.293	2.72	3.31	2.143	1.63	1.143	ckn1
SPBC649.03	1.46	0.9	1.517	2.38	2.627	1.51	0.47	0.893	rhp14
SPBC660.13c	14.857	9.1	10.217	11.96	13.567	6.727	5.687	6.943	ssb1
SPBC713.06	0.213	0.51	0.64	0.73	0.567	0.187	0.197	0.2	adl1
SPBC776.18c	1.383	1.36	1.46	1.157	1.41	0.947	0.977	1.307	pmh1
SPBC83.14c	8.64	7.297	13.407	11.173	12.247	13.223	9.597	9.683	rfc5
SPBP16F5.02	0.5	0.637	1.073	0.77	0.663	0.323	0.423	0.617	mcs2
SPBP8B7.14c	4.37	3.993	3.007	3.6	3.907	2.457	2.15	3.053	dpb2
SPCC1183.05c	0.283	0.37	0.677	0.757	0.817	0.53	0.347	0.4	lig4
SPCC1183.06	6.027	6.503	10.183	6.197	8.437	8.82	8.603	7.183	ung1
SPCC126.02c	3.223	4.197	2.807	5.377	3.693	3.727	2.667	2.01	pku70
SPCC1682.02c	9.223	8.487	8.537	10.23	10.323	7.6	9.117	7.977	mcm3
SPCC1682.07	5.617	4.917	5.12	6.557	7.617	4.613	3.697	3.633	ssl1
SPCC16A11.17	5.46	4.453	5.39	5.313	5.58	3.04	5.4	4.687	mcm4
SPCC16C4.22	2.47	3.01	3.653	2.427	3.663	3.057	2.423	3.413	SPCC16C4.22
SPCC1753.01c	6.663	6.34	8.393	8.477	8.71	6.167	5.64	5.267	ssb2
SPCC23B6.05c	3.43	2.34	2.313	2.467	3.153	1.593	1.73	1.723	ssb3
SPCC285.16c	4.693	2.957	2.34	2.303	3.017	2.417	1.547	2.467	msh6
SPCC4G3.10c	1.433	0.987	2.127	1.733	4.553	1.577	0.777	2.08	rhp42
SPCC553.09c	3.187	2.453	2.51	3.407	3.19	2.253	3.233	3.313	spb70
SPCC965.05c	6.97	5.41	3.663	6.097	6.22	3.437	1.947	2.553	thp1
SPCC970.01	1.017	1.14	1.047	0.88	0.863	0.47	0.43	0.583	rad16
SPCP25A2.02c	1	0.917	1.237	1.973	1.403	1.027	0.643	0.58	rhp26
