# Supplementary material for: H2B oncohistones cause homologous recombination defect and genomic instability through reducing H2B monoubiquitination in Schizosaccharomyces pombe
Source: J Biol Chem. 2024 May 7;300(6):107345. doi: 10.1016/j.jbc.2024.107345 (PMC11167522; doi:10.1016/j.jbc.2024.107345)
Supplement: Supporting Table S7 [file mmc4.xlsx]

## Sheet: H2BG52D
id	WT-1_count	WT-2_count	WT-3_count	H2BG52D-1_count	H2BG52D-2_count	H2BG52D-3_count	WT-1_fpkm	WT-2_fpkm	WT-3_fpkm	H2BG52D-1_fpkm	H2BG52D-2_fpkm	H2BG52D-3_fpkm	WT_mean	H2BG52D_mean	log2(fc)	PValue	FDR	Symbol	Description	KEGG_A_class	KEGG_B_class	Pathway	K_ID	GO Component	GO Function	GO Process
SAGA complex DUBm
SPAC13A11.04c	90	63	98	207	95	157	2.03	1.47	2.32	4.92	2.66	3.52	1.94	3.7	0.931469	0.467308	0.595042	ubp8	SAGA complex ubiquitin C-terminal hydrolase Ubp8 [Source:PomBase;Acc:SPAC13A11.04c]	-	-	-	-	GO:0000124//SAGA complex;GO:0005634//nucleus;GO:0005654//nucleoplasm	GO:0004197//cysteine-type endopeptidase activity;GO:0004843//thiol-dependent ubiquitin-specific protease activity;GO:0008233//peptidase activity;GO:0008234//cysteine-type peptidase activity;GO:0008270//zinc ion binding;GO:0016787//hydrolase activity;GO:0036459//thiol-dependent ubiquitinyl hydrolase activity;GO:0046872//metal ion binding	GO:0006338//chromatin remodeling;GO:0006357//regulation of transcription from RNA polymerase II promoter;GO:0006508//proteolysis;GO:0006511//ubiquitin-dependent protein catabolic process;GO:0016573//histone acetylation;GO:0016578//histone deubiquitination;GO:0016579//protein deubiquitination;GO:0035521//monoubiquitinated histone deubiquitination;GO:0035616//histone H2B conserved C-terminal lysine…
SPAC57A10.14	251	252	240	369	264	378	14.26	14.73	14.17	21.96	18.59	21.3	14.3867	20.6167	0.519079	0.400864	0.528543	sgf11	SAGA complex subunit Sgf11 [Source:PomBase;Acc:SPAC57A10.14]	-	-	-	-	GO:0000124//SAGA complex;GO:0005634//nucleus;GO:0071819//DUBm complex	GO:0003713//transcription coactivator activity;GO:0008270//zinc ion binding;GO:0046872//metal ion binding	GO:0006325//chromatin organization;GO:0006338//chromatin remodeling;GO:0006357//regulation of transcription from RNA polymerase II promoter;GO:0016573//histone acetylation;GO:0016578//histone deubiquitination;GO:0045893//positive regulation of transcription, DNA-templated
SPCC126.04c	155	103	164	285	159	252	4.66	3.19	5.13	8.98	5.93	7.52	4.32667	7.47667	0.789139	0.785026	0.854862	sgf73	SAGA complex subunit Sgf73 [Source:PomBase;Acc:SPCC126.04c]	-	-	-	-	GO:0000124//SAGA complex;GO:0000790//nuclear chromatin;GO:0005634//nucleus;GO:0030958//RITS complex	GO:0003713//transcription coactivator activity;GO:0005515//protein binding	GO:0006357//regulation of transcription from RNA polymerase II promoter;GO:0016573//histone acetylation;GO:0031048//chromatin silencing by small RNA;GO:1903508//positive regulation of nucleic acid-templated transcription;GO:1904802//RITS complex assembly
SPBC6B1.12c	55	43	51	57	14	35	2.72	2.19	2.62	2.96	0.86	1.72	2.51	1.84667	-0.442764	0.00121233	0.00449931	sus1	SAGA complex subunit Sus1 [Source:PomBase;Acc:SPBC6B1.12c]	-	-	-	-	GO:0000124//SAGA complex;GO:0000932//cytoplasmic mRNA processing body;GO:0005634//nucleus;GO:0005643//nuclear pore;GO:0005654//nucleoplasm;GO:0005737//cytoplasm;GO:0070390//transcription export complex 2;GO:0071819//DUBm complex	GO:0003682//chromatin binding;GO:0003713//transcription coactivator activity	GO:0006325//chromatin organization;GO:0006338//chromatin remodeling;GO:0006357//regulation of transcription from RNA polymerase II promoter;GO:0006368//transcription elongation from RNA polymerase II promoter;GO:0006406//mRNA export from nucleus;GO:0015031//protein transport;GO:0016573//histone acetylation;GO:0016578//histone deubiquitination;GO:0016973//poly(A)+ mRNA export from nucleus;GO:00458…
HULC complex
SPAC18B11.07c	649	658	628	1679	924	1436	36.97	38.57	37.19	100.2	65.24	81.12	37.5767	82.1867	1.12907	0.0348131	0.0780168	rhp6	Rad6 homolog, ubiquitin conjugating enzyme E2 Rhp6 [Source:PomBase;Acc:SPAC18B11.07c]	Genetic Information Processing	Folding, sorting and degradation	ko04120//Ubiquitin mediated proteolysis	K10573	GO:0000790//nuclear chromatin;GO:0005634//nucleus;GO:0005737//cytoplasm;GO:0005829//cytosol;GO:0033503//HULC complex	GO:0000166//nucleotide binding;GO:0005515//protein binding;GO:0005524//ATP binding;GO:0016740//transferase activity;GO:0061631//ubiquitin conjugating enzyme activity	GO:0000209//protein polyubiquitination;GO:0006281//DNA repair;GO:0006325//chromatin organization;GO:0006974//cellular response to DNA damage stimulus;GO:0016567//protein ubiquitination;GO:0030435//sporulation resulting in formation of a cellular spore;GO:0031497//chromatin assembly;GO:0031939//negative regulation of chromatin silencing at telomere;GO:0043161//proteasome-mediated ubiquitin-depende…
SPCC1919.15	15	14	22	115	85	145	0.27	0.26	0.42	2.2	1.92	2.62	0.316667	2.24667	2.82675	2.52705e-08	3.04255e-07	brl1	ubiquitin-protein ligase E3 Brl1 [Source:PomBase;Acc:SPCC1919.15]	-	-	-	-	GO:0005634//nucleus;GO:0031618//nuclear pericentric heterochromatin;GO:0033503//HULC complex	GO:0004842//ubiquitin-protein transferase activity;GO:0008270//zinc ion binding;GO:0016740//transferase activity;GO:0046872//metal ion binding;GO:0061630//ubiquitin protein ligase activity	GO:0006325//chromatin organization;GO:0006336//DNA replication-independent nucleosome assembly;GO:0006342//chromatin silencing;GO:0006357//regulation of transcription from RNA polymerase II promoter;GO:0010390//histone monoubiquitination;GO:0016567//protein ubiquitination;GO:0031497//chromatin assembly;GO:0051569//regulation of histone H3-K4 methylation;GO:0071894//histone H2B conserved C-termina…
SPCC970.10c	8	17	5	87	50	81	0.1	0.23	0.07	1.18	0.81	1.05	0.133333	1.01333	2.926	1.46187e-05	9.56369e-05	brl2	ubiquitin-protein ligase E3 Brl2 [Source:PomBase;Acc:SPCC970.10c]	-	-	-	-	GO:0005634//nucleus;GO:0031618//nuclear pericentric heterochromatin;GO:0033503//HULC complex	GO:0004842//ubiquitin-protein transferase activity;GO:0008270//zinc ion binding;GO:0016740//transferase activity;GO:0046872//metal ion binding;GO:0061630//ubiquitin protein ligase activity	GO:0006325//chromatin organization;GO:0006336//DNA replication-independent nucleosome assembly;GO:0006357//regulation of transcription from RNA polymerase II promoter;GO:0010390//histone monoubiquitination;GO:0016567//protein ubiquitination;GO:0031497//chromatin assembly;GO:0051569//regulation of histone H3-K4 methylation;GO:0071894//histone H2B conserved C-terminal lysine ubiquitination
SPAC22F8.12c	66	42	59	4	0	0	0.82	0.53	0.76	0.05	0	0	0.703333	0.0166667	-5.39917	4.06195e-13	1.15104e-11	shf1	small histone ubiquitination factor Shf1 [Source:PomBase;Acc:SPAC22F8.12c]	-	-	-	-	GO:0005634//nucleus;GO:0005737//cytoplasm;GO:0005816//spindle pole body;GO:0005829//cytosol;GO:0005856//cytoskeleton;GO:0033503//HULC complex	GO:0003674//molecular_function	GO:0006325//chromatin organization;GO:0006342//chromatin silencing;GO:0071894//histone H2B conserved C-terminal lysine ubiquitination

## Sheet: H2BP102L
id	WT-1_count	WT-2_count	WT-3_count	H2BP102L-1_count	H2BP102L-2_count	H2BP102L-3_count	WT-1_fpkm	WT-2_fpkm	WT-3_fpkm	H2BP102L-1_fpkm	H2BP102L-2_fpkm	H2BP102L-3_fpkm	WT_mean	H2BP102L_mean	log2(fc)	PValue	FDR	Symbol	Description	KEGG_A_class	KEGG_B_class	Pathway	K_ID	GO Component	GO Function	GO Process
SAGA complex
SPAC13A11.04c	90	63	98	85	136	155	2.03	1.47	2.32	2.31	2.9	3.42	1.94	2.87667	0.568341	0.474894	0.618641	ubp8	SAGA complex ubiquitin C-terminal hydrolase Ubp8 [Source:PomBase;Acc:SPAC13A11.04c]	-	-	-	-	GO:0000124//SAGA complex;GO:0005634//nucleus;GO:0005654//nucleoplasm	GO:0004197//cysteine-type endopeptidase activity;GO:0004843//thiol-dependent ubiquitin-specific protease activity;GO:0008233//peptidase activity;GO:0008234//cysteine-type peptidase activity;GO:0008270//zinc ion binding;GO:0016787//hydrolase activity;GO:0036459//thiol-dependent ubiquitinyl hydrolase activity;GO:0046872//metal ion binding	GO:0006338//chromatin remodeling;GO:0006357//regulation of transcription from RNA polymerase II promoter;GO:0006508//proteolysis;GO:0006511//ubiquitin-dependent protein catabolic process;GO:0016573//histone acetylation;GO:0016578//histone deubiquitination;GO:0016579//protein deubiquitination;GO:0035521//monoubiquitinated histone deubiquitination;GO:0035616//histone H2B conserved C-terminal lysine…
SPAC57A10.14	251	252	240	199	452	506	14.26	14.73	14.17	13.59	24.1	28.07	14.3867	21.92	0.607515	0.415911	0.564335	sgf11	SAGA complex subunit Sgf11 [Source:PomBase;Acc:SPAC57A10.14]	-	-	-	-	GO:0000124//SAGA complex;GO:0005634//nucleus;GO:0071819//DUBm complex	GO:0003713//transcription coactivator activity;GO:0008270//zinc ion binding;GO:0046872//metal ion binding	GO:0006325//chromatin organization;GO:0006338//chromatin remodeling;GO:0006357//regulation of transcription from RNA polymerase II promoter;GO:0016573//histone acetylation;GO:0016578//histone deubiquitination;GO:0045893//positive regulation of transcription, DNA-templated
SPCC126.04c	155	103	164	122	275	305	4.66	3.19	5.13	4.41	7.77	8.96	4.32667	7.04667	0.703685	0.217475	0.35278	sgf73	SAGA complex subunit Sgf73 [Source:PomBase;Acc:SPCC126.04c]	-	-	-	-	GO:0000124//SAGA complex;GO:0000790//nuclear chromatin;GO:0005634//nucleus;GO:0030958//RITS complex	GO:0003713//transcription coactivator activity;GO:0005515//protein binding	GO:0006357//regulation of transcription from RNA polymerase II promoter;GO:0016573//histone acetylation;GO:0031048//chromatin silencing by small RNA;GO:1903508//positive regulation of nucleic acid-templated transcription;GO:1904802//RITS complex assembly
SPBC6B1.12c	55	43	51	21	28	51	2.72	2.19	2.62	1.25	1.3	2.46	2.51	1.67	-0.587839	0.00325788	0.0115997	sus1	SAGA complex subunit Sus1 [Source:PomBase;Acc:SPBC6B1.12c]	-	-	-	-	GO:0000124//SAGA complex;GO:0000932//cytoplasmic mRNA processing body;GO:0005634//nucleus;GO:0005643//nuclear pore;GO:0005654//nucleoplasm;GO:0005737//cytoplasm;GO:0070390//transcription export complex 2;GO:0071819//DUBm complex	GO:0003682//chromatin binding;GO:0003713//transcription coactivator activity	GO:0006325//chromatin organization;GO:0006338//chromatin remodeling;GO:0006357//regulation of transcription from RNA polymerase II promoter;GO:0006368//transcription elongation from RNA polymerase II promoter;GO:0006406//mRNA export from nucleus;GO:0015031//protein transport;GO:0016573//histone acetylation;GO:0016578//histone deubiquitination;GO:0016973//poly(A)+ mRNA export from nucleus;GO:00458…
HULC complex
SPAC18B11.07c	649	658	628	691	1160	1148	36.97	38.57	37.19	47.31	62.02	63.85	37.5767	57.7267	0.619401	0.198021	0.327928	rhp6	Rad6 homolog, ubiquitin conjugating enzyme E2 Rhp6 [Source:PomBase;Acc:SPAC18B11.07c]	Genetic Information Processing	Folding, sorting and degradation	ko04120//Ubiquitin mediated proteolysis	K10573	GO:0000790//nuclear chromatin;GO:0005634//nucleus;GO:0005737//cytoplasm;GO:0005829//cytosol;GO:0033503//HULC complex	GO:0000166//nucleotide binding;GO:0005515//protein binding;GO:0005524//ATP binding;GO:0016740//transferase activity;GO:0061631//ubiquitin conjugating enzyme activity	GO:0000209//protein polyubiquitination;GO:0006281//DNA repair;GO:0006325//chromatin organization;GO:0006974//cellular response to DNA damage stimulus;GO:0016567//protein ubiquitination;GO:0030435//sporulation resulting in formation of a cellular spore;GO:0031497//chromatin assembly;GO:0031939//negative regulation of chromatin silencing at telomere;GO:0043161//proteasome-mediated ubiquitin-depende…
SPCC1919.15	15	14	22	24	58	67	0.27	0.26	0.42	0.53	0.99	1.19	0.316667	0.903333	1.51229	0.00604022	0.0195675	brl1	ubiquitin-protein ligase E3 Brl1 [Source:PomBase;Acc:SPCC1919.15]	-	-	-	-	GO:0005634//nucleus;GO:0031618//nuclear pericentric heterochromatin;GO:0033503//HULC complex	GO:0004842//ubiquitin-protein transferase activity;GO:0008270//zinc ion binding;GO:0016740//transferase activity;GO:0046872//metal ion binding;GO:0061630//ubiquitin protein ligase activity	GO:0006325//chromatin organization;GO:0006336//DNA replication-independent nucleosome assembly;GO:0006342//chromatin silencing;GO:0006357//regulation of transcription from RNA polymerase II promoter;GO:0010390//histone monoubiquitination;GO:0016567//protein ubiquitination;GO:0031497//chromatin assembly;GO:0051569//regulation of histone H3-K4 methylation;GO:0071894//histone H2B conserved C-termina…
SPCC970.10c	8	17	5	17	27	60	0.1	0.23	0.07	0.27	0.33	0.77	0.133333	0.456667	1.7761	0.0254039	0.0647453	brl2	ubiquitin-protein ligase E3 Brl2 [Source:PomBase;Acc:SPCC970.10c]	-	-	-	-	GO:0005634//nucleus;GO:0031618//nuclear pericentric heterochromatin;GO:0033503//HULC complex	GO:0004842//ubiquitin-protein transferase activity;GO:0008270//zinc ion binding;GO:0016740//transferase activity;GO:0046872//metal ion binding;GO:0061630//ubiquitin protein ligase activity	GO:0006325//chromatin organization;GO:0006336//DNA replication-independent nucleosome assembly;GO:0006357//regulation of transcription from RNA polymerase II promoter;GO:0010390//histone monoubiquitination;GO:0016567//protein ubiquitination;GO:0031497//chromatin assembly;GO:0051569//regulation of histone H3-K4 methylation;GO:0071894//histone H2B conserved C-terminal lysine ubiquitination
SPAC22F8.12c	66	42	59	43	71	47	0.82	0.53	0.76	0.64	0.83	0.57	0.703333	0.68	-0.0486738	0.188798	0.316077	shf1	small histone ubiquitination factor Shf1 [Source:PomBase;Acc:SPAC22F8.12c]	-	-	-	-	GO:0005634//nucleus;GO:0005737//cytoplasm;GO:0005816//spindle pole body;GO:0005829//cytosol;GO:0005856//cytoskeleton;GO:0033503//HULC complex	GO:0003674//molecular_function	GO:0006325//chromatin organization;GO:0006342//chromatin silencing;GO:0071894//histone H2B conserved C-terminal lysine ubiquitination

## Sheet: H2BD67N
id	WT-1_count	WT-2_count	WT-3_count	H2BD67N-1_count	H2BD67N-2_count	H2BD67N-3_count	WT-1_fpkm	WT-2_fpkm	WT-3_fpkm	H2BD67N-1_fpkm	H2BD67N-2_fpkm	H2BD67N-3_fpkm	WT_mean	H2BD67N_mean	log2(fc)	PValue	FDR	Symbol	Description	KEGG_A_class	KEGG_B_class	Pathway	K_ID	GO Component	GO Function	GO Process
SAGA complex
SPAC13A11.04c	90	63	98	119	126	228	2.03	1.47	2.32	2.94	3.19	6.26	1.94	4.13	1.09009	0.0237539	0.0653965	ubp8	SAGA complex ubiquitin C-terminal hydrolase Ubp8 [Source:PomBase;Acc:SPAC13A11.04c]	-	-	-	-	GO:0000124//SAGA complex;GO:0005634//nucleus;GO:0005654//nucleoplasm	GO:0004197//cysteine-type endopeptidase activity;GO:0004843//thiol-dependent ubiquitin-specific protease activity;GO:0008233//peptidase activity;GO:0008234//cysteine-type peptidase activity;GO:0008270//zinc ion binding;GO:0016787//hydrolase activity;GO:0036459//thiol-dependent ubiquitinyl hydrolase activity;GO:0046872//metal ion binding	GO:0006338//chromatin remodeling;GO:0006357//regulation of transcription from RNA polymerase II promoter;GO:0006508//proteolysis;GO:0006511//ubiquitin-dependent protein catabolic process;GO:0016573//histone acetylation;GO:0016578//histone deubiquitination;GO:0016579//protein deubiquitination;GO:0035521//monoubiquitinated histone deubiquitination;GO:0035616//histone H2B conserved C-terminal lysine…
SPAC57A10.14	251	252	240	208	249	317	14.26	14.73	14.17	12.92	15.74	21.84	14.3867	16.8333	0.226589	0.202919	0.346925	sgf11	SAGA complex subunit Sgf11 [Source:PomBase;Acc:SPAC57A10.14]	-	-	-	-	GO:0000124//SAGA complex;GO:0005634//nucleus;GO:0071819//DUBm complex	GO:0003713//transcription coactivator activity;GO:0008270//zinc ion binding;GO:0046872//metal ion binding	GO:0006325//chromatin organization;GO:0006338//chromatin remodeling;GO:0006357//regulation of transcription from RNA polymerase II promoter;GO:0016573//histone acetylation;GO:0016578//histone deubiquitination;GO:0045893//positive regulation of transcription, DNA-templated
SPCC126.04c	155	103	164	65	73	83	4.66	3.19	5.13	2.14	2.44	3.03	4.32667	2.53667	-0.770322	3.24497e-06	3.17018e-05	sgf73	SAGA complex subunit Sgf73 [Source:PomBase;Acc:SPCC126.04c]	-	-	-	-	GO:0000124//SAGA complex;GO:0000790//nuclear chromatin;GO:0005634//nucleus;GO:0030958//RITS complex	GO:0003713//transcription coactivator activity;GO:0005515//protein binding	GO:0006357//regulation of transcription from RNA polymerase II promoter;GO:0016573//histone acetylation;GO:0031048//chromatin silencing by small RNA;GO:1903508//positive regulation of nucleic acid-templated transcription;GO:1904802//RITS complex assembly
SPBC6B1.12c	55	43	51	24	24	29	2.72	2.19	2.62	1.3	1.32	1.74	2.51	1.45333	-0.788322	0.000530649	0.00273813	sus1	SAGA complex subunit Sus1 [Source:PomBase;Acc:SPBC6B1.12c]	-	-	-	-	GO:0000124//SAGA complex;GO:0000932//cytoplasmic mRNA processing body;GO:0005634//nucleus;GO:0005643//nuclear pore;GO:0005654//nucleoplasm;GO:0005737//cytoplasm;GO:0070390//transcription export complex 2;GO:0071819//DUBm complex	GO:0003682//chromatin binding;GO:0003713//transcription coactivator activity	GO:0006325//chromatin organization;GO:0006338//chromatin remodeling;GO:0006357//regulation of transcription from RNA polymerase II promoter;GO:0006368//transcription elongation from RNA polymerase II promoter;GO:0006406//mRNA export from nucleus;GO:0015031//protein transport;GO:0016573//histone acetylation;GO:0016578//histone deubiquitination;GO:0016973//poly(A)+ mRNA export from nucleus;GO:00458…
HULC complex
SPAC18B11.07c	649	658	628	763	707	809	36.97	38.57	37.19	47.54	44.81	55.89	37.5767	49.4133	0.395063	0.792382	0.878921	rhp6	Rad6 homolog, ubiquitin conjugating enzyme E2 Rhp6 [Source:PomBase;Acc:SPAC18B11.07c]	Genetic Information Processing	Folding, sorting and degradation	ko04120//Ubiquitin mediated proteolysis	K10573	GO:0000790//nuclear chromatin;GO:0005634//nucleus;GO:0005737//cytoplasm;GO:0005829//cytosol;GO:0033503//HULC complex	GO:0000166//nucleotide binding;GO:0005515//protein binding;GO:0005524//ATP binding;GO:0016740//transferase activity;GO:0061631//ubiquitin conjugating enzyme activity	GO:0000209//protein polyubiquitination;GO:0006281//DNA repair;GO:0006325//chromatin organization;GO:0006974//cellular response to DNA damage stimulus;GO:0016567//protein ubiquitination;GO:0030435//sporulation resulting in formation of a cellular spore;GO:0031497//chromatin assembly;GO:0031939//negative regulation of chromatin silencing at telomere;GO:0043161//proteasome-mediated ubiquitin-depende…
SPCC1919.15	15	14	22	93	97	188	0.27	0.26	0.42	1.86	1.97	4.16	0.316667	2.66333	3.0722	2.4772e-13	8.82331e-12	brl1	ubiquitin-protein ligase E3 Brl1 [Source:PomBase;Acc:SPCC1919.15]	-	-	-	-	GO:0005634//nucleus;GO:0031618//nuclear pericentric heterochromatin;GO:0033503//HULC complex	GO:0004842//ubiquitin-protein transferase activity;GO:0008270//zinc ion binding;GO:0016740//transferase activity;GO:0046872//metal ion binding;GO:0061630//ubiquitin protein ligase activity	GO:0006325//chromatin organization;GO:0006336//DNA replication-independent nucleosome assembly;GO:0006342//chromatin silencing;GO:0006357//regulation of transcription from RNA polymerase II promoter;GO:0010390//histone monoubiquitination;GO:0016567//protein ubiquitination;GO:0031497//chromatin assembly;GO:0051569//regulation of histone H3-K4 methylation;GO:0071894//histone H2B conserved C-termina…
SPCC970.10c	8	17	5	20	28	36	0.1	0.23	0.07	0.28	0.4	0.57	0.133333	0.416667	1.64386	0.0493654	0.118301	brl2	ubiquitin-protein ligase E3 Brl2 [Source:PomBase;Acc:SPCC970.10c]	-	-	-	-	GO:0005634//nucleus;GO:0031618//nuclear pericentric heterochromatin;GO:0033503//HULC complex	GO:0004842//ubiquitin-protein transferase activity;GO:0008270//zinc ion binding;GO:0016740//transferase activity;GO:0046872//metal ion binding;GO:0061630//ubiquitin protein ligase activity	GO:0006325//chromatin organization;GO:0006336//DNA replication-independent nucleosome assembly;GO:0006357//regulation of transcription from RNA polymerase II promoter;GO:0010390//histone monoubiquitination;GO:0016567//protein ubiquitination;GO:0031497//chromatin assembly;GO:0051569//regulation of histone H3-K4 methylation;GO:0071894//histone H2B conserved C-terminal lysine ubiquitination
SPAC22F8.12c	66	42	59	0	0	0	0.82	0.53	0.76	0	0	0	0.703333	0.001	-9.45806	6.23596e-12	1.93844e-10	shf1	small histone ubiquitination factor Shf1 [Source:PomBase;Acc:SPAC22F8.12c]	-	-	-	-	GO:0005634//nucleus;GO:0005737//cytoplasm;GO:0005816//spindle pole body;GO:0005829//cytosol;GO:0005856//cytoskeleton;GO:0033503//HULC complex	GO:0003674//molecular_function	GO:0006325//chromatin organization;GO:0006342//chromatin silencing;GO:0071894//histone H2B conserved C-terminal lysine ubiquitination

## Sheet: H2BE34K
id	WT-1_count	WT-2_count	WT-3_count	H2BE34K-1_count	H2BE34K-2_count	H2BE34K-3_count	WT-1_fpkm	WT-2_fpkm	WT-3_fpkm	H2BE34K-1_fpkm	H2BE34K-2_fpkm	H2BE34K-3_fpkm	WT_mean	H2BE34K_mean	log2(fc)	PValue	FDR	Symbol	Description	KEGG_A_class	KEGG_B_class	Pathway	K_ID	GO Component	GO Function	GO Process
SAGA complex
SPAC13A11.04c	90	63	98	120	149	74	2.03	1.47	2.32	3.2	3.12	1.7	1.94	2.67333	0.462583	0.988009	0.994532	ubp8	SAGA complex ubiquitin C-terminal hydrolase Ubp8 [Source:PomBase;Acc:SPAC13A11.04c]	-	-	-	-	GO:0000124//SAGA complex;GO:0005634//nucleus;GO:0005654//nucleoplasm	GO:0004197//cysteine-type endopeptidase activity;GO:0004843//thiol-dependent ubiquitin-specific protease activity;GO:0008233//peptidase activity;GO:0008234//cysteine-type peptidase activity;GO:0008270//zinc ion binding;GO:0016787//hydrolase activity;GO:0036459//thiol-dependent ubiquitinyl hydrolase activity;GO:0046872//metal ion binding	GO:0006338//chromatin remodeling;GO:0006357//regulation of transcription from RNA polymerase II promoter;GO:0006508//proteolysis;GO:0006511//ubiquitin-dependent protein catabolic process;GO:0016573//histone acetylation;GO:0016578//histone deubiquitination;GO:0016579//protein deubiquitination;GO:0035521//monoubiquitinated histone deubiquitination;GO:0035616//histone H2B conserved C-terminal lysine…
SPAC57A10.14	251	252	240	224	453	245	14.26	14.73	14.17	14.97	23.84	14.17	14.3867	17.66	0.295753	0.681108	0.859844	sgf11	SAGA complex subunit Sgf11 [Source:PomBase;Acc:SPAC57A10.14]	-	-	-	-	GO:0000124//SAGA complex;GO:0005634//nucleus;GO:0071819//DUBm complex	GO:0003713//transcription coactivator activity;GO:0008270//zinc ion binding;GO:0046872//metal ion binding	GO:0006325//chromatin organization;GO:0006338//chromatin remodeling;GO:0006357//regulation of transcription from RNA polymerase II promoter;GO:0016573//histone acetylation;GO:0016578//histone deubiquitination;GO:0045893//positive regulation of transcription, DNA-templated
SPCC126.04c	155	103	164	256	359	141	4.66	3.19	5.13	9.06	10.01	4.32	4.32667	7.79667	0.849601	0.218412	0.536646	sgf73	SAGA complex subunit Sgf73 [Source:PomBase;Acc:SPCC126.04c]	-	-	-	-	GO:0000124//SAGA complex;GO:0000790//nuclear chromatin;GO:0005634//nucleus;GO:0030958//RITS complex	GO:0003713//transcription coactivator activity;GO:0005515//protein binding	GO:0006357//regulation of transcription from RNA polymerase II promoter;GO:0016573//histone acetylation;GO:0031048//chromatin silencing by small RNA;GO:1903508//positive regulation of nucleic acid-templated transcription;GO:1904802//RITS complex assembly
SPBC6B1.12c	55	43	51	65	75	40	2.72	2.19	2.62	3.78	3.44	2.02	2.51	3.08	0.295243	0.596394	0.820006	sus1	SAGA complex subunit Sus1 [Source:PomBase;Acc:SPBC6B1.12c]	-	-	-	-	GO:0000124//SAGA complex;GO:0000932//cytoplasmic mRNA processing body;GO:0005634//nucleus;GO:0005643//nuclear pore;GO:0005654//nucleoplasm;GO:0005737//cytoplasm;GO:0070390//transcription export complex 2;GO:0071819//DUBm complex	GO:0003682//chromatin binding;GO:0003713//transcription coactivator activity	GO:0006325//chromatin organization;GO:0006338//chromatin remodeling;GO:0006357//regulation of transcription from RNA polymerase II promoter;GO:0006368//transcription elongation from RNA polymerase II promoter;GO:0006406//mRNA export from nucleus;GO:0015031//protein transport;GO:0016573//histone acetylation;GO:0016578//histone deubiquitination;GO:0016973//poly(A)+ mRNA export from nucleus;GO:00458…
HULC complex
SPAC18B11.07c	649	658	628	993	1283	892	36.97	38.57	37.19	66.52	67.69	51.74	37.5767	61.9833	0.722043	0.230802	0.549637	rhp6	Rad6 homolog, ubiquitin conjugating enzyme E2 Rhp6 [Source:PomBase;Acc:SPAC18B11.07c]	Genetic Information Processing	Folding, sorting and degradation	ko04120//Ubiquitin mediated proteolysis	K10573	GO:0000790//nuclear chromatin;GO:0005634//nucleus;GO:0005737//cytoplasm;GO:0005829//cytosol;GO:0033503//HULC complex	GO:0000166//nucleotide binding;GO:0005515//protein binding;GO:0005524//ATP binding;GO:0016740//transferase activity;GO:0061631//ubiquitin conjugating enzyme activity	GO:0000209//protein polyubiquitination;GO:0006281//DNA repair;GO:0006325//chromatin organization;GO:0006974//cellular response to DNA damage stimulus;GO:0016567//protein ubiquitination;GO:0030435//sporulation resulting in formation of a cellular spore;GO:0031497//chromatin assembly;GO:0031939//negative regulation of chromatin silencing at telomere;GO:0043161//proteasome-mediated ubiquitin-depende…
SPCC1919.15	15	14	22	111	77	45	0.27	0.26	0.42	2.38	1.3	0.84	0.316667	1.50667	2.25032	7.49635e-05	0.00608413	brl1	ubiquitin-protein ligase E3 Brl1 [Source:PomBase;Acc:SPCC1919.15]	-	-	-	-	GO:0005634//nucleus;GO:0031618//nuclear pericentric heterochromatin;GO:0033503//HULC complex	GO:0004842//ubiquitin-protein transferase activity;GO:0008270//zinc ion binding;GO:0016740//transferase activity;GO:0046872//metal ion binding;GO:0061630//ubiquitin protein ligase activity	GO:0006325//chromatin organization;GO:0006336//DNA replication-independent nucleosome assembly;GO:0006342//chromatin silencing;GO:0006357//regulation of transcription from RNA polymerase II promoter;GO:0010390//histone monoubiquitination;GO:0016567//protein ubiquitination;GO:0031497//chromatin assembly;GO:0051569//regulation of histone H3-K4 methylation;GO:0071894//histone H2B conserved C-termina…
SPCC970.10c	8	17	5	107	21	14	0.1	0.23	0.07	1.63	0.26	0.18	0.133333	0.69	2.37156	0.0333744	0.221265	brl2	ubiquitin-protein ligase E3 Brl2 [Source:PomBase;Acc:SPCC970.10c]	-	-	-	-	GO:0005634//nucleus;GO:0031618//nuclear pericentric heterochromatin;GO:0033503//HULC complex	GO:0004842//ubiquitin-protein transferase activity;GO:0008270//zinc ion binding;GO:0016740//transferase activity;GO:0046872//metal ion binding;GO:0061630//ubiquitin protein ligase activity	GO:0006325//chromatin organization;GO:0006336//DNA replication-independent nucleosome assembly;GO:0006357//regulation of transcription from RNA polymerase II promoter;GO:0010390//histone monoubiquitination;GO:0016567//protein ubiquitination;GO:0031497//chromatin assembly;GO:0051569//regulation of histone H3-K4 methylation;GO:0071894//histone H2B conserved C-terminal lysine ubiquitination
SPAC22F8.12c	66	42	59	30	0	0	0.82	0.53	0.76	0.45	0	0	0.703333	0.15	-2.22925	0.140672	0.441956	shf1	small histone ubiquitination factor Shf1 [Source:PomBase;Acc:SPAC22F8.12c]	-	-	-	-	GO:0005634//nucleus;GO:0005737//cytoplasm;GO:0005816//spindle pole body;GO:0005829//cytosol;GO:0005856//cytoskeleton;GO:0033503//HULC complex	GO:0003674//molecular_function	GO:0006325//chromatin organization;GO:0006342//chromatin silencing;GO:0071894//histone H2B conserved C-terminal lysine ubiquitination

## Sheet: H2BE75Q
id	WT-1_count	WT-2_count	WT-3_count	H2BE75Q-1_count	H2BE75Q-2_count	H2BE75Q-3_count	WT-1_fpkm	WT-2_fpkm	WT-3_fpkm	H2BE75Q-1_fpkm	H2BE75Q-2_fpkm	H2BE75Q-3_fpkm	WT_mean	H2BE75Q_mean	log2(fc)	PValue	FDR	Symbol	Description	KEGG_A_class	KEGG_B_class	Pathway	K_ID	GO Component	GO Function	GO Process
SAGA complex
SPAC13A11.04c	90	63	98	126	187	114	2.03	1.47	2.32	3.52	5.22	2.61	1.94	3.78333	0.963601	0.39223	0.534194	ubp8	SAGA complex ubiquitin C-terminal hydrolase Ubp8 [Source:PomBase;Acc:SPAC13A11.04c]	-	-	-	-	GO:0000124//SAGA complex;GO:0005634//nucleus;GO:0005654//nucleoplasm	GO:0004197//cysteine-type endopeptidase activity;GO:0004843//thiol-dependent ubiquitin-specific protease activity;GO:0008233//peptidase activity;GO:0008234//cysteine-type peptidase activity;GO:0008270//zinc ion binding;GO:0016787//hydrolase activity;GO:0036459//thiol-dependent ubiquitinyl hydrolase activity;GO:0046872//metal ion binding	GO:0006338//chromatin remodeling;GO:0006357//regulation of transcription from RNA polymerase II promoter;GO:0006508//proteolysis;GO:0006511//ubiquitin-dependent protein catabolic process;GO:0016573//histone acetylation;GO:0016578//histone deubiquitination;GO:0016579//protein deubiquitination;GO:0035521//monoubiquitinated histone deubiquitination;GO:0035616//histone H2B conserved C-terminal lysine…
SPAC57A10.14	251	252	240	287	336	267	14.26	14.73	14.17	20.05	23.53	15.38	14.3867	19.6533	0.450042	0.35439	0.498212	sgf11	SAGA complex subunit Sgf11 [Source:PomBase;Acc:SPAC57A10.14]	-	-	-	-	GO:0000124//SAGA complex;GO:0005634//nucleus;GO:0071819//DUBm complex	GO:0003713//transcription coactivator activity;GO:0008270//zinc ion binding;GO:0046872//metal ion binding	GO:0006325//chromatin organization;GO:0006338//chromatin remodeling;GO:0006357//regulation of transcription from RNA polymerase II promoter;GO:0016573//histone acetylation;GO:0016578//histone deubiquitination;GO:0045893//positive regulation of transcription, DNA-templated
SPCC126.04c	155	103	164	137	244	147	4.66	3.19	5.13	5.07	9.05	4.48	4.32667	6.2	0.519012	0.498601	0.638759	sgf73	SAGA complex subunit Sgf73 [Source:PomBase;Acc:SPCC126.04c]	-	-	-	-	GO:0000124//SAGA complex;GO:0000790//nuclear chromatin;GO:0005634//nucleus;GO:0030958//RITS complex	GO:0003713//transcription coactivator activity;GO:0005515//protein binding	GO:0006357//regulation of transcription from RNA polymerase II promoter;GO:0016573//histone acetylation;GO:0031048//chromatin silencing by small RNA;GO:1903508//positive regulation of nucleic acid-templated transcription;GO:1904802//RITS complex assembly
SPBC6B1.12c	55	43	51	23	44	12	2.72	2.19	2.62	1.4	2.68	0.6	2.51	1.56	-0.686141	0.000949578	0.00445126	sus1	SAGA complex subunit Sus1 [Source:PomBase;Acc:SPBC6B1.12c]	-	-	-	-	GO:0000124//SAGA complex;GO:0000932//cytoplasmic mRNA processing body;GO:0005634//nucleus;GO:0005643//nuclear pore;GO:0005654//nucleoplasm;GO:0005737//cytoplasm;GO:0070390//transcription export complex 2;GO:0071819//DUBm complex	GO:0003682//chromatin binding;GO:0003713//transcription coactivator activity	GO:0006325//chromatin organization;GO:0006338//chromatin remodeling;GO:0006357//regulation of transcription from RNA polymerase II promoter;GO:0006368//transcription elongation from RNA polymerase II promoter;GO:0006406//mRNA export from nucleus;GO:0015031//protein transport;GO:0016573//histone acetylation;GO:0016578//histone deubiquitination;GO:0016973//poly(A)+ mRNA export from nucleus;GO:00458…
HULC complex
SPAC18B11.07c	649	658	628	1123	1321	933	36.97	38.57	37.19	78.68	92.74	53.88	37.5767	75.1	0.998976	0.186696	0.312105	rhp6	Rad6 homolog, ubiquitin conjugating enzyme E2 Rhp6 [Source:PomBase;Acc:SPAC18B11.07c]	Genetic Information Processing	Folding, sorting and degradation	ko04120//Ubiquitin mediated proteolysis	K10573	GO:0000790//nuclear chromatin;GO:0005634//nucleus;GO:0005737//cytoplasm;GO:0005829//cytosol;GO:0033503//HULC complex	GO:0000166//nucleotide binding;GO:0005515//protein binding;GO:0005524//ATP binding;GO:0016740//transferase activity;GO:0061631//ubiquitin conjugating enzyme activity	GO:0000209//protein polyubiquitination;GO:0006281//DNA repair;GO:0006325//chromatin organization;GO:0006974//cellular response to DNA damage stimulus;GO:0016567//protein ubiquitination;GO:0030435//sporulation resulting in formation of a cellular spore;GO:0031497//chromatin assembly;GO:0031939//negative regulation of chromatin silencing at telomere;GO:0043161//proteasome-mediated ubiquitin-depende…
SPCC1919.15	15	14	22	100	147	59	0.27	0.26	0.42	2.24	3.3	1.09	0.316667	2.21	2.80301	1.27038e-06	1.55157e-05	brl1	ubiquitin-protein ligase E3 Brl1 [Source:PomBase;Acc:SPCC1919.15]	-	-	-	-	GO:0005634//nucleus;GO:0031618//nuclear pericentric heterochromatin;GO:0033503//HULC complex	GO:0004842//ubiquitin-protein transferase activity;GO:0008270//zinc ion binding;GO:0016740//transferase activity;GO:0046872//metal ion binding;GO:0061630//ubiquitin protein ligase activity	GO:0006325//chromatin organization;GO:0006336//DNA replication-independent nucleosome assembly;GO:0006342//chromatin silencing;GO:0006357//regulation of transcription from RNA polymerase II promoter;GO:0010390//histone monoubiquitination;GO:0016567//protein ubiquitination;GO:0031497//chromatin assembly;GO:0051569//regulation of histone H3-K4 methylation;GO:0071894//histone H2B conserved C-termina…
SPCC970.10c	8	17	5	39	148	35	0.1	0.23	0.07	0.63	2.38	0.46	0.133333	1.15667	3.11686	0.000259807	0.00149041	brl2	ubiquitin-protein ligase E3 Brl2 [Source:PomBase;Acc:SPCC970.10c]	-	-	-	-	GO:0005634//nucleus;GO:0031618//nuclear pericentric heterochromatin;GO:0033503//HULC complex	GO:0004842//ubiquitin-protein transferase activity;GO:0008270//zinc ion binding;GO:0016740//transferase activity;GO:0046872//metal ion binding;GO:0061630//ubiquitin protein ligase activity	GO:0006325//chromatin organization;GO:0006336//DNA replication-independent nucleosome assembly;GO:0006357//regulation of transcription from RNA polymerase II promoter;GO:0010390//histone monoubiquitination;GO:0016567//protein ubiquitination;GO:0031497//chromatin assembly;GO:0051569//regulation of histone H3-K4 methylation;GO:0071894//histone H2B conserved C-terminal lysine ubiquitination
SPAC22F8.12c	66	42	59	29	0	0	0.82	0.53	0.76	0.44	0	0	0.703333	0.146667	-2.26167	0.191937	0.317979	shf1	small histone ubiquitination factor Shf1 [Source:PomBase;Acc:SPAC22F8.12c]	-	-	-	-	GO:0005634//nucleus;GO:0005737//cytoplasm;GO:0005816//spindle pole body;GO:0005829//cytosol;GO:0005856//cytoskeleton;GO:0033503//HULC complex	GO:0003674//molecular_function	GO:0006325//chromatin organization;GO:0006342//chromatin silencing;GO:0071894//histone H2B conserved C-terminal lysine ubiquitination

## Sheet: H2BE112K
id	WT-1_count	WT-2_count	WT-3_count	H2BE112K-1_count	H2BE112K-2_count	H2BE112K-3_count	WT-1_fpkm	WT-2_fpkm	WT-3_fpkm	H2BE112K-1_fpkm	H2BE112K-2_fpkm	H2BE112K-3_fpkm	WT_mean	H2BE112K_mean	log2(fc)	PValue	FDR	Symbol	Description	KEGG_A_class	KEGG_B_class	Pathway	K_ID	GO Component	GO Function	GO Process
SAGA complex
SPAC13A11.04c	90	63	98	198	120	166	2.03	1.47	2.32	4.09	2.45	3.25	1.94	3.26333	0.75029	0.146757	0.296185	ubp8	SAGA complex ubiquitin C-terminal hydrolase Ubp8 [Source:PomBase;Acc:SPAC13A11.04c]	-	-	-	-	GO:0000124//SAGA complex;GO:0005634//nucleus;GO:0005654//nucleoplasm	GO:0004197//cysteine-type endopeptidase activity;GO:0004843//thiol-dependent ubiquitin-specific protease activity;GO:0008233//peptidase activity;GO:0008234//cysteine-type peptidase activity;GO:0008270//zinc ion binding;GO:0016787//hydrolase activity;GO:0036459//thiol-dependent ubiquitinyl hydrolase activity;GO:0046872//metal ion binding	GO:0006338//chromatin remodeling;GO:0006357//regulation of transcription from RNA polymerase II promoter;GO:0006508//proteolysis;GO:0006511//ubiquitin-dependent protein catabolic process;GO:0016573//histone acetylation;GO:0016578//histone deubiquitination;GO:0016579//protein deubiquitination;GO:0035521//monoubiquitinated histone deubiquitination;GO:0035616//histone H2B conserved C-terminal lysine…
SPAC57A10.14	251	252	240	574	393	558	14.26	14.73	14.17	29.71	20.1	27.41	14.3867	25.74	0.83928	0.0208492	0.0690001	sgf11	SAGA complex subunit Sgf11 [Source:PomBase;Acc:SPAC57A10.14]	-	-	-	-	GO:0000124//SAGA complex;GO:0005634//nucleus;GO:0071819//DUBm complex	GO:0003713//transcription coactivator activity;GO:0008270//zinc ion binding;GO:0046872//metal ion binding	GO:0006325//chromatin organization;GO:0006338//chromatin remodeling;GO:0006357//regulation of transcription from RNA polymerase II promoter;GO:0016573//histone acetylation;GO:0016578//histone deubiquitination;GO:0045893//positive regulation of transcription, DNA-templated
SPCC126.04c	155	103	164	217	103	152	4.66	3.19	5.13	5.95	2.79	3.96	4.32667	4.23333	-0.0314619	0.05645	0.149591	sgf73	SAGA complex subunit Sgf73 [Source:PomBase;Acc:SPCC126.04c]	-	-	-	-	GO:0000124//SAGA complex;GO:0000790//nuclear chromatin;GO:0005634//nucleus;GO:0030958//RITS complex	GO:0003713//transcription coactivator activity;GO:0005515//protein binding	GO:0006357//regulation of transcription from RNA polymerase II promoter;GO:0016573//histone acetylation;GO:0031048//chromatin silencing by small RNA;GO:1903508//positive regulation of nucleic acid-templated transcription;GO:1904802//RITS complex assembly
SPBC6B1.12c	55	43	51	65	36	45	2.72	2.19	2.62	2.93	1.6	1.93	2.51	2.15333	-0.221116	0.0394282	0.113381	sus1	SAGA complex subunit Sus1 [Source:PomBase;Acc:SPBC6B1.12c]	-	-	-	-	GO:0000124//SAGA complex;GO:0000932//cytoplasmic mRNA processing body;GO:0005634//nucleus;GO:0005643//nuclear pore;GO:0005654//nucleoplasm;GO:0005737//cytoplasm;GO:0070390//transcription export complex 2;GO:0071819//DUBm complex	GO:0003682//chromatin binding;GO:0003713//transcription coactivator activity	GO:0006325//chromatin organization;GO:0006338//chromatin remodeling;GO:0006357//regulation of transcription from RNA polymerase II promoter;GO:0006368//transcription elongation from RNA polymerase II promoter;GO:0006406//mRNA export from nucleus;GO:0015031//protein transport;GO:0016573//histone acetylation;GO:0016578//histone deubiquitination;GO:0016973//poly(A)+ mRNA export from nucleus;GO:00458…
HULC complex
SPAC18B11.07c	649	658	628	1204	941	1217	36.97	38.57	37.19	62.49	48.26	59.95	37.5767	56.9	0.598592	0.256768	0.435411	rhp6	Rad6 homolog, ubiquitin conjugating enzyme E2 Rhp6 [Source:PomBase;Acc:SPAC18B11.07c]	Genetic Information Processing	Folding, sorting and degradation	ko04120//Ubiquitin mediated proteolysis	K10573	GO:0000790//nuclear chromatin;GO:0005634//nucleus;GO:0005737//cytoplasm;GO:0005829//cytosol;GO:0033503//HULC complex	GO:0000166//nucleotide binding;GO:0005515//protein binding;GO:0005524//ATP binding;GO:0016740//transferase activity;GO:0061631//ubiquitin conjugating enzyme activity	GO:0000209//protein polyubiquitination;GO:0006281//DNA repair;GO:0006325//chromatin organization;GO:0006974//cellular response to DNA damage stimulus;GO:0016567//protein ubiquitination;GO:0030435//sporulation resulting in formation of a cellular spore;GO:0031497//chromatin assembly;GO:0031939//negative regulation of chromatin silencing at telomere;GO:0043161//proteasome-mediated ubiquitin-depende…
SPCC1919.15	15	14	22	115	71	110	0.27	0.26	0.42	1.91	1.17	1.74	0.316667	1.60667	2.34303	2.24375e-08	4.83915e-07	brl1	ubiquitin-protein ligase E3 Brl1 [Source:PomBase;Acc:SPCC1919.15]	-	-	-	-	GO:0005634//nucleus;GO:0031618//nuclear pericentric heterochromatin;GO:0033503//HULC complex	GO:0004842//ubiquitin-protein transferase activity;GO:0008270//zinc ion binding;GO:0016740//transferase activity;GO:0046872//metal ion binding;GO:0061630//ubiquitin protein ligase activity	GO:0006325//chromatin organization;GO:0006336//DNA replication-independent nucleosome assembly;GO:0006342//chromatin silencing;GO:0006357//regulation of transcription from RNA polymerase II promoter;GO:0010390//histone monoubiquitination;GO:0016567//protein ubiquitination;GO:0031497//chromatin assembly;GO:0051569//regulation of histone H3-K4 methylation;GO:0071894//histone H2B conserved C-termina…
SPCC970.10c	8	17	5	36	39	59	0.1	0.23	0.07	0.43	0.46	0.66	0.133333	0.516667	1.9542	0.00462689	0.0200083	brl2	ubiquitin-protein ligase E3 Brl2 [Source:PomBase;Acc:SPCC970.10c]	-	-	-	-	GO:0005634//nucleus;GO:0031618//nuclear pericentric heterochromatin;GO:0033503//HULC complex	GO:0004842//ubiquitin-protein transferase activity;GO:0008270//zinc ion binding;GO:0016740//transferase activity;GO:0046872//metal ion binding;GO:0061630//ubiquitin protein ligase activity	GO:0006325//chromatin organization;GO:0006336//DNA replication-independent nucleosome assembly;GO:0006357//regulation of transcription from RNA polymerase II promoter;GO:0010390//histone monoubiquitination;GO:0016567//protein ubiquitination;GO:0031497//chromatin assembly;GO:0051569//regulation of histone H3-K4 methylation;GO:0071894//histone H2B conserved C-terminal lysine ubiquitination
SPAC22F8.12c	66	42	59	55	40	21	0.82	0.53	0.76	0.62	0.44	0.23	0.703333	0.43	-0.709872	0.00387409	0.0174589	shf1	small histone ubiquitination factor Shf1 [Source:PomBase;Acc:SPAC22F8.12c]	-	-	-	-	GO:0005634//nucleus;GO:0005737//cytoplasm;GO:0005816//spindle pole body;GO:0005829//cytosol;GO:0005856//cytoskeleton;GO:0033503//HULC complex	GO:0003674//molecular_function	GO:0006325//chromatin organization;GO:0006342//chromatin silencing;GO:0071894//histone H2B conserved C-terminal lysine ubiquitination
